# Supplementary material for: Evolution of transcriptional networks in yeast: alternative teams of transcriptional factors for different species
Source: BMC Genomics. 2016 Nov 11;17(Suppl 10):826. doi: 10.1186/s12864-016-3102-7 (PMC5123246; doi:10.1186/s12864-016-3102-7)
Supplement: Supplementary file 3 — Supplementary material: database of the computed transcription factor binding probabilities. We report the database of the computed binding probabilities of 126 transcription factors to 2557 genes shared by 23 species. (TXT 415 kb) [file 12864_2016_3102_MOESM3_ESM.txt]

0.0,0.0,0.0,0.0,0.01082,0.836,0.9812,0.9812,0.2016,0.8912,0.9297,0.9984,0.7957,0.0,0.9997,0.05918,0.000327,0.2685,0.2298,0.0,0.1561,0.9435,0.9435;0.0,0.0,0.0,0.0,0.0,0.002503,0.4657,0.4657,0.1724,0.3518,0.4045,0.003185,0.5614,0.0,0.05335,0.000154,0.5816,0.539,0.2162,0.0,0.7561,0.158,0.158;0.0,0.0,0.0,0.0,0.0,0.008048,0.004974,0.004974,0.001395,0.1126,0.277,1e-06,0.07021,0.0,0.000336,0.02497,2e-06,0.004974,0.1087,0.0,0.004974,0.001201,0.001201;0.0,0.0,0.0,0.0,0.005514,0.4361,0.2562,0.2562,0.824,0.1738,3e-06,0.03238,0.8478,0.0,0.02747,1e-05,0.000496,0.1738,0.02234,0.0,0.6447,0.8204,0.8204;0.0,0.0,0.0,0.0,0.0,0.04512,0.006527,0.004948,0.2217,0.3697,0.2767,0.0956,0.07003,0.0,0.04122,0.03016,0.003368,0.04774,0.2402,0.0,0.04774,0.003345,0.003345;0.0,0.0,0.0,0.0,0.07584,0.6906,0.4657,0.006851,0.365,0.4642,0.7568,0.631,0.2067,0.0,0.07895,0.2722,0.1795,0.6654,0.07132,0.0,0.7219,0.4842,0.4842;0.0,0.0,0.0,0.0,1e-06,0.189,0.105,0.105,0.1728,0.006386,0.0,0.2418,0.73,0.0,0.2079,0.503,0.8421,0.03116,0.2485,0.0,0.01617,0.08689,0.08689;0.0,0.0,0.0,0.0,0.5053,0.9545,0.7929,0.95,0.5404,0.438,0.3379,0.9046,0.9498,0.0,0.3257,0.2338,0.9135,0.2011,0.4665,0.0,0.7015,0.1102,0.1102;0.0,0.0,0.0,0.0,0.001775,0.1156,3.5e-05,0.00012,0.2645,0.1637,0.1466,0.2802,0.1099,0.0,0.3075,0.01409,0.6297,0.222,0.01594,0.0,0.3748,0.457,0.457;0.0,0.0,0.0,0.0,0.5258,0.5961,0.9517,0.7502,0.8292,0.8191,0.999,0.6272,0.181,0.0,0.7947,0.8501,0.4489,0.9314,0.3381,0.0,0.719,0.02046,0.02046;0.0,0.0,0.0,0.0,0.01163,0.1326,0.6813,0.05831,0.215,0.4914,0.3245,0.7182,0.0582,0.0,0.1467,0.6353,0.06649,0.4786,0.5657,0.0,0.7169,0.09673,0.09673;0.0,0.0,0.0,0.0,0.655,0.8757,0.2776,0.8141,0.8112,0.8644,0.9435,0.873,0.182,0.0,0.8871,0.1195,0.8798,0.2351,0.7023,0.0,0.3661,0.06777,0.06777;0.0,0.0,0.0,0.0,0.0,0.02399,0.5877,0.5877,0.8435,0.2057,0.000911,0.1793,0.6188,0.0,0.3022,0.000294,0.7124,0.002882,0.2077,0.0,0.05797,0.3436,0.3436;0.0,0.0,0.0,0.0,0.002208,0.8804,0.3406,0.3406,0.009979,0.3348,0.453,0.2609,0.4745,0.0,0.9053,0.842,0.4101,0.4414,0.6744,0.0,0.6348,0.9199,0.9199;0.0,0.0,0.0,0.0,0.7791,0.4392,0.8921,0.8921,0.7538,0.5495,0.08821,0.5353,0.544,0.0,0.9491,0.7267,0.7932,0.0438,0.3983,0.0,0.01538,0.5935,0.5935;0.0,0.0,0.0,0.0,0.0,0.0,0.03735,0.03735,0.2346,0.2591,0.00187,0.04103,0.06574,0.0,1e-06,0.1017,0.05594,0.03735,0.2535,0.0,0.03735,8e-06,8e-06;0.0,0.0,0.0,0.0,0.04919,0.5495,0.7554,0.7554,0.372,0.8914,0.06531,0.9185,0.6826,0.0,0.7671,0.941,0.1394,0.04103,0.4654,0.0,0.1463,0.3411,0.3411;0.0,0.0,0.0,0.0,0.0,0.0,0.0,0.0,8.3e-05,0.000158,0.005748,0.0,2.4e-05,0.0,1.1e-05,0.0,0.0,0.0,0.000137,0.0,0.0,6.7e-05,6.7e-05;0.0,0.0,0.0,0.0,0.9364,0.1632,0.1356,0.1356,0.02969,0.4509,0.001866,0.000353,0.01815,0.0,0.01332,0.003549,0.6982,0.000278,0.03615,0.0,0.1356,0.8347,0.8347;0.0,0.0,0.0,0.0,0.04099,0.6357,0.3363,0.3363,0.8983,0.9498,0.4888,0.1904,0.7197,0.0,0.7823,0.2235,0.9516,0.07332,0.9966,0.0,0.6318,0.2118,0.2118;0.0,0.0,0.0,0.0,0.001247,0.736,0.957,0.957,0.2801,0.3903,0.4622,0.4843,0.9404,0.0,0.6376,0.7331,0.531,0.8877,0.8613,0.0,0.8226,0.6696,0.6696;0.0,0.0,0.0,0.0,0.000444,0.3466,0.3115,0.3115,0.0342,0.04328,0.7597,0.000555,0.5604,0.0,0.01622,0.004743,0.3599,0.3115,0.04107,0.0,0.000444,0.5934,0.5934;0.0,0.0,0.0,0.0,0.06492,0.7132,0.7779,0.7779,0.5291,0.02313,0.3692,0.4331,0.01265,0.0,0.3751,0.8741,0.3107,0.006243,0.017,0.0,0.9807,0.005068,0.005068;0.0,0.0,0.0,0.0,0.5805,0.6319,0.181,0.7128,0.4599,0.5855,0.659,0.6571,0.9983,0.0,0.808,0.517,0.6029,0.9838,0.6895,0.0,0.5003,0.4796,0.4796;0.0,0.0,0.0,0.0,0.7752,0.8175,0.5119,0.6986,0.5315,0.9211,0.7147,0.6684,0.9918,0.0,0.8974,0.6829,0.5043,0.9912,0.8386,0.0,0.6986,0.2593,0.2593;0.0,0.0,0.0,0.0,0.03376,0.01727,0.005885,0.005885,0.02611,0.1214,0.008463,0.01463,0.8737,0.0,0.9051,0.007487,0.3157,0.000319,0.0,0.0,0.03084,0.3718,0.3718;0.0,0.0,0.0,0.0,0.0,0.0,0.0,0.0,8e-06,1.8e-05,0.0,0.0,0.2708,0.0,0.245,0.0,0.0,0.0,0.0,0.0,0.0,6e-06,6e-06;0.0,0.0,0.0,0.0,0.145,0.2888,0.2551,0.2551,0.5474,0.1057,0.09774,0.2652,0.06488,0.0,0.4801,0.2612,0.7794,0.2551,0.1019,0.0,0.2551,0.8797,0.8797;0.0,0.0,0.0,0.0,0.3831,0.926,0.07087,0.295,0.9705,0.9397,0.8559,0.1234,0.7322,0.0,0.5676,0.3551,0.9647,0.6417,0.5668,0.0,0.1619,0.8048,0.8048;0.0,0.0,0.0,0.0,0.0,0.5475,2.3e-05,0.000251,0.2291,0.233,0.7648,0.06649,0.03384,0.0,0.07469,0.006527,0.004027,0.03096,0.3127,0.0,0.1082,0.01694,0.01694;0.0,0.0,0.0,0.0,0.3175,0.3075,0.5211,0.5211,0.6248,0.9831,0.5765,0.3849,0.133,0.0,0.2389,0.4754,0.2646,0.4463,0.9397,0.0,0.6628,0.618,0.618;0.0,0.0,0.0,0.0,0.3611,0.03833,0.3064,0.3064,0.2781,0.7733,0.409,0.6202,0.03115,0.0,0.1292,0.4196,0.5113,0.5349,0.949,0.0,0.4654,0.801,0.801;0.0,0.0,0.0,0.0,0.05159,0.8719,0.3317,0.6147,0.4394,0.3776,0.01588,0.9697,0.3803,0.0,0.4373,0.5818,0.9584,0.6021,0.2436,0.0,0.8262,0.9458,0.9458;0.0,0.0,0.0,0.0,0.000914,0.7286,0.3664,0.3664,0.6416,0.1719,0.7843,0.713,0.4915,0.0,0.8292,0.7848,0.2882,0.1477,0.4062,0.0,0.7059,0.2992,0.2992;0.0,0.0,0.0,0.0,0.004157,0.006838,0.004157,0.004157,0.08861,0.1046,1e-05,0.004862,0.06418,0.0,0.0524,0.02204,0.008146,0.004157,0.1008,0.0,0.004157,0.08384,0.08384;0.0,0.0,0.0,0.0,0.000163,0.695,0.1953,0.1953,0.8877,0.7057,0.4381,0.0597,0.2248,0.0,0.8693,0.9314,0.3647,0.5753,0.3633,0.0,0.5388,0.7842,0.7842;0.0,0.0,0.0,0.0,0.006399,0.3597,0.9434,0.9434,0.3276,0.3836,0.05965,0.995,0.7949,0.0,0.2013,0.2655,0.5809,0.3246,0.3057,0.0,0.08396,0.6868,0.6868;0.0,0.0,0.0,0.0,0.02777,0.07907,0.494,0.494,0.2262,0.0168,0.05651,0.7303,0.0304,0.0,0.8162,0.902,0.8779,0.02111,0.94,0.0,0.6137,0.5552,0.5552;0.0,0.0,0.0,0.0,0.0,0.0,0.0,0.0,0.000117,0.000217,0.006929,0.0,3.5e-05,0.0,1.7e-05,1e-06,0.0,0.0,0.000189,0.0,0.0,9.5e-05,9.5e-05;0.0,0.0,0.0,0.0,0.02003,0.162,0.3582,0.09111,0.3104,0.06285,0.1902,0.3303,0.06081,0.0,0.4415,0.8833,0.8992,0.02954,0.8685,0.0,0.2947,0.7301,0.7301;0.0,0.0,0.0,0.0,0.0,0.0,0.0,0.0,0.000117,0.000217,0.006929,0.0,3.5e-05,0.0,1.7e-05,1e-06,0.0,0.0,0.000189,0.0,0.0,9.5e-05,9.5e-05;0.0,0.0,0.0,0.0,0.3992,0.6278,0.9995,0.9995,0.9753,0.8417,0.2243,0.9334,0.7483,0.0,0.7397,0.233,0.4711,0.901,0.4585,0.0,0.02671,0.6899,0.6899;0.0,0.0,0.0,0.0,0.0,0.7872,0.7491,0.7491,0.4742,0.3389,0.003633,3.4e-05,0.5085,0.0,0.4029,0.4809,0.007821,0.01182,0.04682,0.0,0.01054,0.09724,0.09724;0.0,0.0,0.0,0.0,3e-06,0.3885,0.8186,0.8186,0.8257,0.004183,0.05069,0.3158,0.07683,0.0,0.2636,0.1474,0.617,0.002951,0.1128,0.0,0.1965,0.8758,0.8758;0.0,0.0,0.0,0.0,0.01173,0.3261,0.7648,0.7648,0.3002,0.1219,0.1673,0.3844,0.3163,0.0,0.3879,0.7149,0.4219,0.000158,0.1177,0.0,0.4967,0.7628,0.7628;0.0,0.0,0.0,0.0,0.1164,0.7122,0.5573,0.5573,0.7129,0.3922,0.6619,0.2459,0.2055,0.0,0.9482,0.8459,0.2479,0.6596,0.8812,0.0,0.4724,0.7999,0.7999;0.0,0.0,0.0,0.0,0.2095,0.524,0.4913,0.4913,0.2691,0.7463,0.63,0.5013,0.1036,0.0,0.3581,0.6098,0.536,0.4913,0.2886,0.0,0.05134,0.2612,0.2612;0.0,0.0,0.0,0.0,0.000372,0.2352,0.00014,0.00014,0.22,7e-06,0.001386,0.1398,0.5748,0.0,0.625,8.9e-05,0.7661,0.04002,0.2969,0.0,0.03158,0.3803,0.3803;0.0,0.0,0.0,0.0,0.005591,0.7525,0.6615,0.6615,0.3939,0.7476,0.8672,0.2868,0.6784,0.0,0.7946,0.7348,0.1448,0.8115,0.7522,0.0,0.7216,0.7847,0.7847;0.0,0.0,0.0,0.0,0.00036,0.02194,0.01497,0.01497,0.1567,0.03848,0.3637,0.01689,0.1224,0.0,0.1047,0.8666,0.02509,0.8139,0.1731,0.0,0.01497,0.1502,0.1502;0.0,0.0,0.0,0.0,0.000471,0.4334,0.1374,0.1374,0.07906,0.736,0.002992,0.02133,0.5428,0.0,0.7642,0.00093,0.5196,0.009413,0.7665,0.0,0.000842,0.07325,0.07325;0.0,0.0,0.0,0.0,0.4698,0.4453,0.3329,0.6677,0.424,0.9471,0.5145,0.833,0.1129,0.0,0.1248,0.3964,0.4584,0.521,0.1728,0.0,0.02466,0.2887,0.2887;0.0,0.0,0.0,0.0,0.0,0.003217,0.001814,0.001814,0.06141,0.07434,1.2e-05,0.002172,0.04236,0.0,0.03355,0.0,0.003935,0.001814,0.07125,0.0,0.001814,0.0,0.0;0.0,0.0,0.0,0.0,0.0,0.01294,0.3755,0.3755,0.9479,0.2895,0.05656,0.05294,0.06348,0.0,0.2284,7e-06,0.013,0.01295,0.4683,0.0,0.4231,0.1951,0.1951;0.0,0.0,0.0,0.0,0.0,0.03441,0.000932,0.00872,0.9953,0.2204,0.4154,0.09069,0.02721,0.0,0.4254,0.09688,0.01566,0.02452,0.6685,0.0,0.786,0.3302,0.3302;0.0,0.0,0.0,0.0,0.0,0.3763,0.1062,0.1062,0.9371,0.06622,0.2457,0.0181,0.314,0.0,0.7604,0.003404,0.2416,0.2475,0.639,0.0,0.9227,0.2585,0.2585;0.0,0.0,0.0,0.0,0.000419,0.2613,0.2283,0.2283,0.5235,0.009251,0.1585,0.2383,0.02089,0.0,0.01564,0.000347,0.001096,0.07172,0.0398,0.0,0.000419,0.3068,0.3068;0.0,0.0,0.0,0.0,0.05794,0.366,0.3311,0.05794,0.6135,0.3095,0.004691,0.3417,0.5749,0.0,7e-06,0.3416,0.3792,0.3311,0.6296,0.0,0.3311,0.2759,0.2759;0.0,0.0,0.0,0.0,0.1925,0.126,0.8377,0.8377,0.2184,0.6532,0.1885,0.3653,0.392,0.0,0.02416,0.01335,0.6351,0.596,0.4353,0.0,0.07184,0.6453,0.6453;0.0,0.0,0.0,0.0,0.2369,0.4276,0.6165,0.6165,0.4067,0.7078,0.1537,0.4416,0.403,0.0,0.08563,0.07741,0.8301,0.8087,0.3608,0.0,0.01029,0.7047,0.7047;0.0,0.0,0.0,0.0,0.3212,0.8292,0.9278,0.9278,0.5194,0.9901,0.8025,0.5921,0.8457,0.0,0.04429,0.01585,0.2116,0.395,0.04502,0.0,0.3212,0.8648,0.8648;0.0,0.0,0.0,0.0,0.6439,0.3788,0.2997,0.143,0.196,0.008397,0.1256,0.1069,0.06389,0.0,0.04971,0.05233,0.07606,0.8581,0.9381,0.0,0.3624,0.7626,0.7626;0.0,0.0,0.0,0.0,0.000209,0.4742,0.4942,0.4942,0.1197,0.1612,0.3431,0.01335,0.01447,0.0,0.9762,0.4113,0.4275,0.4942,0.1564,0.0,0.05431,0.114,0.114;0.0,0.0,0.0,0.0,0.03198,0.427,0.333,0.333,0.06614,0.2758,0.7718,0.1267,0.08008,0.0,0.07096,0.02222,0.8454,0.002333,0.6259,0.0,0.1035,0.00294,0.00294;0.0,0.0,0.0,0.0,0.0,0.08656,0.06774,0.06774,5.9e-05,0.000115,0.0,0.07318,0.2609,0.0,7e-06,0.1541,0.0,0.0,9.9e-05,0.0,0.06774,4.7e-05,4.7e-05;0.0,0.0,0.0,0.0,0.0,0.3483,0.1502,0.1502,0.4326,0.7226,0.03561,0.3241,0.6072,0.0,0.12,0.4462,0.01005,0.01659,0.2266,0.0,0.5735,0.7,0.7;0.0,0.0,0.0,0.0,0.5227,0.5544,0.5227,0.5227,0.3969,0.2141,0.8547,0.5325,0.7226,0.0,0.6278,0.5475,0.4679,0.182,0.4902,0.0,0.5227,0.4629,0.4629;0.0,0.0,0.0,0.0,0.0,0.0708,0.8166,0.8166,0.7399,0.2846,0.09606,0.3843,0.3488,0.0,0.04703,0.00677,0.5493,0.0,0.2429,0.0,0.000758,0.1702,0.1702;0.0,0.0,0.0,0.0,0.0,0.04893,0.3736,0.6581,0.0021,0.7366,0.01577,0.8967,0.1859,0.0,0.6609,5e-06,0.8763,0.3736,0.1934,0.0,0.9795,0.3291,0.3291;0.0,0.0,0.0,0.0,0.000144,0.0344,0.9387,0.9387,0.6936,0.003347,0.2777,0.002327,0.2634,0.0,0.006316,0.1223,0.3725,0.00018,0.2074,0.0,0.9368,0.07683,0.07683;0.0,0.0,0.0,0.0,0.007641,0.5237,0.2608,0.2608,0.9152,0.7754,0.003244,0.007052,0.5407,0.0,0.001618,9.3e-05,2.8e-05,0.2255,0.1779,0.0,0.8181,0.9134,0.9134;0.0,0.0,0.0,0.0,0.0,0.09499,0.0751,0.0751,0.0175,0.02308,0.0,0.000138,0.7763,0.0,0.007282,0.0,0.0,0.000106,0.0217,0.0,0.000106,5e-06,5e-06;0.0,0.0,0.0,0.0,2e-06,0.07288,0.02964,0.02126,0.1974,0.8754,0.03602,0.8724,0.8303,0.0,0.9457,0.8268,0.09177,0.9146,0.9691,0.0,0.3711,0.3331,0.3331;0.0,0.0,0.0,0.0,0.02954,0.7842,0.002192,0.002192,0.6173,0.5165,0.2184,0.3402,0.07981,0.0,0.8334,0.04662,0.5422,0.1456,0.8618,0.0,0.783,0.4831,0.4831;0.0,0.0,0.0,0.0,0.007109,0.9728,0.9778,0.9778,0.5759,0.133,0.5318,0.5219,0.6523,0.0,0.8675,0.5511,0.9418,0.1768,0.4876,0.0,0.009167,0.7309,0.7309;0.0,0.0,0.0,0.0,1e-06,0.2884,1e-06,1e-06,0.547,0.5701,0.03687,0.2648,0.001054,0.0,0.4797,0.3863,0.3013,1e-06,0.003267,0.0,0.2547,0.002059,0.002059;0.0,0.0,0.0,0.0,0.8291,0.4344,0.9726,0.139,0.9806,0.182,0.961,0.7363,0.01512,0.0,0.7187,0.761,0.801,0.9175,0.6392,0.0,0.4795,0.5024,0.5024;0.0,0.0,0.0,0.0,0.3354,0.642,0.4568,0.4858,0.3908,0.221,0.8549,0.2904,0.5038,0.0,0.608,0.2613,0.64,0.7676,0.744,0.0,0.4234,0.2971,0.2971;0.0,0.0,0.0,0.0,0.9246,0.5453,0.8521,0.8521,0.3965,0.9056,0.7528,0.652,0.5681,0.0,0.7902,0.7979,0.7258,0.8403,0.7583,0.0,0.4711,0.09037,0.09037;0.0,0.0,0.0,0.0,0.229,0.1471,0.09133,0.09133,0.1023,0.2828,0.2372,0.1289,0.1367,0.0,0.343,0.00395,0.01195,0.04518,0.05202,0.0,0.1352,0.2646,0.2646;0.0,0.0,0.0,0.0,0.09055,0.0,0.09055,0.09055,0.000745,0.3755,0.5661,0.09703,0.3028,0.0,0.000153,1.1e-05,0.1218,0.09055,0.3695,0.0,0.0,0.9088,0.9088;0.0,0.0,0.0,0.0,0.0,0.432,0.9701,0.9701,0.6215,0.2611,0.001335,0.004943,0.6464,0.0,0.1175,0.6849,0.7387,0.001005,0.1974,0.0,0.6432,0.9417,0.9417;0.0,0.0,0.0,0.0,0.0,0.009429,0.0631,0.0631,0.08789,0.02622,0.2927,0.06831,0.0534,0.0,0.2062,0.005939,0.004619,0.03972,0.4207,0.0,0.1533,0.01354,0.01354;0.0,0.0,0.0,0.0,0.0,0.02194,0.01496,0.01496,2e-06,5e-06,0.3656,0.0,0.0,0.0,0.0,0.0,0.7429,0.01496,0.1737,0.0,0.01496,0.1508,0.1508;0.0,0.0,0.0,0.0,0.171,0.1736,0.8732,0.8732,0.8446,0.02333,0.3379,0.329,0.03111,0.0,0.7609,0.8527,0.06521,0.002185,0.3238,0.0,0.9786,0.2735,0.2735;0.0,0.0,0.0,0.0,0.000884,0.003087,0.389,0.389,0.4057,0.842,0.8587,0.8739,0.08073,0.0,0.704,0.2373,0.331,0.1596,0.5453,0.0,0.8862,0.3164,0.3164;0.0,0.0,0.0,0.0,0.2903,0.09008,0.4574,0.4574,0.7955,0.1398,0.2845,0.000593,0.2583,0.0,0.7844,0.006804,0.003039,0.002245,0.0101,0.0,0.2285,0.1963,0.1963;0.0,0.0,0.0,0.0,0.04586,0.06072,0.5128,0.5128,0.5131,0.5995,0.3503,0.3027,0.5845,0.0,0.6248,0.1175,0.1983,0.08082,0.3345,0.0,0.5042,0.6161,0.6161;0.0,0.0,0.0,0.0,0.9421,0.5557,0.9421,0.1318,0.755,0.4412,0.6253,0.5335,0.7264,0.0,0.709,0.6352,0.5675,0.7994,0.4352,0.0,0.1318,0.6659,0.6659;0.0,0.0,0.0,0.0,0.006616,0.01052,0.1451,0.1451,0.1147,0.894,0.2566,0.7623,0.3359,0.0,0.6136,0.03134,0.2406,0.1868,0.00031,0.0,0.3973,0.04174,0.04174;0.0,0.0,0.0,0.0,0.001539,0.002454,0.01545,0.01545,0.8375,0.05823,0.189,0.2235,0.6593,0.0,0.6582,0.005283,0.9965,0.5962,0.8457,0.0,0.5266,0.5475,0.5475;0.0,0.0,0.0,0.0,0.0,0.8054,0.3879,0.0979,0.0247,0.4639,0.0621,0.7035,0.7418,0.0,0.5288,0.101,0.459,0.0833,0.6262,0.0,0.5098,0.7718,0.7718;0.0,0.0,0.0,0.0,0.6547,0.4618,0.1412,0.9637,0.8897,0.1677,0.6379,0.969,0.6935,0.0,0.862,0.6936,0.7387,0.9164,0.7842,0.0,0.3885,0.6463,0.6463;0.0,0.0,0.0,0.0,0.6514,0.542,0.3928,0.5098,0.806,0.707,0.8893,0.4637,0.005009,0.0,0.2485,0.8532,0.4164,0.1341,0.1057,0.0,0.0388,0.05947,0.05947;0.0,0.0,0.0,0.0,0.001194,0.5994,0.42,0.42,0.6239,0.3863,0.3101,0.82,0.9862,0.0,0.7394,0.007047,0.8191,0.7042,0.7596,0.0,0.5375,0.02147,0.02147;0.0,0.0,0.0,0.0,0.0,0.04683,0.3869,0.3869,0.2758,0.6924,0.2925,0.5701,0.6911,0.0,0.7333,0.5595,0.4349,0.6653,0.817,0.0,0.04404,0.3876,0.3876;0.0,0.0,0.0,0.0,0.6974,0.0323,0.8499,0.8499,0.04268,0.5067,0.7961,0.000935,0.9221,0.0,0.8245,0.5143,8.4e-05,0.02288,0.01171,0.0,0.02288,0.03968,0.03968;0.0,0.0,0.0,0.0,0.2149,0.2763,0.02267,0.02267,0.04576,0.3133,0.6817,0.02783,0.4653,0.0,0.257,0.1015,0.7383,0.9459,0.09877,0.0,0.1455,0.836,0.836;0.0,0.0,0.0,0.0,0.001703,0.7629,0.488,0.5156,0.5564,0.2088,0.4603,0.5255,0.2712,0.0,0.8523,0.1629,0.5593,0.8754,0.946,0.0,0.8092,0.4382,0.4382;0.0,0.0,0.0,0.0,0.003296,0.02921,0.1276,0.1276,0.6679,0.5616,0.004196,0.04385,0.8252,0.0,0.5751,0.082,0.05944,0.03999,0.0423,0.0,0.8781,0.2253,0.2253;0.0,0.0,0.0,0.0,0.0,0.6846,0.08898,0.08898,0.4184,0.6619,0.0,0.0,0.5681,0.0,0.002114,1e-06,0.000322,0.02457,0.1269,0.0,0.6395,0.1795,0.1795;0.0,0.0,0.0,0.0,2e-06,0.000979,0.08152,0.08152,0.3557,0.9817,0.7418,0.3102,0.4017,0.0,0.9996,0.1527,0.4616,0.2222,0.1894,0.0,0.4711,0.05428,0.05428;0.0,0.0,0.0,0.0,0.002678,0.1802,0.247,0.247,0.2769,0.06938,0.009203,0.02024,0.9033,0.0,0.0287,0.0,0.06243,0.0864,0.1871,0.0,0.3808,0.04109,0.04109;0.0,0.0,0.0,0.0,0.0,0.9174,0.7116,0.7116,0.3147,0.5702,0.3434,0.7917,0.9843,0.0,0.9504,0.007218,0.8535,0.5191,0.864,0.0,0.3094,0.1331,0.1331;0.0,0.0,0.0,0.0,0.0,0.00256,0.04389,0.01436,0.05106,0.7831,0.008273,0.1668,0.3141,0.0,0.8326,0.000151,0.2137,0.1915,0.7418,0.0,0.7107,0.1261,0.1261;0.0,0.0,0.0,0.0,0.001003,0.3357,0.1228,0.1228,0.3692,0.4734,0.1231,0.000746,0.44,0.0,0.6742,0.004851,0.03932,0.0438,0.6766,0.0,0.001412,0.3373,0.3373;0.0,0.0,0.0,0.0,0.02265,0.5049,0.977,0.977,0.2552,0.209,0.2332,0.4692,0.01016,0.0,0.5451,0.7031,0.1309,0.977,0.5067,0.0,0.3225,0.5693,0.5693;0.0,0.0,0.0,0.0,0.2971,0.3611,0.02396,0.9538,0.9115,0.3557,0.1388,0.6358,0.2503,0.0,0.1618,0.4838,0.6902,0.7891,0.5101,0.0,0.4889,0.7599,0.7599;0.0,0.0,0.0,0.0,0.3163,0.3699,0.8677,0.8677,0.17,0.131,0.6023,0.7094,0.9612,0.0,0.9036,0.282,0.7536,0.8677,0.7384,0.0,0.1694,0.2303,0.2303;0.0,0.0,0.0,0.0,0.1243,0.2523,0.3762,0.4023,0.9367,0.8117,0.715,0.9224,0.8483,0.0,0.8502,0.9068,0.9639,0.9438,0.8454,0.0,0.2957,0.9353,0.9353;0.0,0.0,0.0,0.0,0.0,0.1222,0.4675,0.4675,0.8435,0.1519,0.00107,0.1583,0.6623,0.0,0.422,0.000442,0.7124,7.8e-05,1e-06,0.0,0.1469,0.1403,0.1403;0.0,0.0,0.0,0.0,0.0,0.0,0.07485,0.07485,6e-06,1.4e-05,0.00152,0.0,0.2754,0.0,0.0,0.0,0.0,0.0,0.0,0.0,0.07485,5e-06,5e-06;0.0,0.0,0.0,0.0,0.000359,0.1662,0.9919,0.9919,0.1736,0.02116,0.02091,5e-06,0.9149,0.0,0.009747,4.3e-05,0.2498,1.1e-05,0.3177,0.0,0.6688,0.1219,0.1219;0.0,0.0,0.0,0.0,0.0,0.04369,0.8502,0.8502,0.05257,0.06933,0.000717,0.3046,0.7668,0.0,0.4457,0.04398,0.003697,0.08232,0.5841,0.0,0.1891,0.09244,0.09244;0.0,0.0,0.0,0.0,0.001924,0.2389,0.9525,0.9525,0.9952,0.006797,0.8034,0.1625,0.06801,0.0,0.8415,0.5542,0.1737,0.8219,0.627,0.0,0.8349,0.4307,0.4307;0.0,0.0,0.0,0.0,0.2217,0.8168,0.4483,0.4483,0.7863,0.7515,0.8785,0.4151,0.2762,0.0,0.7525,0.07379,0.7635,0.05294,0.6463,0.0,0.577,0.3741,0.3741;0.0,0.0,0.0,0.0,0.2006,0.2322,0.2006,0.2006,0.4924,0.517,0.6793,0.2101,0.000364,0.0,0.4221,1.7e-05,0.2444,0.0,0.5114,0.0,0.2006,0.000789,0.000789;0.0,0.0,0.0,0.0,0.2056,0.5616,0.8176,0.0376,0.9148,0.9204,0.3913,0.8223,0.1934,0.0,0.7109,0.6431,0.5731,0.5302,0.7668,0.0,0.8176,0.3741,0.3741;0.0,0.0,0.0,0.0,0.4794,0.8361,0.2767,0.3795,0.8356,0.3978,0.2687,0.854,0.6662,0.0,0.8144,0.9201,0.8672,0.1908,0.1506,0.0,0.1908,0.222,0.222;0.0,0.0,0.0,0.0,0.6687,0.9284,0.1351,0.6265,0.9594,0.4766,0.9675,0.915,0.2608,0.0,0.6927,0.1859,0.6638,0.3127,0.374,0.0,0.6153,0.00844,0.00844;0.0,0.0,0.0,0.0,4.7e-05,0.659,0.04262,0.04262,0.7484,0.2727,0.0,6.3e-05,0.2059,0.0,0.1832,0.0001,0.000161,4.7e-05,0.267,0.0,0.04262,0.0111,0.0111;0.0,0.0,0.0,0.0,0.000769,0.001474,0.000769,0.000769,0.04203,0.05221,0.1763,0.000944,0.02757,0.0,0.02115,0.006812,0.001854,0.000769,0.04975,0.0,0.000769,0.0391,0.0391;0.0,0.0,0.0,0.0,0.9122,0.7942,0.6201,0.6201,0.597,0.997,0.7591,0.8526,0.3634,0.0,0.7433,0.4024,0.524,0.1366,0.005801,0.0,0.3415,0.08876,0.08876;0.0,0.0,0.0,0.0,0.003026,0.2752,0.6324,0.9877,0.8768,0.6893,0.5605,0.8454,0.7162,0.0,0.6466,0.9388,0.5666,0.3413,0.9795,0.0,0.3761,0.1971,0.1971;0.0,0.0,0.0,0.0,0.000199,0.1464,0.9383,0.9383,0.5309,0.9653,0.1403,0.7783,0.7341,0.0,0.2021,0.2505,0.3051,0.7725,0.8997,0.0,0.1083,0.8784,0.8784;0.0,0.0,0.0,0.0,0.003442,0.000389,0.6229,0.3012,0.4346,0.4261,0.0817,0.03468,0.15,0.0,0.3238,0.00023,0.6374,0.07284,0.08882,0.0,0.3895,0.05929,0.05929:0.6507,0.6507,0.0,0.0,0.0,0.2097,0.9818,0.9992,0.1567,0.6749,0.3047,0.9986,0.7606,0.318,0.9989,0.2088,0.7432,0.8663,0.9995,0.9526,0.1204,0.9622,0.9622;0.5924,0.5924,0.0,0.0,0.0,0.002892,0.4657,0.944,0.2607,0.3518,0.1415,7.5e-05,0.3107,0.9678,0.2276,0.05954,0.2209,0.539,0.8901,0.003537,0.1845,0.3187,0.3187;0.004974,0.004974,0.0,0.0,0.0,0.009037,0.004974,0.09256,0.000513,0.003986,0.0,0.006051,0.06775,0.1087,0.07473,0.03933,0.004974,0.004974,0.004974,0.001262,0.004974,0.001231,0.001231;0.47,0.47,0.0,0.0,0.0,0.3391,0.2018,0.9467,0.5796,0.4817,0.000411,0.03336,0.3563,0.6831,0.6735,0.002072,0.03913,0.6447,0.8435,0.6185,0.6447,0.5998,0.5998;0.01703,0.01703,0.0,0.0,0.0,0.0486,0.5945,0.7429,0.07712,0.3697,0.3594,0.1607,0.4626,0.7458,0.0664,0.1563,0.1498,0.1498,0.2402,0.2167,0.0664,0.2541,0.2541;0.1842,0.1842,0.0,0.0,0.0,0.6968,0.5566,0.9623,0.7241,0.4642,0.1528,0.4306,0.3363,0.5113,0.3612,0.8342,0.1294,0.4168,0.5969,0.5945,0.07584,0.4856,0.4856;0.935,0.935,0.0,0.0,0.0,0.1535,0.03592,0.8542,0.4586,0.326,0.2763,0.1941,0.1391,0.606,0.4475,0.000567,0.5745,0.8215,0.2889,1.4e-05,0.01136,0.06187,0.06187;0.247,0.247,0.0,0.0,0.0,0.9555,0.7929,0.9526,0.4431,0.5227,0.297,0.9054,0.9491,0.5892,0.893,0.8518,0.5053,0.247,0.4665,0.792,0.339,0.7913,0.7913;0.237,0.237,0.0,0.0,0.0,0.1218,9.4e-05,0.7031,0.7403,0.3055,0.003427,0.3605,0.01053,0.02141,0.6894,0.03327,0.237,0.59,0.4388,0.000167,0.8574,0.06993,0.06993;0.06421,0.06421,0.0,0.0,0.0,0.3258,0.9881,0.9136,0.6712,0.9616,0.5823,0.8987,0.5134,0.5823,0.7994,0.826,0.3905,0.9761,0.5654,0.3337,0.2395,0.2349,0.2349;0.04075,0.04075,0.0,0.0,0.0,0.352,0.6813,0.9341,0.1695,0.2255,0.6785,0.7338,0.8077,0.6785,0.2217,0.579,0.2787,0.4786,0.7533,0.5756,0.3691,0.4403,0.4403;0.4528,0.4528,0.0,0.0,0.0,0.8785,0.1729,0.9426,0.7854,0.8644,0.8825,0.874,0.1778,0.8825,0.6739,0.6666,0.4528,0.776,0.8247,0.419,0.6996,0.4989,0.4989;0.07697,0.07697,0.0,0.0,0.0,0.2952,0.4498,0.4498,0.8218,0.2057,0.08118,0.01048,0.6675,0.1925,0.6417,0.004191,0.6793,0.4024,0.78,0.02763,0.2777,0.345,0.345;0.721,0.721,0.0,0.0,0.0,0.1332,0.3406,0.9928,0.004912,0.78,0.6161,0.3545,0.4697,0.9108,0.6171,0.8602,0.08781,0.8304,0.8464,0.227,0.6526,0.5949,0.5949;0.9418,0.9418,0.0,0.0,0.0,0.5306,0.8921,0.8921,0.7218,0.9588,0.8817,0.1299,0.5395,0.8817,0.9331,0.1238,0.8921,0.7678,0.8921,0.7121,0.4894,0.4426,0.4426;0.004322,0.004322,0.0,0.0,0.0,0.0,0.03735,0.922,0.188,0.1069,0.2077,0.04218,0.189,0.2077,0.1788,0.0,0.03735,0.03735,0.7332,8e-06,0.03735,8e-06,8e-06;0.7554,0.7554,0.0,0.0,0.0,0.5574,0.6099,0.9513,0.1977,0.4744,0.7019,0.9191,0.1077,0.7019,0.9161,0.3959,0.3469,0.8909,0.8897,0.4402,0.1327,0.3425,0.3425;0.0,0.0,0.0,0.0,0.0,0.0,0.0,7.2e-05,2e-05,0.000371,3.8e-05,0.0,2.1e-05,0.000137,3.1e-05,2e-06,0.0,0.0,0.000137,7.2e-05,0.0,7e-05,7e-05;0.6632,0.6632,0.0,0.0,0.0,0.000714,0.6632,0.7414,0.8149,0.9768,0.02179,0.1462,0.3708,0.4448,0.1356,0.3007,0.6632,0.1356,0.6632,0.02807,0.1356,0.9716,0.9716;0.8611,0.8611,0.0,0.0,0.0,0.3288,0.5163,0.8762,0.7574,0.9994,0.2487,0.3603,0.7165,0.2487,0.9299,0.2693,0.8611,0.5422,0.6829,0.9758,0.3604,0.5262,0.5262;0.44,0.44,0.0,0.0,0.0,0.7415,0.9874,0.9874,0.7293,0.7362,0.07477,0.6266,0.9396,0.8568,0.7526,0.3385,0.6379,0.9219,0.8263,0.9377,0.7471,0.6706,0.6706;0.3115,0.3115,0.0,0.0,0.0,0.001067,0.3115,0.9094,0.5548,0.05925,0.5749,0.000592,0.02053,0.5749,0.8783,0.009243,0.3115,0.3115,0.6173,0.03246,0.3115,0.5946,0.5946;0.2166,0.2166,0.0,0.0,0.0,0.603,0.7779,0.9052,0.9369,0.1628,0.6967,0.2653,0.002351,0.6967,0.9184,0.07771,0.1455,0.441,0.8791,0.6262,0.9807,0.07227,0.07227;0.7696,0.7696,0.0,0.0,0.0,0.9782,0.2127,0.9855,0.5499,0.6688,0.2982,0.7219,0.6716,0.6834,0.9135,0.156,0.5612,0.8992,0.6895,0.3108,0.9766,0.2962,0.2962;0.3813,0.3813,0.0,0.0,0.0,0.9024,0.2223,0.9871,0.6561,0.8307,0.2592,0.6822,0.6051,0.4838,0.9132,0.06621,0.03356,0.9247,0.8386,0.9836,0.9761,0.2145,0.2145;0.5457,0.5457,0.0,0.0,0.0,0.001347,0.4109,0.781,0.3934,0.7719,0.273,3.6e-05,0.872,0.5852,0.6328,0.01115,0.2676,0.2247,0.002017,0.04832,0.04875,0.001057,0.001057;0.07009,0.07009,0.0,0.0,0.0,0.0,0.0,0.1439,1e-06,5.4e-05,3e-06,0.0,0.2659,1.5e-05,0.2796,0.0,0.07009,0.0,0.0,6e-06,0.07009,6e-06,6e-06;0.01289,0.01289,0.0,0.0,0.0,0.1803,0.145,0.2739,0.4993,0.6029,0.3973,0.01515,0.5004,0.8881,0.489,0.3083,0.145,0.2551,0.2551,0.4212,0.01289,0.5411,0.5411;0.5793,0.5793,0.0,0.0,0.0,0.9277,0.2303,0.9358,0.4495,0.9752,0.6531,0.1184,0.7292,0.6531,0.6841,0.6377,0.5018,0.8591,0.7999,0.905,0.3478,0.8055,0.8055;0.1018,0.1018,0.0,0.0,0.0,0.9047,0.1822,0.8222,0.1828,0.3304,0.2182,0.5905,0.4752,0.2182,0.5952,0.3547,0.2297,0.6985,0.8181,0.4959,0.1018,0.08969,0.08969;0.1749,0.1749,0.0,0.0,0.0,0.3164,0.7544,0.7657,0.5812,0.4401,0.6261,0.3153,0.1294,0.6261,0.8907,0.932,0.4716,0.4463,0.7151,0.4422,0.4463,0.94,0.94;0.3064,0.3064,0.0,0.0,0.0,0.04146,0.2723,0.661,0.3072,0.5524,0.6937,0.08258,0.007734,0.6937,0.8822,0.4863,0.0981,0.3752,0.326,0.5888,0.3407,0.5876,0.5876;0.1765,0.1765,0.0,0.0,0.0,0.7224,0.5883,0.7551,0.03791,0.9843,0.371,0.1065,0.7653,0.9151,0.419,0.6224,0.41,0.6147,0.7856,0.5589,0.1654,0.946,0.946;0.2422,0.2422,0.0,0.0,0.0,0.6294,0.5935,0.8195,0.5997,0.5906,0.2785,0.1586,0.3353,0.2964,0.8331,0.8086,0.7059,0.3664,0.7059,0.4748,0.7059,0.4226,0.4226;0.004157,0.004157,0.0,0.0,0.0,0.007708,0.004157,0.0854,0.06129,0.1305,0.07235,0.005092,0.06186,0.1008,0.06846,0.03526,0.004157,0.004157,0.1008,0.0854,0.004157,0.08462,0.08462;0.8291,0.8291,0.0,0.0,0.0,0.7012,0.00364,0.989,0.1882,0.3377,0.1684,0.8951,0.8402,0.1684,0.8999,0.9397,0.5388,0.5753,0.3633,0.4082,0.1498,0.7849,0.7849;0.9263,0.9263,0.0,0.0,0.0,0.006256,0.007194,0.9016,0.2758,0.4768,0.4731,0.7679,0.7924,0.4731,0.6784,0.3131,0.4877,0.9603,0.1561,0.2529,0.3915,0.9983,0.9983;0.3087,0.3087,0.0,0.0,0.0,0.08406,0.4464,0.6314,0.03921,0.6599,0.6682,0.7731,0.05778,0.6682,0.7655,0.8921,0.9599,0.9599,0.1301,0.08058,0.5693,0.3861,0.3861;0.0,0.0,0.0,0.0,0.0,0.0,0.0,0.000102,3e-05,0.000494,5.5e-05,0.0,3.1e-05,0.000189,4.5e-05,4e-06,0.0,0.0,0.000189,0.000102,0.0,9.9e-05,9.9e-05;0.3582,0.3582,0.0,0.0,0.0,0.1694,0.7191,0.8437,0.06625,0.7175,0.4598,0.8149,0.05849,0.4598,0.4875,0.8059,0.952,0.9836,0.3451,0.0257,0.3862,0.1349,0.1349;0.0,0.0,0.0,0.0,0.0,0.0,0.0,0.000102,3e-05,0.000494,5.5e-05,0.0,3.1e-05,0.000189,4.5e-05,4e-06,0.0,0.0,0.000189,0.000102,0.0,9.9e-05,9.9e-05;0.5883,0.5883,0.0,0.0,0.0,0.6349,0.9995,0.9996,0.9715,0.9337,0.6373,0.6104,0.5327,0.6569,0.8764,0.5385,0.715,0.901,0.5653,0.7975,0.3593,0.3567,0.3567;0.7778,0.7778,0.0,0.0,0.0,0.04405,0.7491,0.7491,0.2446,0.3389,0.3089,0.01819,0.5039,0.3089,0.4221,0.5265,0.7845,0.04323,0.862,0.27,0.0724,0.09809,0.09809;0.02927,0.02927,0.0,0.0,0.0,0.5526,0.8186,0.8941,0.8017,0.6771,0.4182,0.02868,0.1089,0.4182,0.1484,0.9496,0.3052,0.8683,0.359,0.1662,0.3533,0.1281,0.1281;0.09198,0.09198,0.0,0.0,0.0,0.2763,0.7648,0.9329,0.07359,0.5878,0.8069,0.2913,0.2601,0.8069,0.7459,0.9539,0.3243,0.3842,0.6166,0.4986,0.2914,0.3436,0.3436;0.9739,0.9739,0.0,0.0,0.0,0.7181,0.8097,0.9663,0.9563,0.9756,0.3347,0.6402,0.2011,0.5758,0.9026,0.7293,0.2711,0.6402,0.9341,0.908,0.7988,0.8081,0.8081;0.4913,0.4913,0.0,0.0,0.0,0.5322,0.05134,0.7269,0.2204,0.7463,0.1456,0.2967,0.4524,0.2886,0.3675,0.1634,0.4913,0.4913,0.7427,0.7269,0.05134,0.2625,0.2625;0.691,0.691,0.0,0.0,0.0,0.01515,0.008868,0.5357,0.1963,0.3999,0.06713,0.902,0.5705,0.3081,0.5067,0.000284,0.2708,0.257,0.001606,0.4589,0.9303,0.3817,0.3817;0.7484,0.7484,0.0,0.0,0.0,0.897,0.6615,0.8568,0.03005,0.4859,0.7733,0.4115,0.4961,0.7733,0.644,0.7635,0.6615,0.4583,0.8426,0.09284,0.7774,0.05194,0.05194;0.01497,0.01497,0.0,0.0,0.0,0.02405,0.01497,0.1524,0.1181,0.211,0.1341,0.01749,0.119,0.1731,0.1286,0.07727,0.01497,0.8139,0.1731,0.1524,0.01497,0.1513,0.1513;0.1616,0.1616,0.0,0.0,0.0,0.07737,0.7211,0.7211,0.05367,0.7698,0.1075,0.7299,0.5383,0.2637,0.8524,9.3e-05,0.7211,0.4741,0.7665,0.01637,0.1681,0.4097,0.4097;0.9869,0.9869,0.0,0.0,0.0,0.4754,0.719,0.9427,0.7825,0.7382,0.8828,0.4833,0.003563,0.8828,0.4318,0.4455,0.833,0.7444,0.2297,0.2168,0.7023,0.369,0.369;0.001814,0.001814,0.0,0.0,0.0,0.003693,0.001814,0.05886,0.04018,0.07434,0.04863,0.002291,0.04061,0.07125,0.04563,0.02126,0.001814,0.001814,0.07125,0.05886,0.001814,0.05824,0.05824;0.3755,0.3755,0.0,0.0,0.0,0.1783,0.3755,0.654,0.9402,0.3071,0.02595,0.09288,0.374,0.02595,0.4107,5e-06,0.000925,0.5549,0.108,0.4432,0.0019,0.891,0.891;0.7431,0.7431,0.0,0.0,0.0,0.03733,0.000932,0.9588,0.9955,0.2041,0.007859,0.06067,0.0259,0.6391,0.7021,0.03556,0.01911,0.9799,0.4177,0.5325,0.01228,0.967,0.967;0.7482,0.7482,0.0,0.0,0.0,0.2898,0.2475,0.9266,0.96,0.06622,0.3202,0.107,0.01042,0.3202,0.7657,0.7328,0.3412,0.9227,0.04956,0.2582,0.1506,0.8548,0.8548;0.2283,0.2283,0.0,0.0,0.0,0.27,0.2283,0.5426,0.4737,0.04195,0.4955,0.5373,0.01982,0.4955,0.2283,0.4077,0.898,0.2283,0.898,0.9533,0.07172,0.031,0.031;0.3311,0.3311,0.0,0.0,0.0,0.07985,0.3311,0.6089,0.5695,0.6343,0.5889,0.3449,1.3e-05,0.6296,0.3311,0.5095,0.3311,0.3311,0.6296,4.8e-05,0.3311,0.2772,0.2772;0.6993,0.6993,0.0,0.0,0.0,0.1325,0.8377,0.9377,0.1731,0.7587,0.004063,0.3685,0.3871,0.6212,0.3547,0.01463,0.596,0.596,0.4353,0.2505,0.1925,0.5032,0.5032;0.6165,0.6165,0.0,0.0,0.0,0.4365,0.6165,0.8275,0.3545,0.8049,0.004202,0.4447,0.3981,0.5948,0.4311,0.000935,0.8087,0.8087,0.3928,0.03071,0.2369,0.4853,0.4853;0.2243,0.2243,0.0,0.0,0.0,0.4958,0.9278,0.9278,0.4694,0.8458,0.5043,0.5679,0.564,0.7996,0.9548,0.3786,0.7727,0.8645,0.7753,0.7493,0.8449,0.8653,0.8653;0.8581,0.8581,0.0,0.0,0.0,0.3877,0.2997,0.833,0.1528,0.6866,0.09626,0.863,0.02273,0.3825,0.229,0.07532,0.1001,0.8581,0.9381,0.2081,0.7216,0.7634,0.7634;0.4942,0.4942,0.0,0.0,0.0,0.4828,0.4942,0.9573,0.4802,0.34,0.2043,0.8282,0.1052,0.7257,0.9768,0.1694,0.4942,0.4942,0.7257,0.3629,0.8551,0.1063,0.1063;0.2428,0.2428,0.0,0.0,0.0,0.3309,0.2762,0.9717,0.3518,0.2758,0.677,0.1824,0.2867,0.677,0.9069,0.6973,0.5895,0.2428,0.4149,0.3889,0.03198,0.003006,0.003006;0.06774,0.06774,0.0,0.0,0.0,0.09182,0.06774,0.8334,1.3e-05,0.000115,2.6e-05,0.07486,0.2562,9.9e-05,0.06774,0.1942,0.0,0.0,0.825,5e-05,0.06774,0.0,0.0;0.5735,0.5735,0.0,0.0,0.0,0.3573,0.1502,0.8588,0.3808,0.5619,0.6206,0.3273,0.2677,0.8677,0.5735,0.3145,0.5735,0.1502,0.2119,0.4984,0.1502,0.6385,0.6385;0.5227,0.5227,0.0,0.0,0.0,0.5624,0.4208,0.7475,0.42,0.7859,0.7329,0.5354,0.7195,0.7329,0.7281,0.2793,0.5227,0.5227,0.7623,0.7475,0.5227,0.4642,0.4642;0.01851,0.01851,0.0,0.0,0.0,0.4976,0.4554,0.4554,0.7066,0.5188,0.03223,0.01032,0.3439,0.1085,0.4352,0.01061,0.5051,0.2257,0.5051,0.1047,0.01223,0.388,0.388;0.1614,0.1614,0.0,0.0,0.0,0.01248,0.3736,0.9792,0.4998,0.3427,0.6646,0.8975,0.1816,0.9402,0.6462,0.1756,0.9113,0.9773,0.9887,0.005095,0.6897,0.8315,0.8315;0.06264,0.06264,0.0,0.0,0.0,0.07346,0.9387,0.9387,0.9259,0.1087,0.5863,0.3639,0.009476,0.7355,0.5227,0.1591,0.324,0.3114,0.6017,0.3245,0.9368,0.006964,0.006964;0.2255,0.2255,0.0,0.0,0.0,0.5319,0.04203,0.912,0.7996,0.7683,2.6e-05,0.3784,0.3536,0.4027,0.9529,0.000293,6.2e-05,0.8181,0.7799,0.8212,0.8181,0.8688,0.8688;0.0751,0.0751,0.0,0.0,0.0,0.000297,0.0751,0.3129,0.2252,0.3444,3e-06,0.000149,0.7737,0.3384,0.008236,0.0,0.0,0.000106,0.6031,0.01646,0.000106,6e-06,6e-06;0.6685,0.6685,0.0,0.0,0.0,0.07763,0.02126,0.7166,0.2435,0.8754,0.4619,0.8734,0.8282,0.4619,0.9772,0.8465,0.7877,0.9538,0.9691,0.0736,0.2514,0.0158,0.0158;0.4648,0.4648,0.0,0.0,0.0,0.5664,0.01409,0.8999,0.3048,0.444,0.7779,0.2828,0.2364,0.7779,0.8373,0.02171,0.6306,0.3988,0.7084,0.4416,0.1456,0.4104,0.4104;0.8721,0.8721,0.0,0.0,0.0,0.9735,0.7666,0.9979,0.5289,0.4525,0.4222,0.6355,0.6485,0.4222,0.9541,0.2798,0.1228,0.3806,0.969,0.5693,0.5667,0.7318,0.7318;0.2547,0.2547,0.0,0.0,0.0,0.2971,1e-06,0.2735,0.00094,0.006235,0.52,0.2679,0.5,0.5649,0.4886,0.4345,0.2547,0.2547,0.5649,0.542,0.2547,0.002107,0.002107;0.7539,0.7539,0.0,0.0,0.0,0.4433,0.9934,0.8935,0.8668,0.753,0.7772,0.1389,0.0129,0.7772,0.8291,0.7873,0.9581,0.4432,0.9805,0.4809,0.4795,0.8931,0.8931;0.5238,0.5238,0.0,0.0,0.0,0.8967,0.084,0.952,0.4978,0.3717,0.8408,0.2803,0.08288,0.8408,0.7148,0.3443,0.4978,0.9511,0.8188,0.7743,0.4858,0.7347,0.7347;0.9519,0.9519,0.0,0.0,0.0,0.5533,0.8521,0.9264,0.3437,0.5194,0.9706,0.668,0.5983,0.9706,0.8615,0.6469,0.3209,0.8877,0.9592,0.8299,0.9198,0.7145,0.7145;0.4983,0.4983,0.0,0.0,0.0,0.1541,0.4458,0.9034,0.1597,0.8781,0.8841,0.8061,0.2494,0.8841,0.4801,0.3304,0.9415,0.3696,0.9494,0.01399,0.8474,0.3898,0.3898;0.09055,0.09055,0.0,0.0,0.0,0.0,0.09055,0.989,0.000245,0.9247,0.000404,0.09902,0.000252,0.3695,0.09055,4.6e-05,0.09055,0.09055,0.3695,0.000667,0.8079,0.000648,0.000648;0.771,0.771,0.0,0.0,0.0,0.1262,0.9701,0.9701,0.5773,0.5587,0.03041,0.1523,0.8508,0.8122,0.4981,0.737,0.6513,0.2111,0.2711,0.4581,0.01978,0.9419,0.9419;0.005909,0.005909,0.0,0.0,0.0,0.7321,0.04467,0.8742,0.1428,0.1345,0.1245,0.544,0.3873,0.6801,0.5883,0.1703,0.6688,0.748,0.5651,0.101,0.1837,0.221,0.221;0.7126,0.7126,0.0,0.0,0.0,0.02405,0.01496,0.7519,0.1185,0.2118,0.1346,0.0,0.1193,0.1737,0.129,0.0,0.7126,0.01496,0.1737,0.1529,0.01496,0.1518,0.1518;0.6176,0.6176,0.0,0.0,0.0,0.8554,0.8732,0.8732,0.7722,0.1132,0.8496,0.2781,0.02968,0.8496,0.9402,0.07435,0.1606,0.7098,0.736,0.01358,0.9786,0.001546,0.001546;0.6069,0.6069,0.0,0.0,0.0,0.2474,0.389,0.9634,0.352,0.2442,0.6031,0.953,0.3311,0.6582,0.9665,0.4662,0.3132,0.8948,0.4803,0.6448,0.2745,0.7168,0.7168;0.2903,0.2903,0.0,0.0,0.0,0.01044,0.4574,0.7397,0.2978,0.2509,0.1477,0.017,0.4397,0.722,0.7892,0.000559,0.001347,0.7201,0.2285,0.9909,0.7201,0.1975,0.1975;0.04586,0.04586,0.0,0.0,0.0,0.132,0.03252,0.5128,0.8167,0.3787,0.05966,0.3436,0.5803,0.272,0.9348,0.01729,0.6962,0.1917,0.07214,0.131,0.874,0.6172,0.6172;0.7994,0.7994,0.0,0.0,0.0,0.5638,0.9421,0.9972,0.7224,0.4793,0.7369,0.8061,0.7232,0.7369,0.3764,0.07823,0.1318,0.7994,0.687,0.7517,0.1318,0.4075,0.4075;0.3973,0.3973,0.0,0.0,0.0,0.005052,0.4932,0.7585,0.05046,0.5013,7e-06,0.4113,0.3309,0.931,0.6214,0.5733,0.2543,0.08682,0.325,0.05194,0.7297,0.002697,0.002697;0.6708,0.6708,0.0,0.0,0.0,0.03435,0.01027,0.9999,0.691,0.5621,0.2668,0.001119,0.6555,0.9681,0.9337,0.1558,0.03703,0.8024,0.7631,0.1418,0.8726,0.7895,0.7895;0.8872,0.8872,0.0,0.0,0.0,0.6251,0.3399,0.8597,0.08871,0.8455,0.6545,0.3076,0.2357,0.6545,0.7131,0.1757,0.3251,0.7415,0.1944,0.01086,0.04519,0.7726,0.7726;0.9804,0.9804,0.0,0.0,0.0,0.4705,0.3986,0.9886,0.8738,0.9881,0.4948,0.8695,0.1039,0.4948,0.9731,0.9682,0.4941,0.5902,0.7842,0.9717,0.3885,0.6473,0.6473;0.09925,0.09925,0.0,0.0,0.0,0.5501,0.8554,0.8554,0.8656,0.3833,0.815,0.7604,0.1772,0.815,0.6342,0.7703,0.7153,0.7958,0.3432,0.74,0.4291,0.0601,0.0601;0.1612,0.1612,0.0,0.0,0.0,0.9339,0.4041,0.6995,0.8369,0.7396,0.1354,0.9285,0.986,0.7721,0.9631,0.737,0.479,0.7683,0.7529,0.2833,0.6058,0.01524,0.01524;0.1894,0.1894,0.0,0.0,0.0,0.7259,0.003126,0.7258,0.2264,0.6924,0.6021,0.7063,0.6877,0.6021,0.9846,0.6012,0.6653,0.9399,0.817,0.1581,0.5607,0.3677,0.3677;0.00076,0.00076,0.0,0.0,0.0,7.6e-05,0.8499,0.8499,0.02627,0.5067,0.006111,3.4e-05,0.9211,0.05058,0.8499,0.1006,2.3e-05,0.02288,0.3838,0.1855,0.00076,3e-05,3e-05;0.8873,0.8873,0.0,0.0,0.0,0.2383,0.4485,0.8511,0.02842,0.5521,0.6638,0.132,0.4605,0.6638,0.4775,0.5077,0.1051,0.8873,0.4775,0.000986,0.1455,0.7386,0.7386;0.6727,0.6727,0.0,0.0,0.0,0.7679,0.8754,0.8754,0.5088,0.5728,0.2142,0.7508,0.7149,0.4394,0.8557,0.4448,0.2431,0.8092,0.8754,0.3107,0.3357,0.3094,0.3094;0.04835,0.04835,0.0,0.0,0.0,0.03181,0.1276,0.9948,0.6278,0.7934,0.08024,0.04506,0.8231,0.3715,0.6137,0.3233,0.09279,0.06636,0.9146,0.2811,0.3134,0.1489,0.1489;0.02083,0.02083,0.0,0.0,0.0,0.06815,0.00891,0.3447,0.3304,0.445,0.002284,0.000492,0.9128,0.4636,0.1997,5.6e-05,0.04818,0.00891,0.8602,0.061,0.07584,0.3432,0.3432;0.5922,0.5922,0.0,0.0,0.0,0.4574,0.643,0.8426,0.1441,0.6811,0.007303,0.9638,0.9254,0.2885,0.9996,0.3274,0.9213,0.3874,0.1115,0.109,0.06149,0.4303,0.4303;0.07198,0.07198,0.0,0.0,0.0,0.05401,0.5051,0.6477,0.2276,0.7154,0.5191,0.000365,0.902,0.5191,0.5534,1.4e-05,0.7207,0.2538,0.7207,0.5712,0.3271,0.04158,0.04158;0.03134,0.03134,0.0,0.0,0.0,0.9787,0.1174,0.8168,0.8916,0.5437,0.8603,0.9769,0.9841,0.8603,0.9882,0.7223,0.4241,0.7291,0.6493,0.04884,0.4057,0.007918,0.007918;0.1488,0.1488,0.0,0.0,0.0,0.002956,0.116,0.982,0.7703,0.5368,0.08717,0.09932,0.1961,0.9897,0.8365,0.01386,0.4245,0.2524,0.7418,0.007289,0.8682,0.1412,0.1412;0.1228,0.1228,0.0,0.0,0.0,0.3447,0.7208,0.7208,0.09505,0.6809,0.02871,0.7295,0.4352,0.04056,0.852,0.001123,0.7208,0.4804,0.6766,0.1061,0.1228,0.3387,0.3387;0.2347,0.2347,0.0,0.0,0.0,0.5133,0.977,0.977,0.207,0.9372,0.7734,0.3444,0.1285,0.7734,0.5535,0.7345,0.4714,0.8995,0.6081,0.1679,0.15,0.5705,0.5705;0.3664,0.3664,0.0,0.0,0.0,0.3701,0.3121,0.9573,0.8073,0.2992,0.344,0.5546,0.1107,0.344,0.7673,0.1843,0.21,0.7891,0.964,0.6277,0.3232,0.7607,0.7607;0.9689,0.9689,0.0,0.0,0.0,0.3789,0.1204,0.9355,0.2685,0.8065,0.7499,0.7115,0.8221,0.7499,0.9059,0.2756,0.7243,0.7022,0.8278,0.6133,0.8677,0.2315,0.2315;0.3762,0.3762,0.0,0.0,0.0,0.2242,0.9658,0.9841,0.9271,0.8702,0.5023,0.9231,0.8582,0.6797,0.9341,0.8626,0.9589,0.595,0.8681,0.796,0.3596,0.9355,0.9355;0.06008,0.06008,0.0,0.0,0.0,0.584,0.5594,0.5594,0.8218,0.6542,0.1414,0.1608,0.7226,0.2544,0.35,0.001151,0.6793,0.2553,0.78,0.2525,0.3303,0.04108,0.04108;0.07485,0.07485,0.0,0.0,0.0,0.0,0.07485,0.1497,1e-06,0.3475,0.0,0.08243,0.2706,1.2e-05,0.07485,0.0,0.0,0.07485,0.07485,0.0,0.07485,5e-06,5e-06;0.3901,0.3901,0.0,0.0,0.0,0.1663,0.9919,0.9919,0.1325,0.4185,0.143,0.07366,0.9138,0.143,0.2145,0.008074,0.4417,0.04746,0.8742,0.02731,0.358,0.05901,0.05901;0.01691,0.01691,0.0,0.0,0.0,0.04714,0.8502,0.9587,0.05898,0.2887,0.2171,0.1925,0.764,0.9093,0.6607,0.06492,0.008301,0.1515,0.4456,1e-06,0.01399,0.06955,0.06955;0.1358,0.1358,0.0,0.0,0.0,0.2473,0.9525,0.9525,0.9944,0.2624,0.02814,0.7602,0.09102,0.4042,0.9896,3.7e-05,0.3687,0.9266,0.4354,0.4334,0.2355,0.1972,0.1972;0.8004,0.8004,0.0,0.0,0.0,0.8209,0.3381,0.9548,0.7575,0.7515,0.8412,0.2569,0.5105,0.8412,0.7036,0.5586,0.1532,0.1111,0.825,0.2276,0.8227,0.5429,0.5429;0.2006,0.2006,0.0,0.0,0.0,0.2405,0.0,0.3998,0.4419,0.5516,0.464,0.2129,0.000327,0.5114,0.4565,0.3757,0.2006,0.2006,0.5114,0.000832,0.2006,0.00081,0.00081;0.0376,0.0376,0.0,0.0,0.0,0.5695,0.8176,0.8217,0.9025,0.79,0.05946,0.279,0.1892,0.5742,0.9062,0.2653,0.5302,0.8176,0.8176,0.9136,0.5302,0.5942,0.5942;0.222,0.222,0.0,0.0,0.0,0.8397,0.2767,0.9229,0.8129,0.5736,0.6901,0.5333,0.5028,0.6901,0.7109,0.274,0.3237,0.5878,0.2767,0.5104,0.4047,0.2232,0.2232;0.6638,0.6638,0.0,0.0,0.0,0.9301,0.001772,0.7883,0.9533,0.4766,0.7522,0.9157,0.1961,0.7522,0.7168,0.6244,0.1052,0.3173,0.7498,0.2835,0.8558,0.1009,0.1009;0.04262,0.04262,0.0,0.0,0.0,0.6656,0.04262,0.714,0.2005,0.3097,0.2206,6.9e-05,0.006389,0.2206,0.5191,0.002302,0.5191,0.04262,0.267,0.01148,0.6321,0.01128,0.01128;0.000769,0.000769,0.0,0.0,0.0,0.001724,0.000769,0.04005,0.02595,0.06972,0.03224,0.001003,0.02627,0.04975,0.02999,0.01259,0.000769,0.000769,0.04975,0.04005,0.000769,0.03957,0.03957;0.1366,0.1366,0.0,0.0,0.0,0.7988,0.1155,0.7929,0.518,0.977,0.7569,0.8046,0.158,0.7569,0.841,0.1303,0.8456,0.8604,0.1339,0.2798,0.7593,0.1051,0.1051;0.255,0.255,0.0,0.0,0.0,0.9811,0.6324,0.6211,0.8591,0.9902,0.7244,0.5144,0.7129,0.8439,0.9783,0.1766,0.4177,0.3891,0.7285,0.9875,0.8007,0.01956,0.01956;0.2321,0.2321,0.0,0.0,0.0,0.002985,0.9383,0.9383,0.4805,0.7971,0.06669,0.7251,0.6577,0.9477,0.2307,0.00106,0.2868,0.7852,0.8997,0.4797,0.2868,0.8788,0.8788;0.8169,0.8169,0.0,0.0,0.0,0.05316,0.5976,0.9247,0.6953,0.2656,0.3176,0.5534,0.4118,0.5594,0.8829,0.02333,0.8265,0.3437,0.184,0.08368,0.7737,0.06452,0.06452:0.0,0.0,0.0,0.0,0.0,0.4971,0.9998,0.9998,0.2352,0.0,0.5569,0.998,0.7888,0.3503,0.9843,0.7739,0.1337,0.2685,0.9828,0.4615,0.1959,0.9448,0.9448;0.0,0.0,0.0,0.0,0.0,0.002394,0.4657,0.6121,0.1971,0.0,0.5783,9e-06,0.69,0.6057,0.8406,0.04426,0.02041,0.5239,0.539,0.01106,0.5575,0.7524,0.7524;0.0,0.0,0.0,0.0,0.0,0.007766,0.004974,0.07211,0.000143,0.0,0.002672,0.004974,0.06365,0.0994,0.06365,0.03233,4e-06,0.004974,0.004974,0.001791,0.004974,0.09592,0.09592;0.0,0.0,0.0,0.0,0.0,0.07828,0.02927,0.9412,0.2305,0.0,0.3749,0.05429,0.0919,0.6727,0.0311,0.000598,0.05148,0.005514,0.2872,0.208,0.6447,0.7604,0.7604;0.0,0.0,0.0,0.0,0.0,0.0,0.118,0.5699,0.1637,0.0,0.5461,0.3618,0.2851,0.3071,0.1004,0.7142,0.1024,0.118,0.219,0.3156,0.219,0.003799,0.003799;0.0,0.0,0.0,0.0,0.0,0.18,1e-06,0.9635,0.2569,0.0,0.6679,0.7703,0.0989,0.3513,0.6121,0.6508,0.3763,0.3612,0.3612,0.8416,0.7219,0.4922,0.4922;0.0,0.0,0.0,0.0,0.0,0.04079,0.2316,0.9957,0.1393,0.0,0.4241,0.2316,0.2602,0.5931,0.5169,0.5489,0.135,0.09109,0.2587,0.3984,0.6411,0.9653,0.9653;0.0,0.0,0.0,0.0,0.0,0.419,0.7929,0.7929,0.386,0.0,0.7317,0.247,0.2679,0.3845,0.4468,0.4973,0.5637,0.3867,0.95,0.7491,0.9019,0.2033,0.2033;0.0,0.0,0.0,0.0,0.0,0.0006,0.3748,0.7037,0.8895,0.0,0.4999,0.02837,0.2432,0.03967,0.5213,0.001336,0.1363,0.6465,0.237,0.1641,0.7211,0.3532,0.3532;0.0,0.0,0.0,0.0,0.0,0.9924,0.9517,0.9804,0.1679,0.0,0.7001,0.9947,0.7754,0.4903,0.9645,0.3518,0.2773,0.8949,0.7006,0.2179,0.1779,0.0443,0.0443;0.0,0.0,0.0,0.0,0.0,0.02441,0.09306,0.8687,0.7346,0.0,0.8395,0.2531,0.3175,0.5673,0.7638,0.5259,0.2619,0.6813,0.4786,0.2904,0.4684,0.2679,0.2679;0.0,0.0,0.0,0.0,0.0,0.8749,0.1124,0.8141,0.7537,0.0,0.5904,0.7823,0.1708,0.4302,0.8188,0.3411,0.8019,0.7607,0.8568,0.4243,0.3908,0.6882,0.6882;0.0,0.0,0.0,0.0,0.0,0.2442,0.1333,0.1934,0.8629,0.0,0.2184,0.04776,0.5607,0.04338,0.3149,0.03343,0.7227,0.005187,0.78,0.4003,0.007494,0.4308,0.4308;0.0,0.0,0.0,0.0,0.0,0.3457,0.5388,0.961,0.01862,0.0,0.7069,0.1201,0.4614,0.7021,0.9084,0.8523,0.1297,0.6694,0.721,0.08658,0.4746,0.9216,0.9216;0.0,0.0,0.0,0.0,0.0,0.6733,0.8921,0.9492,0.7413,0.0,0.6886,0.8921,0.4906,0.4175,0.8781,0.8679,0.9086,0.3657,0.8854,0.6823,0.2245,0.4495,0.4495;0.0,0.0,0.0,0.0,0.0,0.04925,0.03735,0.1965,0.8978,0.0,0.2709,0.0,0.05944,1.2e-05,0.8415,0.0,0.01032,0.03735,0.834,1.6e-05,0.03735,0.2346,0.2346;0.0,0.0,0.0,0.0,0.0,0.7734,0.3469,0.8536,0.2422,0.0,0.8059,0.5175,0.6729,0.1245,0.5551,0.5618,0.7901,0.5932,0.3469,0.3639,0.8536,0.4457,0.4457;0.0,0.0,0.0,0.0,0.0,0.0,0.0,2.7e-05,3e-06,0.0,0.00021,0.0,1.6e-05,9.6e-05,1.6e-05,1e-06,0.0,0.0,0.0,0.000119,0.0,8.3e-05,8.3e-05;0.0,0.0,0.0,0.0,0.0,0.000562,0.1356,0.8001,0.3102,0.0,0.4635,0.1356,0.01554,0.03141,0.6769,0.005336,0.001058,0.6632,0.6632,1e-05,0.1356,0.9722,0.9722;0.0,0.0,0.0,0.0,0.0,0.8478,0.9464,0.9014,0.7224,0.0,0.989,0.1813,0.7109,0.02561,0.5739,0.653,0.8143,0.1445,0.4279,0.8623,0.2852,0.09541,0.09541;0.0,0.0,0.0,0.0,0.0,0.5502,0.44,0.868,0.5237,0.0,0.2998,0.704,0.9382,0.8451,0.9382,0.725,0.7453,0.9818,0.4277,0.7755,0.6851,0.6758,0.6758;0.0,0.0,0.0,0.0,0.0,0.3439,0.3115,0.9312,0.0104,0.0,0.04806,0.000444,0.01874,0.6053,0.5461,0.006931,0.001539,0.8783,0.8783,0.03898,0.3115,0.6005,0.6005;0.0,0.0,0.0,0.0,0.0,0.5932,0.7779,0.7779,0.2738,0.0,0.2062,0.382,0.003757,0.6352,0.9436,0.1128,0.1241,0.2278,0.8236,0.2248,0.9807,0.03388,0.03388;0.0,0.0,0.0,0.0,0.0,0.7336,0.4848,0.9982,0.7019,0.0,0.6264,0.8744,0.3005,0.6728,0.7412,0.9172,0.8298,0.9838,0.8006,0.9653,0.4387,0.5426,0.5426;0.0,0.0,0.0,0.0,0.0,0.7407,0.3813,0.9928,0.3637,0.0,0.8655,0.7303,0.8025,0.445,0.8926,0.9823,0.8009,0.9912,0.5902,0.9845,0.8009,0.2675,0.2675;0.0,0.0,0.0,0.0,0.0,0.6799,0.004421,0.9609,0.004035,0.0,0.2172,0.2146,0.8692,0.4752,0.9606,0.00021,0.2092,0.2676,0.001695,0.000502,0.3124,0.2143,0.2143;0.0,0.0,0.0,0.0,0.0,0.088,0.0,0.14,0.0,0.0,2.6e-05,0.0,0.2576,9e-06,0.2576,0.0,0.108,0.07009,0.0,0.0,0.07009,8e-06,8e-06;0.0,0.0,0.0,0.0,0.0,0.2862,0.2551,0.8094,0.03874,0.0,0.5811,0.2551,0.4924,0.8839,0.7631,0.06003,0.1975,0.7526,0.2551,0.5601,0.2551,0.1467,0.1467;0.0,0.0,0.0,0.0,0.0,0.6662,0.08704,0.7506,0.9604,0.0,0.7248,0.1488,0.8363,0.3624,0.5767,0.7509,0.9662,0.708,0.8223,0.7759,0.6174,0.8088,0.8088;0.0,0.0,0.0,0.0,0.0,0.04662,0.1822,0.8205,0.4656,0.0,0.5799,0.8181,0.2938,0.1143,0.558,0.7226,0.1718,0.4316,0.4729,0.5366,0.1531,0.01857,0.01857;0.0,0.0,0.0,0.0,0.0,0.0504,0.6628,0.6993,0.5299,0.0,0.9534,0.09902,0.1234,0.04719,0.538,0.7382,0.1697,0.6022,0.3175,0.2175,0.2006,0.6042,0.6042;0.0,0.0,0.0,0.0,0.0,0.03741,0.4131,0.8417,0.2146,0.0,0.9494,0.6115,0.05364,0.762,0.6264,0.5647,0.3502,0.4654,0.2014,0.1334,0.0981,0.805,0.805;0.0,0.0,0.0,0.0,0.0,0.2659,0.9739,0.8977,0.1523,0.0,0.9444,0.6274,0.9708,0.9118,0.5275,0.3135,0.3961,0.6021,0.9909,0.2018,0.4262,0.947,0.947;0.0,0.0,0.0,0.0,0.0,0.2728,0.3664,0.8414,0.116,0.0,0.6591,0.3664,0.8345,0.5394,0.8345,0.7982,0.645,0.1162,0.2422,0.3215,0.7059,0.3074,0.3074;0.0,0.0,0.0,0.0,0.0,0.006591,0.004157,0.06598,0.03831,0.0,0.1126,0.004157,0.05799,0.09194,0.05799,0.02879,0.009977,0.004157,0.004157,0.09716,0.004157,0.08861,0.08861;0.0,0.0,0.0,0.0,0.0,0.6931,0.2335,0.9942,0.6027,0.0,0.8375,0.2654,0.9454,0.05864,0.8825,0.2941,0.9294,0.3316,0.5125,0.6477,0.7235,0.3353,0.3353;0.0,0.0,0.0,0.0,0.0,0.1896,0.005648,0.8591,0.2214,0.0,0.8222,0.9949,0.7881,0.3218,0.2206,0.2025,0.3085,0.3915,0.42,0.4573,0.008096,0.4809,0.4809;0.0,0.0,0.0,0.0,0.0,0.3022,0.2219,0.8379,0.5126,0.0,0.4693,0.004224,0.2987,0.3772,0.5904,0.886,0.5686,0.9599,0.2706,0.03712,0.7236,0.7913,0.7913;0.0,0.0,0.0,0.0,0.0,0.0,0.0,3.9e-05,5e-06,0.0,0.000286,0.0,2.4e-05,0.000134,2.4e-05,2e-06,0.0,0.0,0.0,0.000165,0.0,0.000117,0.000117;0.0,0.0,0.0,0.0,0.0,0.1889,0.1436,0.9581,0.5711,0.0,0.6889,0.1119,0.4424,0.3717,0.6956,0.3962,0.09207,0.9917,0.5683,0.03995,0.915,0.5675,0.5675;0.0,0.0,0.0,0.0,0.0,0.0,0.0,3.9e-05,5e-06,0.0,0.000286,0.0,2.4e-05,0.000134,2.4e-05,2e-06,0.0,0.0,0.0,0.000165,0.0,0.000117,0.000117;0.0,0.0,0.0,0.0,0.0,0.9689,0.9995,0.9996,0.7076,0.0,0.8466,0.6209,0.5248,0.574,0.9152,0.1913,0.3602,0.8869,0.1132,0.8912,0.5422,0.4863,0.4863;0.0,0.0,0.0,0.0,0.0,0.238,0.7491,0.7491,0.002889,0.0,0.5108,0.0368,0.4959,0.3205,0.7399,0.5063,0.000256,0.8427,0.561,0.03731,0.1772,0.1025,0.1025;0.0,0.0,0.0,0.0,0.0,0.8014,0.8186,0.8186,0.7721,0.0,0.6806,0.02501,0.04923,0.9087,0.2404,0.7009,0.6298,0.5424,0.7072,0.7399,0.9184,0.8784,0.8784;0.0,0.0,0.0,0.0,0.0,0.265,0.7648,0.7648,0.5315,0.0,0.8671,0.1224,0.097,0.5559,0.7324,0.6924,0.08096,0.7448,0.3085,0.5941,0.9253,0.7675,0.7675;0.0,0.0,0.0,0.0,0.0,0.8913,0.5573,0.9763,0.8338,0.0,0.7563,0.2598,0.7959,0.6956,0.9657,0.6872,0.02615,0.8778,0.6402,0.217,0.9541,0.1773,0.1773;0.0,0.0,0.0,0.0,0.0,0.5215,0.05134,0.675,0.03803,0.0,0.4527,0.4913,0.4441,0.1735,0.6897,0.3638,0.2689,0.4913,0.1482,0.5145,0.05134,0.43,0.43;0.0,0.0,0.0,0.0,0.0,0.0115,0.000103,0.749,0.4472,0.0,0.2361,0.1318,0.563,0.2937,0.4052,0.001347,0.2013,0.3285,0.04801,0.0,0.01725,0.002353,0.002353;0.0,0.0,0.0,0.0,0.0,0.4616,0.4298,0.927,0.6065,0.0,0.958,0.7313,0.488,0.339,0.9351,0.3048,0.004591,0.4298,0.7484,0.2176,0.9183,0.4146,0.4146;0.0,0.0,0.0,0.0,0.0,0.02133,0.01497,0.8139,0.8848,0.0,0.9214,0.01497,0.1132,0.1612,0.8987,0.06613,0.02932,0.01497,0.01497,0.1682,0.01497,0.03026,0.03026;0.0,0.0,0.0,0.0,0.0,0.05374,0.8583,0.8583,0.2889,0.0,0.7764,0.01904,0.5306,0.08075,0.7713,0.000153,0.3582,0.1374,0.7211,0.7783,0.01473,0.05847,0.05847;0.0,0.0,0.0,0.0,0.0,0.464,0.3329,0.8929,0.632,0.0,0.9617,0.06588,0.1343,0.4547,0.8602,0.4236,0.3137,0.2403,0.3095,0.4149,0.4474,0.3419,0.3419;0.0,0.0,0.0,0.0,0.0,0.003083,0.001814,0.04374,0.02339,0.0,0.08092,0.001814,0.0377,0.06408,0.0377,0.01683,0.00497,0.001814,0.001814,0.0,0.001814,0.06141,0.06141;0.0,0.0,0.0,0.0,0.0,0.1686,0.4231,0.8259,0.9868,0.0,0.4859,0.7732,0.0573,0.02332,0.5421,7e-06,0.05478,0.4231,0.8856,0.00097,0.5549,0.2353,0.2353;0.0,0.0,0.0,0.0,0.0,0.2916,0.1946,0.9739,0.9936,0.0,0.7274,0.1482,0.7748,0.125,0.943,0.01219,0.5223,0.8979,0.9158,0.2043,0.9578,0.3992,0.3992;0.0,0.0,0.0,0.0,0.0,0.5728,0.5699,0.9404,0.8126,0.0,0.9673,0.006687,0.6481,0.0885,0.5248,0.5821,0.6512,0.9227,0.1506,0.2803,0.4327,0.9063,0.9063;0.0,0.0,0.0,0.0,0.0,0.2587,0.2283,0.4833,0.417,0.0,0.04086,0.000419,0.01807,0.5288,0.2455,0.006648,0.9137,0.5246,0.898,0.5367,0.000419,0.0331,0.0331;0.0,0.0,0.0,0.0,0.0,0.3633,0.3311,0.5781,0.1837,0.0,0.6438,0.05794,0.5632,0.6181,0.5611,0.4891,0.0913,0.3311,0.3311,0.2979,0.3311,0.6135,0.6135;0.0,0.0,0.0,0.0,0.0,0.1241,0.8377,0.9369,0.002649,0.0,0.1454,0.2441,0.3786,0.542,0.5276,0.1075,0.3058,0.596,0.1025,0.5497,0.2557,0.07379,0.07379;0.0,0.0,0.0,0.0,0.0,0.425,0.6165,0.8254,0.02657,0.0,0.09842,0.1855,0.3897,0.2022,0.605,0.2063,0.4561,0.8087,0.3928,0.2099,0.02522,0.06769,0.06769;0.0,0.0,0.0,0.0,0.0,0.6683,0.9278,0.9717,0.7705,0.0,0.8506,0.5556,0.6192,0.7923,0.4861,0.1899,0.6107,0.9491,0.1219,0.3207,0.6633,0.5504,0.5504;0.0,0.0,0.0,0.0,0.0,0.3947,0.143,0.8339,0.1636,0.0,0.6071,0.1001,0.01496,0.91,0.3965,0.1,0.1101,0.8581,0.3437,0.1512,0.1231,0.1154,0.1154;0.0,0.0,0.0,0.0,0.0,0.4716,0.4942,0.8901,0.4243,0.0,0.3143,0.3796,0.6939,0.7363,0.861,0.8298,0.06137,0.464,0.4401,0.1518,0.3796,0.1387,0.1387;0.0,0.0,0.0,0.0,0.0,0.8222,0.4396,0.5959,0.1305,0.0,0.7138,0.079,0.3108,0.8956,0.8097,0.005883,0.02352,0.565,0.5089,0.004724,0.2315,0.4499,0.4499;0.0,0.0,0.0,0.0,0.0,0.085,0.06774,0.1351,2e-06,0.0,0.000154,0.06774,0.2482,6.8e-05,0.2459,0.1757,0.0,0.06774,0.825,0.32,0.06774,5.9e-05,5.9e-05;0.0,0.0,0.0,0.0,0.0,0.3456,0.1502,0.8452,0.5529,0.0,0.6725,0.3135,0.3736,0.7851,0.5893,0.6979,0.2714,0.5735,0.3135,0.5169,0.5735,0.7821,0.7821;0.0,0.0,0.0,0.0,0.0,0.552,0.2894,0.725,0.6798,0.0,0.7639,0.5227,0.714,0.5829,0.7124,0.6572,0.5798,0.5227,0.5227,0.7589,0.4208,0.7507,0.7507;0.0,0.0,0.0,0.0,0.0,0.02144,0.1819,0.3125,0.6664,0.0,0.2444,0.00407,0.4368,0.000413,0.303,0.08623,0.5634,0.004899,0.5051,0.01073,0.000758,0.3949,0.3949;0.0,0.0,0.0,0.0,0.0,0.001398,0.4105,0.7096,0.07737,0.0,0.987,0.09925,0.1743,0.5375,0.8328,0.134,0.1012,0.9773,0.7745,0.03644,0.2079,0.9415,0.9415;0.0,0.0,0.0,0.0,0.0,0.06747,0.9387,0.9462,0.5019,0.0,0.2334,0.008428,0.09166,0.3244,0.5038,0.02222,0.3886,0.1413,0.7037,0.3947,0.919,0.05678,0.05678;0.0,0.0,0.0,0.0,0.0,0.05488,0.0113,0.8711,0.274,0.0,0.5056,0.2255,0.2863,0.4553,0.2232,0.004204,0.01378,0.041,0.5384,0.02758,0.8181,0.8109,0.8109;0.0,0.0,0.0,0.0,0.0,0.000229,0.0751,0.1455,0.004316,0.0,0.02611,0.05354,0.7691,0.324,0.2607,0.0,0.0,0.0751,0.000106,0.0,0.6031,7e-06,7e-06;0.0,0.0,0.0,0.0,0.0,0.5888,0.02126,0.8846,0.03473,0.0,0.8793,0.8689,0.8246,0.2927,0.9757,0.8379,0.299,0.9459,0.1741,0.5574,0.1053,0.04021,0.04021;0.0,0.0,0.0,0.0,0.0,0.556,0.3144,0.8986,0.1706,0.0,0.1338,0.9565,0.07251,0.71,0.8387,0.6511,0.2703,0.01409,0.124,0.476,0.1569,0.2717,0.2717;0.0,0.0,0.0,0.0,0.0,0.9726,0.7332,0.988,0.8794,0.0,0.4744,0.0181,0.6419,0.1449,0.8718,0.2588,0.4637,0.1768,0.6245,0.9804,0.6872,0.6606,0.6606;0.0,0.0,0.0,0.0,0.0,4e-06,0.2547,0.2547,0.00029,0.0,0.5807,1e-06,0.000818,0.5521,0.2722,0.413,0.3169,0.2547,1e-06,0.002979,0.2547,0.547,0.547;0.0,0.0,0.0,0.0,0.0,0.8574,0.3995,0.9623,0.8141,0.0,0.9853,0.4969,0.1158,0.1828,0.6954,0.6715,0.8545,0.931,0.8946,0.4215,0.2505,0.2114,0.2114;0.0,0.0,0.0,0.0,0.0,0.506,0.2989,0.62,0.2791,0.0,0.598,0.03866,0.07809,0.2121,0.9167,0.9752,0.7109,0.3837,0.6515,0.7573,0.249,0.7241,0.7241;0.0,0.0,0.0,0.0,0.0,0.6554,0.8521,0.9945,0.7182,0.0,0.8344,0.6094,0.1375,0.29,0.8454,0.902,0.8824,0.829,0.7722,0.8381,0.8149,0.719,0.719;0.0,0.0,0.0,0.0,0.0,0.1451,0.4983,0.9034,0.04163,0.0,0.1781,0.04518,0.1269,0.5155,0.9396,2e-06,0.02089,0.9533,0.09967,0.01905,0.09133,0.03664,0.03664;0.0,0.0,0.0,0.0,0.0,0.0,0.09055,0.8893,0.2411,0.0,0.916,0.0,0.000207,0.3548,0.8164,2.5e-05,0.1332,0.09055,0.09055,0.000984,0.09055,0.349,0.349;0.0,0.0,0.0,0.0,0.0,0.1239,0.9701,0.9701,0.4812,0.0,0.1363,0.4327,0.4311,0.136,0.7566,0.2839,0.3709,0.8892,0.08622,0.04533,0.5793,0.5246,0.5246;0.0,0.0,0.0,0.0,0.0,0.000159,0.03333,0.878,0.2389,0.0,0.7108,0.6163,0.3497,0.2458,0.3473,0.1112,0.0942,0.03333,0.08961,0.7854,0.002823,0.02002,0.02002;0.0,0.0,0.0,0.0,0.0,0.7332,0.01496,0.7442,0.08255,0.0,0.1891,0.0,0.1136,0.1618,0.1136,0.06627,0.02933,0.01496,0.01496,0.8664,0.01496,0.1573,0.1573;0.0,0.0,0.0,0.0,0.0,0.2871,0.8732,0.8732,0.7872,0.0,0.6512,0.8808,0.001873,0.2998,0.8882,0.7642,0.2053,0.2558,0.8584,0.3288,0.9786,0.1119,0.1119;0.0,0.0,0.0,0.0,0.0,0.4216,0.389,0.9574,0.03454,0.0,0.2227,0.4506,0.4131,0.6468,0.9902,0.353,0.01566,0.3691,0.3993,0.4658,0.2275,0.3946,0.3946;0.0,0.0,0.0,0.0,0.0,3e-06,0.4574,0.8462,0.01067,0.0,0.2626,0.1775,0.2457,0.1378,0.791,0.0,2.5e-05,0.9072,0.8233,2.7e-05,0.2472,0.4318,0.4318;0.0,0.0,0.0,0.0,0.0,0.7177,0.3297,0.6919,0.8574,0.0,0.3537,0.158,0.4846,0.7684,0.6843,0.04827,0.7377,0.009162,0.4363,0.9446,0.7716,0.6229,0.6229;0.0,0.0,0.0,0.0,0.0,0.8147,0.9421,0.7994,0.9655,0.0,0.7684,0.5236,0.1153,0.4204,0.8908,0.2721,0.5814,0.7994,0.5236,0.4292,0.7994,0.9073,0.9073;0.0,0.0,0.0,0.0,0.0,0.0,0.1451,0.919,0.2715,0.0,0.1944,0.7561,0.3222,0.6757,0.7984,0.01001,0.2764,0.3973,0.1963,0.05083,0.3973,0.3114,0.3114;0.0,0.0,0.0,0.0,0.0,3.7e-05,0.01545,0.9998,0.8302,0.0,0.4602,0.5665,0.6489,0.896,0.6117,0.07143,0.1303,0.5467,0.8461,0.03353,0.7691,0.2964,0.2964;0.0,0.0,0.0,0.0,0.0,0.1884,0.3879,0.9784,0.7107,0.0,0.898,0.1615,0.6919,0.8637,0.8763,0.3541,0.1909,0.4614,0.02935,0.6215,0.8703,0.9407,0.9407;0.0,0.0,0.0,0.0,0.0,0.8442,0.2349,0.9832,0.8149,0.0,0.6779,0.5424,0.08869,0.5353,0.8166,0.9453,0.4621,0.8754,0.8843,0.517,0.9374,0.4541,0.4541;0.0,0.0,0.0,0.0,0.0,0.4846,0.5559,0.9394,0.07002,0.0,0.8377,0.7958,0.1274,0.5829,0.8047,0.4809,0.9092,0.7153,0.06433,0.619,0.03268,0.1131,0.1131;0.0,0.0,0.0,0.0,0.0,0.5096,0.4041,0.7806,0.134,0.0,0.4242,0.8152,0.9857,0.7641,0.9856,0.3258,0.8814,0.3194,0.8507,0.4409,0.42,0.04833,0.04833;0.0,0.0,0.0,0.0,0.0,0.7337,0.7341,0.7341,0.2867,0.0,0.7773,0.1075,0.6817,0.2584,0.9836,0.5828,0.5776,0.9399,0.1705,0.4103,0.1075,0.396,0.396;0.0,0.0,0.0,0.0,0.0,0.001395,0.8499,0.8499,0.01415,0.0,0.5182,0.02288,0.9193,0.0448,0.829,0.009715,0.002408,0.02288,0.0183,0.04818,0.3838,0.1903,0.1903;0.0,0.0,0.0,0.0,0.0,0.7888,0.1455,0.9346,0.2962,0.0,0.4999,0.761,0.4522,0.2705,0.4793,0.2244,0.392,0.8873,0.3784,0.7805,0.6561,0.5204,0.5204;0.0,0.0,0.0,0.0,0.0,0.5452,0.488,0.6937,0.4539,0.0,0.5767,0.7425,0.2584,0.7045,0.9334,0.3499,0.7167,0.8754,0.8092,0.6293,0.2647,0.3163,0.3163;0.0,0.0,0.0,0.0,0.0,0.06242,0.1933,0.8989,0.5802,0.0,0.1537,0.06636,0.8194,0.4476,0.5862,1e-06,0.1358,0.2826,0.02733,0.0104,0.7688,0.6001,0.6001;0.0,0.0,0.0,0.0,0.0,0.06241,0.00891,0.6927,0.927,0.0,0.0807,0.002119,0.556,0.3899,0.02161,0.000106,0.03902,9e-06,0.731,0.02182,0.8208,0.2136,0.2136;0.0,0.0,0.0,0.0,0.0,0.2116,0.04843,0.8119,0.06503,0.0,0.698,0.5922,0.0485,0.5359,0.9968,0.04306,0.5847,0.04461,0.3122,0.6521,0.07622,0.0335,0.0335;0.0,0.0,0.0,0.0,0.0,0.003805,0.05439,0.5534,0.3262,0.0,0.4581,0.00027,0.8999,0.6155,0.5696,0.005981,0.00029,0.5534,0.7207,0.4099,0.3271,0.01242,0.01242;0.0,0.0,0.0,0.0,0.0,0.9858,0.2964,0.8168,0.21,0.0,0.6166,0.6636,0.9837,0.591,0.9762,0.4691,0.9151,0.4757,0.9289,0.3625,0.1351,0.1393,0.1393;0.0,0.0,0.0,0.0,0.0,0.01711,0.04389,0.7447,0.4061,0.0,0.4551,0.1132,0.1467,0.3658,0.8379,0.01202,0.241,0.01642,0.1721,0.02591,0.598,0.7691,0.7691;0.0,0.0,0.0,0.0,0.0,0.2228,0.7208,0.7208,0.1555,0.0,0.6895,0.003335,0.4269,0.02806,0.6834,0.01147,0.2523,0.2738,0.7208,0.4981,0.001412,0.02421,0.02421;0.0,0.0,0.0,0.0,0.0,0.5023,0.977,0.977,0.01604,0.0,0.7585,0.2264,0.6719,0.3937,0.6874,0.7208,0.5318,0.8995,0.01844,0.2013,0.1695,0.01544,0.01544;0.0,0.0,0.0,0.0,0.0,0.3584,0.003425,0.9538,0.02842,0.0,0.05115,0.4889,0.8705,0.1425,0.9188,0.4573,0.7011,0.3856,0.5255,0.04753,0.5795,0.374,0.374;0.0,0.0,0.0,0.0,0.0,0.3672,0.8677,0.8677,0.8366,0.0,0.4948,0.7022,0.001685,0.3254,0.9292,0.9124,0.7627,0.5472,0.8677,0.9867,0.7926,0.238,0.238;0.0,0.0,0.0,0.0,0.0,0.7091,0.7454,0.9841,0.2188,0.0,0.895,0.09028,0.5478,0.5839,0.7046,0.801,0.4246,0.6204,0.4312,0.9074,0.963,0.9367,0.9367;0.0,0.0,0.0,0.0,0.0,0.3874,0.0319,0.4118,0.8629,0.0,0.3498,0.1499,0.4348,0.06235,0.3357,0.07083,0.7227,0.001657,0.78,0.5247,0.003345,0.1467,0.1467;0.0,0.0,0.0,0.0,0.0,0.0,0.07485,0.1458,0.0,0.0,2e-05,0.0,0.2624,7e-06,0.085,0.0,0.0,0.07485,0.0,1e-05,0.0,6e-06,6e-06;0.0,0.0,0.0,0.0,0.0,0.7557,0.9919,0.9919,0.5531,0.0,0.186,0.005074,0.9119,0.05745,0.06931,8.8e-05,0.3278,0.0184,0.1043,0.000158,0.6379,0.1736,0.1736;0.0,0.0,0.0,0.0,0.0,0.000244,0.8502,0.8624,0.05424,0.0,0.03558,0.294,0.7592,0.9043,0.4585,0.05488,2.3e-05,0.01691,0.0125,0.287,0.6847,0.09758,0.09758;0.0,0.0,0.0,0.0,0.0,0.3583,0.9525,0.9525,0.9935,0.0,0.9361,0.5298,0.001826,0.1424,0.9897,0.06298,0.5398,0.9266,0.05378,0.3742,0.9154,0.868,0.868;0.0,0.0,0.0,0.0,0.0,0.7073,0.7835,0.8236,0.7223,0.0,0.4522,0.7896,0.6614,0.9711,0.76,0.1507,0.4905,0.6574,0.9318,0.2787,0.5169,0.7651,0.7651;0.0,0.0,0.0,0.0,0.0,0.2297,0.0,0.4516,0.385,0.0,0.5142,0.2006,0.4348,0.4978,0.4325,3.6e-05,0.2594,0.2006,0.2006,0.5059,0.2006,0.000926,0.000926;0.0,0.0,0.0,0.0,0.0,0.5592,0.5302,0.8389,0.8871,0.0,0.4054,0.5302,0.009255,0.7587,0.9001,0.8778,0.3283,0.8176,0.1136,0.9179,0.3148,0.4969,0.4969;0.0,0.0,0.0,0.0,0.0,0.6147,0.3237,0.9601,0.7295,0.0,0.3661,0.5206,0.4588,0.7272,0.9188,0.5575,0.8475,0.85,0.4047,0.7135,0.3795,0.2631,0.2631;0.0,0.0,0.0,0.0,0.0,0.9279,0.1882,0.7621,0.9455,0.0,0.62,0.7707,0.7923,0.9372,0.7965,0.1808,0.7479,0.2933,0.7228,0.6971,0.5494,0.4925,0.4925;0.0,0.0,0.0,0.0,0.0,0.657,4.7e-05,0.7107,0.153,0.0,0.2845,4.7e-05,0.005683,0.01312,0.536,0.1298,0.000233,0.6321,0.04262,0.2115,0.6321,0.01227,0.01227;0.0,0.0,0.0,0.0,0.0,0.001405,0.000769,0.02858,0.01404,0.0,0.05749,0.000769,0.02414,0.0441,0.02414,0.009661,0.002416,0.000769,0.000769,0.04741,0.000769,0.04203,0.04203;0.0,0.0,0.0,0.0,0.0,0.6462,0.5693,0.6265,0.7191,0.0,0.8798,0.4775,0.1649,0.3728,0.8068,0.2386,0.9201,0.7266,0.1652,0.2321,0.9122,0.6407,0.6407;0.0,0.0,0.0,0.0,0.0,0.3885,0.6964,0.8896,0.8681,0.0,0.9962,0.2416,0.7072,0.4591,0.9023,0.349,0.3637,0.3997,0.9952,0.1652,0.7061,0.001856,0.001856;0.0,0.0,0.0,0.0,0.0,0.08689,0.8072,0.8072,0.3264,0.0,0.834,0.2321,0.4256,0.1313,0.7094,0.09791,0.1867,0.4025,0.1885,0.5945,0.08911,0.881,0.881;0.0,0.0,0.0,0.0,0.0,0.5487,0.8486,0.8486,0.6524,0.0,0.423,0.01627,0.5536,0.9423,0.6079,0.4961,0.5772,0.7017,0.0692,0.4967,0.08635,0.1266,0.1266:0.0,0.0,0.0,0.0,0.0,0.2507,0.49,0.9955,0.5888,0.214,0.1598,0.9902,0.0,0.6206,0.9997,0.01445,0.2929,0.2687,0.9985,0.9331,0.0802,0.9435,0.9435;0.0,0.0,0.0,0.0,0.0,0.2294,0.07075,0.6926,0.5374,0.4876,0.601,0.432,0.0,0.8487,0.8535,0.8014,0.4412,0.5924,0.5345,0.2765,0.8916,0.5506,0.5506;0.0,0.0,0.0,0.0,0.0,0.008567,0.004974,0.08317,0.0338,0.01502,0.05502,0.007428,0.0,0.004974,0.004974,5e-05,4e-06,0.004974,0.1096,0.1049,0.004974,0.09092,0.09092;0.0,0.0,0.0,0.0,0.0,0.5728,0.5374,0.5653,0.7558,0.7066,0.7215,0.1214,0.0,0.7215,0.8413,0.000573,0.02791,0.2153,0.8435,0.01257,0.6447,0.6163,0.6163;0.0,0.0,0.0,0.0,0.0,0.003451,0.219,0.5945,0.01585,0.2225,0.6243,0.1071,0.0,0.118,0.3696,0.000227,0.1024,0.5945,0.219,0.01817,0.219,0.0378,0.0378;0.0,0.0,0.0,0.0,0.0,0.6939,0.06801,0.9601,0.1264,0.5464,0.6091,0.005388,0.0,0.287,0.6707,0.8053,0.3995,0.5294,0.3123,0.1508,0.2108,0.4842,0.4842;0.0,0.0,0.0,0.0,0.0,0.1502,0.5403,0.5782,0.8992,0.1703,0.09774,0.2595,0.0,0.7567,0.8443,0.6277,0.06561,0.2587,0.9521,0.06119,0.5156,0.6037,0.6037;0.0,0.0,0.0,0.0,0.0,0.7895,0.4695,0.8174,0.445,0.9603,0.9341,0.909,0.0,0.5924,0.8955,0.4874,0.8229,0.8884,0.9639,0.5533,0.95,0.1561,0.1561;0.0,0.0,0.0,0.0,0.0,0.01868,0.9934,0.9934,0.6468,0.5709,0.06458,0.02717,0.0,0.8722,0.4063,0.1837,0.3167,0.4969,0.5237,0.2912,0.929,0.889,0.889;0.0,0.0,0.0,0.0,0.0,0.9952,0.7279,0.9963,0.561,0.388,0.9733,0.6418,0.0,0.9733,0.8378,0.9505,0.5517,0.4914,0.9735,0.8302,0.3287,0.7647,0.7647;0.0,0.0,0.0,0.0,0.0,0.02632,0.2217,0.9001,0.1019,0.7525,0.3916,0.02631,0.0,0.3916,0.8744,0.1951,0.3044,0.5201,0.2787,0.1811,0.697,0.5231,0.5231;0.0,0.0,0.0,0.0,0.0,0.9358,0.08355,0.9433,0.5276,0.3838,0.5225,0.6645,0.0,0.755,0.4263,0.1122,0.5143,0.5559,0.2351,0.7548,0.5129,0.5995,0.5995;0.0,0.0,0.0,0.0,0.0,0.08267,0.6595,0.6595,0.8535,0.2239,0.4247,0.008498,0.0,0.4247,0.5492,0.1676,0.7227,0.03194,0.78,0.4347,0.08365,0.3436,0.3436;0.0,0.0,0.0,0.0,0.0,0.3532,0.1702,0.958,0.3383,0.8069,0.5413,0.7139,0.0,0.8239,0.6171,0.9111,0.1297,0.6694,0.5911,0.7521,0.2807,0.9199,0.9199;0.0,0.0,0.0,0.0,0.0,0.3453,0.6492,0.8921,0.9414,0.6952,0.9821,0.4891,0.0,0.7081,0.8917,0.08209,0.7293,0.4732,0.6184,0.2269,0.625,0.7181,0.7181;0.0,0.0,0.0,0.0,0.0,0.007559,0.03735,0.2147,0.1228,0.2785,0.2031,0.04791,0.0,0.7332,0.1788,0.1123,0.06318,0.3111,0.7332,0.2479,0.7332,0.08576,0.08576;0.0,0.0,0.0,0.0,0.0,0.5537,0.1057,0.8536,0.8362,0.6764,0.881,0.7716,0.0,0.7767,0.7554,0.2952,0.411,0.9695,0.6609,0.6388,0.1327,0.7433,0.7433;0.0,0.0,0.0,0.0,0.0,0.0,0.0,4.7e-05,1e-06,0.000251,0.01557,0.0,0.0,3.3e-05,3.9e-05,1e-06,0.0,0.000512,0.000142,0.000119,0.0,6.7e-05,6.7e-05;0.0,0.0,0.0,0.0,0.0,0.6924,0.1356,0.9471,0.005725,0.04592,0.3877,0.1583,0.0,0.3877,0.3583,0.004571,0.7092,0.869,0.9364,0.03417,0.1356,0.4153,0.4153;0.0,0.0,0.0,0.0,0.0,0.8896,0.9244,0.9244,0.4501,0.9206,0.8087,0.9716,0.0,0.8087,0.9042,0.5082,0.8143,0.6247,0.5525,0.7304,0.5163,0.2015,0.2015;0.0,0.0,0.0,0.0,0.0,0.739,0.8566,0.9675,0.9445,0.7394,0.8289,0.04843,0.0,0.7147,0.8966,0.9449,0.5456,0.8306,0.4485,0.1934,0.9219,0.6696,0.6696;0.0,0.0,0.0,0.0,0.0,0.000987,0.3115,0.9249,0.0074,0.3981,0.5704,0.0008,0.0,0.5704,0.8783,0.4617,0.3759,0.8783,0.04161,0.03898,0.000444,0.03162,0.03162;0.0,0.0,0.0,0.0,0.0,0.6096,0.794,0.9618,0.07268,0.08103,0.9691,0.9108,0.0,0.3493,0.7361,0.4978,0.2385,0.1011,0.08318,0.2248,0.8849,0.1218,0.1218;0.0,0.0,0.0,0.0,0.0,0.7815,0.658,0.9677,0.104,0.7026,0.9863,0.5625,0.0,0.9863,0.6881,0.4295,0.8298,0.8992,0.8865,0.8575,0.07776,0.1428,0.1428;0.0,0.0,0.0,0.0,0.0,0.929,0.6721,0.9909,0.1238,0.6634,0.991,0.783,0.0,0.991,0.7309,0.67,0.7596,0.7408,0.9086,0.8675,0.6116,0.08482,0.08482;0.0,0.0,0.0,0.0,0.0,0.1876,0.2146,0.8378,0.4352,0.3198,0.3443,0.001016,0.0,0.6247,0.9958,6e-06,0.7889,0.5581,0.3921,0.149,0.6134,0.03718,0.03718;0.0,0.0,0.0,0.0,0.0,0.09252,0.07009,0.2953,0.1865,0.1232,2e-06,0.0,0.0,0.07009,3e-06,0.0,0.0,0.07009,0.07009,0.3324,0.07009,0.0,0.0;0.0,0.0,0.0,0.0,0.0,0.1768,0.2551,0.321,0.4182,0.3393,0.3921,0.1679,0.0,0.3921,0.8734,0.4031,0.1975,0.6155,0.1638,0.4408,0.2551,0.5399,0.5399;0.0,0.0,0.0,0.0,0.0,0.5387,0.5491,0.4775,0.1031,0.8381,0.9183,0.3236,0.0,0.5998,0.2619,0.7447,0.9662,0.7119,0.6174,0.6171,0.6174,0.04828,0.04828;0.0,0.0,0.0,0.0,0.0,0.2673,0.4956,0.8457,0.2213,0.6806,0.4829,0.06258,0.0,0.1387,0.3264,0.3022,0.2635,0.9608,0.8933,0.0342,0.5155,0.01694,0.01694;0.0,0.0,0.0,0.0,0.0,0.6557,0.9815,0.861,0.3016,0.8967,0.6407,0.7351,0.0,0.8301,0.9866,0.5207,0.8024,0.9815,0.7635,0.3364,0.6022,0.643,0.643;0.0,0.0,0.0,0.0,0.0,0.346,0.8822,0.5349,0.9231,0.784,0.5323,0.6347,0.0,0.5323,0.773,0.6013,0.9,0.8822,0.6652,0.4604,0.4131,0.7082,0.7082;0.0,0.0,0.0,0.0,0.0,0.03685,0.6274,0.8303,0.6253,0.7663,0.6821,0.3338,0.0,0.8073,0.4949,0.383,0.6316,0.6147,0.6739,0.6772,0.9117,0.8184,0.8184;0.0,0.0,0.0,0.0,0.0,0.1449,0.1902,0.81,0.8006,0.676,0.5022,0.7248,0.0,0.5022,0.8331,0.7931,0.4301,0.8833,0.658,0.8624,0.3664,0.1011,0.1011;0.0,0.0,0.0,0.0,0.0,0.007294,0.004157,0.07646,0.03015,0.1179,0.06973,0.006294,0.0,0.06973,0.07302,0.02601,0.009977,0.1418,0.1017,0.09716,0.004157,0.08384,0.08384;0.0,0.0,0.0,0.0,0.0,0.6983,0.1274,0.794,0.2856,0.7774,0.7272,0.8663,0.0,0.5873,0.8505,0.6636,0.8545,0.4808,0.7959,0.8725,0.4808,0.8522,0.8522;0.0,0.0,0.0,0.0,0.0,0.1019,0.6995,0.9621,0.6024,0.703,0.08751,0.7129,0.0,0.515,0.4749,0.08209,0.7811,0.4181,0.6438,0.4652,0.3026,0.6484,0.6484;0.0,0.0,0.0,0.0,0.0,0.08171,0.09129,0.8164,0.7255,0.8136,0.5458,0.08568,0.0,0.2039,0.505,0.8829,0.8723,0.9819,0.8166,0.4504,0.7236,0.8644,0.8644;0.0,0.0,0.0,0.0,0.0,0.0,0.0,6.8e-05,2e-06,0.000339,0.0181,0.0,0.0,4.8e-05,5.7e-05,1e-06,0.0,0.000673,0.000196,0.000165,0.0,9.5e-05,9.5e-05;0.0,0.0,0.0,0.0,0.0,0.3598,0.1119,0.7191,0.9045,0.6636,0.1858,0.2993,0.0,0.2362,0.643,0.2881,0.7413,0.8357,0.9169,0.06514,0.5573,0.5399,0.5399;0.0,0.0,0.0,0.0,0.0,0.0,0.0,6.8e-05,2e-06,0.000339,0.0181,0.0,0.0,4.8e-05,5.7e-05,1e-06,0.0,0.000673,0.000196,0.000165,0.0,9.5e-05,9.5e-05;0.0,0.0,0.0,0.0,0.0,0.9696,0.8869,0.9996,0.7393,0.9294,0.8494,0.6642,0.0,0.5883,0.927,0.6115,0.7074,0.5951,0.1402,0.07348,0.929,0.5263,0.5263;0.0,0.0,0.0,0.0,0.0,0.1875,0.09728,0.7529,0.05908,0.3591,0.002772,0.05487,0.0,0.9518,0.6988,0.4965,0.1681,0.4715,0.862,0.7302,0.673,0.09724,0.09724;0.0,0.0,0.0,0.0,0.0,0.2663,0.8186,0.8562,0.7575,0.6738,0.6725,0.2033,0.0,0.9763,0.3957,0.3395,0.3692,0.09157,0.6465,0.1566,0.09157,0.8758,0.8758;0.0,0.0,0.0,0.0,0.0,0.424,0.7648,0.7648,0.2987,0.8244,0.8673,0.4276,0.0,0.9714,0.6267,0.7255,0.5437,0.1431,0.5745,0.2053,0.4198,0.7628,0.7628;0.0,0.0,0.0,0.0,0.0,0.3874,0.5573,0.9776,0.7369,0.6778,0.5477,0.808,0.0,0.8954,0.9918,0.4351,0.0234,0.7988,0.7423,0.3007,0.7596,0.872,0.872;0.0,0.0,0.0,0.0,0.0,0.246,0.2832,0.5536,0.1501,0.3684,0.7374,0.5184,0.0,0.708,0.7123,0.6231,0.3464,0.3472,0.4913,0.5848,0.01082,0.2612,0.2612;0.0,0.0,0.0,0.0,0.0,0.01259,0.3675,0.898,0.1049,0.1901,0.02265,0.9058,0.0,0.6404,0.518,0.00017,5e-06,0.1006,0.5181,0.3663,0.2708,0.05585,0.05585;0.0,0.0,0.0,0.0,0.0,0.1486,0.7059,0.9884,0.5844,0.3945,0.9282,0.6826,0.0,0.9282,0.644,0.082,0.9696,0.1884,0.9871,0.495,0.2764,0.6848,0.6848;0.0,0.0,0.0,0.0,0.0,0.02305,0.8139,0.14,0.06851,0.8472,0.8133,0.02058,0.0,0.8133,0.1351,0.005125,0.02932,0.2248,0.9179,0.1682,0.01497,0.1502,0.1502;0.0,0.0,0.0,0.0,0.0,0.07515,0.7211,0.7211,0.08274,0.9482,0.1041,0.1856,0.0,0.3408,0.9298,0.03781,0.004483,0.1374,0.7211,0.0496,0.4741,0.05479,0.05479;0.0,0.0,0.0,0.0,0.0,0.3129,0.9743,0.9743,0.4875,0.7507,0.7306,0.2337,0.0,0.3062,0.7593,0.4131,0.5311,0.9578,0.7106,0.3347,0.1376,0.2143,0.2143;0.0,0.0,0.0,0.0,0.0,0.003465,0.001814,0.05183,0.01775,0.08533,0.2921,0.002924,0.0,0.001814,0.04915,0.0,0.00497,0.001814,0.07201,0.06829,0.001814,0.05763,0.05763;0.0,0.0,0.0,0.0,0.0,0.7939,0.7732,0.9841,0.9859,0.353,0.0428,0.5255,0.0,0.1431,0.6949,0.0165,0.6098,0.1618,0.1648,0.6606,0.7732,0.408,0.408;0.0,0.0,0.0,0.0,0.0,0.8894,0.2022,0.8774,0.8794,0.7762,0.2299,0.2023,0.0,0.6464,0.3537,0.05402,0.03271,0.1482,0.7132,0.858,0.06889,0.4605,0.4605;0.0,0.0,0.0,0.0,0.0,0.7307,0.01338,0.4564,0.788,0.838,0.3241,0.01584,0.0,0.6802,0.7657,0.1358,0.2039,0.03228,0.8091,0.1741,0.1062,0.07143,0.07143;0.0,0.0,0.0,0.0,0.0,0.2659,0.5246,0.5851,0.6633,0.3113,0.1135,0.2555,0.0,0.07172,0.4632,0.3755,0.2895,0.5246,0.898,0.03776,0.000419,0.3068,0.3068;0.0,0.0,0.0,0.0,0.0,0.3708,0.05794,0.5123,0.4936,0.3293,0.8061,0.3599,0.0,0.05794,0.5601,0.4792,0.395,0.3311,0.3311,0.625,0.3311,0.2759,0.2759;0.0,0.0,0.0,0.0,0.0,0.1295,0.2978,0.8524,0.1863,0.8177,0.2613,0.1218,0.0,0.9162,0.5106,0.008186,0.1876,0.5106,0.4368,0.2314,0.07184,0.2857,0.2857;0.0,0.0,0.0,0.0,0.0,0.4324,0.142,0.8686,0.229,0.9208,0.4123,0.4216,0.0,0.7451,0.6165,0.04768,0.4561,0.5896,0.3928,0.0137,0.01029,0.9384,0.9384;0.0,0.0,0.0,0.0,0.0,0.3422,0.8645,0.9278,0.4001,0.9965,0.9659,0.8916,0.0,0.9659,0.9548,0.1254,0.5484,0.7233,0.8449,0.2969,0.2097,0.9768,0.9768;0.0,0.0,0.0,0.0,0.0,0.3836,0.6691,0.8348,0.4088,0.395,0.7743,0.3145,0.0,0.7743,0.4181,0.02002,0.2256,0.3624,0.9384,0.1512,0.3624,0.2057,0.2057;0.0,0.0,0.0,0.0,0.0,0.4788,0.08555,0.8938,0.05872,0.2747,0.8725,0.7242,0.0,0.7494,0.9768,0.0521,0.5532,0.2786,0.4401,0.008104,0.7053,0.3671,0.3671;0.0,0.0,0.0,0.0,0.0,0.4318,0.5089,0.998,0.6013,0.3269,0.7754,0.2495,0.0,0.7754,0.6594,0.9672,0.6721,0.5414,0.8668,0.7004,0.9341,0.4775,0.4775;0.0,0.0,0.0,0.0,0.0,0.08936,0.06774,0.8904,0.1798,0.000186,2.2e-05,0.0831,0.0,0.06774,2.7e-05,0.1672,0.0,0.000393,0.825,0.32,0.06774,0.0,0.0;0.0,0.0,0.0,0.0,0.0,0.409,0.7124,0.7124,0.298,0.6781,0.2885,0.3423,0.0,0.7124,0.5735,0.05741,0.5153,0.7124,0.7124,0.8657,0.3135,0.7,0.7;0.0,0.0,0.0,0.0,0.0,0.5587,0.5227,0.7377,0.2631,0.5984,0.7297,0.3179,0.0,0.7297,0.7337,0.6494,0.4831,0.7936,0.5964,0.7589,0.5227,0.5132,0.5132;0.0,0.0,0.0,0.0,0.0,0.3465,0.8166,0.8166,0.8787,0.3043,0.4087,0.01708,0.0,0.4438,0.332,0.4821,0.5634,0.1014,0.8166,0.5078,0.004899,0.364,0.364;0.0,0.0,0.0,0.0,0.0,0.313,0.791,0.9866,0.6611,0.8917,0.682,0.2023,0.0,0.816,0.7688,0.5222,0.4096,0.9799,0.8234,0.8261,0.8885,0.6085,0.6085;0.0,0.0,0.0,0.0,0.0,0.6902,0.8935,0.8967,0.1225,0.8635,0.1864,0.9012,0.0,0.3944,0.5622,0.5113,8.6e-05,0.3114,0.2486,0.6004,0.7637,0.01593,0.01593;0.0,0.0,0.0,0.0,0.0,0.4508,0.6218,0.6218,0.8798,0.8531,0.7743,0.2183,0.0,0.7743,0.7312,0.2708,0.0589,0.6988,0.7799,0.04499,0.8181,0.82,0.82;0.0,0.0,0.0,0.0,0.0,0.09793,0.000106,0.6031,0.002894,0.3644,2e-06,0.06681,0.0,0.6031,0.0751,0.0,0.000457,0.0751,0.6031,0.02041,0.6031,5e-06,5e-06;0.0,0.0,0.0,0.0,0.0,0.2462,0.5976,0.6574,0.2441,0.8817,0.6762,0.8997,0.0,0.5449,0.9739,0.9762,0.02467,0.9459,0.9537,0.1926,0.115,0.1064,0.1064;0.0,0.0,0.0,0.0,0.0,0.4228,0.103,0.846,0.9765,0.7175,0.7209,0.0387,0.0,0.4158,0.8373,0.2798,0.004073,0.539,0.3294,0.8597,0.9032,0.3061,0.3061;0.0,0.0,0.0,0.0,0.0,0.9732,0.9778,0.998,0.01784,0.5387,0.9044,0.6246,0.0,0.4924,0.8706,0.904,0.08106,0.8093,0.929,0.6964,0.02261,0.9073,0.9073;0.0,0.0,0.0,0.0,0.0,0.2931,0.2547,0.5272,0.4178,0.5875,0.07036,0.2825,0.0,0.2547,0.5212,0.4027,0.3169,0.6152,0.5662,0.5597,0.2547,0.002059,0.002059;0.0,0.0,0.0,0.0,0.0,0.7605,0.3677,0.8579,0.7624,0.8105,0.7693,0.6226,0.0,0.6424,0.8483,0.2894,0.6992,0.974,0.6847,0.9729,0.03677,0.5234,0.5234;0.0,0.0,0.0,0.0,0.0,0.7418,0.7876,0.9536,0.08437,0.6929,0.4771,0.8969,0.0,0.2113,0.835,0.5817,0.6147,0.9316,0.7676,0.2201,0.7676,0.4016,0.4016;0.0,0.0,0.0,0.0,0.0,0.5256,0.3447,0.9727,0.5686,0.6157,0.6118,0.7403,0.0,0.6118,0.8778,0.8581,0.9935,0.9728,0.9672,0.7283,0.3447,0.9722,0.9722;0.0,0.0,0.0,0.0,0.0,0.09962,0.4458,0.9533,0.8571,0.5767,0.6634,0.0572,0.0,0.668,0.6109,0.007718,0.5719,0.3696,0.8676,0.03122,0.8133,0.5535,0.5535;0.0,0.0,0.0,0.0,0.0,0.0,0.09055,0.9055,0.217,0.001765,0.6343,0.1087,0.0,0.09055,0.3205,1.8e-05,0.1332,0.003077,0.9157,0.3635,0.0,0.3406,0.3406;0.0,0.0,0.0,0.0,0.0,0.2929,0.6598,0.9701,0.7554,0.3372,0.2901,0.8319,0.0,0.7194,0.9674,0.4316,0.3709,0.9198,0.1877,0.01753,0.2391,0.9332,0.9332;0.0,0.0,0.0,0.0,0.0,0.01002,0.2383,0.8731,0.3396,0.6819,0.1593,0.1768,0.0,0.1533,0.5793,0.3585,0.05922,0.883,0.7036,0.05984,0.0307,0.0183,0.0183;0.0,0.0,0.0,0.0,0.0,0.7379,0.01496,0.7126,0.8057,0.8768,0.4458,0.02058,0.0,0.1308,0.1356,0.7984,0.7523,0.2258,0.175,0.1689,0.01496,0.8585,0.8585;0.0,0.0,0.0,0.0,0.0,0.2945,0.2647,0.9292,0.08289,0.1708,0.9633,0.8498,0.0,0.248,0.5902,0.2299,0.75,0.6802,0.1196,0.4926,0.1606,0.138,0.138;0.0,0.0,0.0,0.0,0.0,0.01714,0.4707,0.8762,0.4013,0.6429,0.8336,0.6006,0.0,0.3132,0.9275,0.1705,0.6488,0.6273,0.4381,0.6891,0.5504,0.571,0.571;0.0,0.0,0.0,0.0,0.0,0.000508,0.4455,0.8499,0.7179,0.9921,0.3371,0.1255,0.0,0.9024,0.7892,0.2814,5e-05,0.4079,0.7721,0.01401,0.7387,0.2188,0.2188;0.0,0.0,0.0,0.0,0.0,0.1047,0.2607,0.7716,0.8477,0.2612,0.8917,0.1497,0.0,0.7335,0.8418,0.2935,0.7377,0.5203,0.468,0.5531,0.1128,0.6161,0.6161;0.0,0.0,0.0,0.0,0.0,0.948,0.9421,0.9018,0.2768,0.8381,0.4606,0.1539,0.0,0.1331,0.9001,0.8624,0.5814,0.7986,0.1786,0.7634,0.1318,0.4061,0.4061;0.0,0.0,0.0,0.0,0.0,0.002375,0.864,0.9157,0.8381,0.5956,0.03263,0.4266,0.0,0.9743,0.6214,0.06142,0.006727,0.5894,0.6099,0.8906,0.7891,0.1542,0.1542;0.0,0.0,0.0,0.0,0.0,0.000465,0.0278,0.9999,0.9229,0.1858,0.2298,0.338,0.0,0.3521,0.943,0.3889,0.3608,0.5266,0.9904,0.1312,0.9724,0.1943,0.1943;0.0,0.0,0.0,0.0,0.0,0.7838,0.7415,0.6841,0.9597,0.9599,0.8431,0.3001,0.0,0.82,0.8786,0.4541,0.2593,0.1615,0.9161,0.7763,0.2173,0.02268,0.02268;0.0,0.0,0.0,0.0,0.0,0.8471,0.6735,0.9832,0.6464,0.864,0.9333,0.8429,0.0,0.6957,0.9483,0.3826,0.8562,0.9164,0.968,0.4979,0.8224,0.0397,0.0397;0.0,0.0,0.0,0.0,0.0,0.5463,0.5893,0.7958,0.05754,0.7672,0.957,0.2563,0.0,0.8714,0.8156,0.57,0.9092,0.8928,0.4533,0.8678,0.6514,0.3107,0.3107;0.0,0.0,0.0,0.0,0.0,0.7732,0.6058,0.8152,0.1155,0.4283,0.6862,0.8703,0.0,0.6862,0.92,0.2579,0.216,0.42,0.8452,0.1792,0.6058,0.02147,0.02147;0.0,0.0,0.0,0.0,0.0,0.3052,0.848,0.4078,0.1897,0.942,0.8877,0.7516,0.0,0.8877,0.985,0.9597,0.3847,0.9687,0.9029,0.702,0.4686,0.3663,0.3663;0.0,0.0,0.0,0.0,0.0,0.001594,0.3838,0.7725,0.09022,0.2128,0.1612,0.03049,0.0,0.1612,0.8285,0.000822,0.000125,0.3838,0.3838,0.04818,0.3838,0.00816,0.00816;0.0,0.0,0.0,0.0,0.0,0.1584,0.09848,0.8449,0.4063,0.5576,0.6178,0.08174,0.0,0.3148,0.9997,0.01194,0.03491,0.3148,0.9368,0.573,0.1051,0.01914,0.01914;0.0,0.0,0.0,0.0,0.0,0.09614,0.8754,0.7334,0.5978,0.5283,0.9375,0.1845,0.0,0.9375,0.8557,0.5849,0.3048,0.9538,0.3825,0.569,0.8092,0.4382,0.4382;0.0,0.0,0.0,0.0,0.0,0.8962,0.007692,0.9946,0.1774,0.8656,0.682,0.651,0.0,0.682,0.6192,0.9575,0.0272,0.3198,0.9146,0.2031,0.7359,0.2253,0.2253;0.0,0.0,0.0,0.0,0.0,0.06606,0.5329,0.9619,0.4029,0.08528,0.08995,0.07694,0.0,0.6588,0.2379,0.3874,0.0,0.1339,0.9273,0.00117,0.2379,0.1795,0.1795;0.0,0.0,0.0,0.0,0.0,0.01242,0.4268,0.83,0.1468,0.7822,0.4921,0.3647,0.0,0.1298,0.9996,0.3923,0.5847,0.6489,0.3874,0.5949,0.2537,0.3982,0.3982;0.0,0.0,0.0,0.0,0.0,0.05224,0.2538,0.8301,0.03774,0.09993,0.02898,0.2746,0.0,0.3271,0.1332,0.4353,0.02255,0.1518,0.7819,0.4099,0.5534,0.000923,0.000923;0.0,0.0,0.0,0.0,0.0,0.737,0.4057,0.8894,0.1871,0.7035,0.6984,0.7689,0.0,0.6984,0.9517,0.8108,0.1403,0.4757,0.9927,0.06443,0.2081,0.01715,0.01715;0.0,0.0,0.0,0.0,0.0,0.546,0.01119,0.8699,0.007565,0.8192,0.5917,0.3903,0.0,0.7107,0.8365,0.4724,0.1638,0.2965,0.3273,0.4017,0.911,0.7241,0.7241;0.0,0.0,0.0,0.0,0.0,0.3405,0.7208,0.73,0.05226,0.3867,0.02731,0.1439,0.0,0.4804,0.8553,0.0101,0.004027,0.2738,0.7208,0.0252,0.1626,0.1044,0.1044;0.0,0.0,0.0,0.0,0.0,0.1249,0.977,0.977,0.24,0.9817,0.4539,0.2534,0.0,0.4539,0.8669,0.3911,0.5318,0.9611,0.631,0.5617,0.6726,0.7959,0.7959;0.0,0.0,0.0,0.0,0.0,0.3744,0.5969,0.7413,0.6343,0.2066,0.9187,0.65,0.0,0.1551,0.9955,0.3026,0.2699,0.8597,0.957,0.159,0.428,0.8702,0.8702;0.0,0.0,0.0,0.0,0.0,0.1497,0.01784,0.9448,0.151,0.8612,0.904,0.7213,0.0,0.3361,0.957,0.245,0.7627,0.8823,0.6789,0.9867,0.2876,0.4807,0.4807;0.0,0.0,0.0,0.0,0.0,0.6521,0.5709,0.9961,0.1951,0.8769,0.7397,0.939,0.0,0.7397,0.7917,0.3281,0.6372,0.9405,0.9906,0.4958,0.3886,0.9353,0.9353;0.0,0.0,0.0,0.0,0.0,0.3035,0.4949,0.5582,0.8535,0.2648,0.372,0.0038,0.0,0.372,0.3322,0.06564,0.7227,0.2298,0.78,0.02313,0.08449,0.5352,0.5352;0.0,0.0,0.0,0.0,0.0,0.09781,0.0,0.1564,0.0,0.3679,2e-06,0.09119,0.0,0.07485,0.259,0.0,0.0,0.07485,0.3429,1e-05,0.07485,0.3128,0.3128;0.0,0.0,0.0,0.0,0.0,0.8143,0.4641,0.9919,0.1515,0.1839,0.3769,0.7384,0.0,0.8364,0.1133,0.6396,0.01186,0.3854,0.8645,0.006177,0.6975,0.2201,0.2201;0.0,0.0,0.0,0.0,0.0,0.07465,0.0125,0.9875,0.537,0.02042,0.06205,0.01556,0.0,0.6847,0.5917,0.6872,1e-06,0.2848,0.4979,0.9094,0.9993,0.09244,0.09244;0.0,0.0,0.0,0.0,0.0,0.3658,0.2355,0.9604,0.993,0.605,0.4043,0.3215,0.0,0.9642,0.9896,0.2654,0.06443,0.401,0.7876,0.2321,0.2355,0.132,0.132;0.0,0.0,0.0,0.0,0.0,0.8916,0.4954,0.8219,0.1927,0.1567,0.3981,0.5557,0.0,0.5871,0.4566,0.4255,0.4997,0.8757,0.5536,0.5412,0.02901,0.7303,0.7303;0.0,0.0,0.0,0.0,0.0,0.2366,0.2006,0.3788,0.3589,0.002115,0.459,0.2266,0.0,0.459,0.4652,2.7e-05,0.2594,0.5652,0.2006,0.001209,0.2006,0.4845,0.4845;0.0,0.0,0.0,0.0,0.0,0.1921,0.1136,0.8853,0.3092,0.9245,0.3477,0.3436,0.0,0.3477,0.5302,0.8745,0.8443,0.9307,0.9195,0.7145,0.4536,0.913,0.913;0.0,0.0,0.0,0.0,0.0,0.4441,0.4597,0.8489,0.7127,0.9095,0.9859,0.8606,0.0,0.6798,0.9256,0.1794,0.578,0.85,0.5878,0.4675,0.1528,0.222,0.222;0.0,0.0,0.0,0.0,0.0,0.9639,0.4383,0.7647,0.7294,0.3107,0.2786,0.5475,0.0,0.3346,0.325,0.04543,0.8036,0.8532,0.632,0.4442,0.7373,0.2978,0.2978;0.0,0.0,0.0,0.0,0.0,0.6626,0.04262,0.7195,0.1333,0.5951,0.07579,0.05411,0.0,0.6321,0.5191,0.1224,0.000233,0.04262,0.04262,0.0145,0.6321,0.7435,0.7435;0.0,0.0,0.0,0.0,0.0,0.001604,0.000769,0.03466,0.01026,0.003427,0.2471,0.001323,0.0,0.03072,0.03263,0.008462,0.002416,0.07771,0.05036,0.04741,0.000769,0.0391,0.0391;0.0,0.0,0.0,0.0,0.0,0.516,0.9774,0.9533,0.3525,0.9783,0.432,0.5764,0.0,0.3752,0.965,0.5849,0.6068,0.9746,0.5624,0.1294,0.7134,0.2427,0.2427;0.0,0.0,0.0,0.0,0.0,0.6148,0.9902,0.9739,0.7202,0.9907,0.5966,0.3706,0.0,0.5966,0.7871,0.8682,0.406,0.5887,0.2409,0.1326,0.3164,0.001302,0.001302;0.0,0.0,0.0,0.0,0.0,0.4152,0.9383,0.8066,0.7333,0.8022,0.9212,0.236,0.0,0.6272,0.9787,0.007052,0.2033,0.8219,0.6244,0.1539,0.7034,0.4112,0.4112;0.0,0.0,0.0,0.0,0.0,0.000356,0.5619,0.3058,0.6508,0.3132,0.4946,0.1329,0.0,0.6377,0.6613,0.1781,0.8148,0.1519,0.2995,0.3238,0.08635,0.05522,0.05522:0.0,0.0,0.0,0.0,0.0,0.2134,0.8881,0.8963,0.2405,0.9608,0.6341,0.9194,0.2877,0.4433,0.8952,0.02252,0.02047,0.7512,0.7956,0.1089,0.135,0.9653,0.9653;0.0,0.0,0.0,0.0,0.0,0.2657,0.4099,0.9496,0.02269,0.5772,0.4077,0.4884,0.8204,0.4077,0.9719,0.4884,0.6674,0.9719,0.3774,0.004677,0.1074,0.004447,0.004447;0.0,0.0,0.0,0.0,0.0,0.004974,4.4e-05,0.03037,0.006556,0.01795,0.02126,0.004974,0.004974,0.007562,0.02854,0.006615,0.004974,0.004974,0.004974,0.0,0.02854,8.9e-05,8.9e-05;0.0,0.0,0.0,0.0,0.0,0.004251,0.2151,0.8334,0.2194,0.4336,0.787,0.5374,0.7188,0.2469,0.5269,0.8848,0.1226,0.8435,0.7751,0.0164,9.6e-05,0.213,0.213;0.0,0.0,0.0,0.0,0.0,0.5945,0.2782,0.6891,0.3814,0.3618,0.6194,0.3618,0.219,0.6194,0.4961,0.219,0.219,0.5945,0.3618,0.4755,0.1017,0.3042,0.3042;0.0,0.0,0.0,0.0,0.0,0.5566,0.5409,0.8794,0.2012,0.8794,0.5157,0.8794,0.2712,0.8567,0.5057,0.5859,0.5969,0.4657,0.8208,0.7426,0.6699,0.5784,0.5784;0.0,0.0,0.0,0.0,0.0,0.3143,0.1703,0.8487,0.006779,0.6029,0.7566,0.5917,0.5917,0.0972,0.6589,0.7383,0.09109,0.4103,0.4103,2.1e-05,0.4653,0.1488,0.1488;0.0,0.0,0.0,0.0,0.0,0.7684,0.483,0.9547,0.7146,0.9151,0.4688,0.7015,0.2808,0.95,0.6195,0.6741,0.5663,0.7328,0.7684,0.7665,0.3645,0.9375,0.9375;0.0,0.0,0.0,0.0,0.0,0.03526,0.0661,0.7519,0.9625,0.7967,0.5844,0.8283,0.02837,0.4232,0.5745,0.3564,0.8479,0.1467,0.2817,0.01712,0.1496,0.1695,0.1695;0.0,0.0,0.0,0.0,0.0,0.4261,0.7816,0.9596,0.3487,0.537,0.2228,0.719,0.9416,0.9474,0.9833,0.5109,0.9136,0.05577,0.438,0.2962,0.2454,0.4563,0.4563;0.0,0.0,0.0,0.0,0.0,0.2891,0.8655,0.7819,0.9981,0.8692,0.7015,0.9184,0.3081,0.9621,0.4674,0.7793,0.3691,0.7849,0.1365,0.281,0.8006,0.1923,0.1923;0.0,0.0,0.0,0.0,0.0,0.7823,0.1002,0.7284,0.1693,0.8644,0.9598,0.6996,0.1729,0.785,0.8766,0.7666,0.4437,0.4263,0.6203,0.8995,0.64,0.2123,0.2123;0.0,0.0,0.0,0.0,0.0,0.337,0.1826,0.6126,0.7902,0.2777,0.7052,0.6177,0.3823,0.008647,0.2378,0.1679,0.02109,0.5675,0.4795,0.08223,0.01499,0.3816,0.3816;0.0,0.0,0.0,0.0,0.0,0.6171,0.8825,0.944,0.6501,0.3511,0.9976,0.2807,0.9226,0.9976,0.6761,0.9975,0.3617,0.1951,0.9418,0.999,0.9982,0.9983,0.9983;0.0,0.0,0.0,0.0,0.0,0.3808,0.937,0.9473,0.1017,0.7736,0.3041,0.6035,0.6866,0.05614,0.7019,0.3334,0.7366,0.4044,0.7219,0.9631,0.2958,0.8267,0.8267;0.0,0.0,0.0,0.0,0.0,0.03735,0.0,0.834,0.04434,0.004322,0.09205,0.03735,0.03735,0.04844,0.03735,0.03735,0.0,0.03735,0.03735,0.2769,0.0,0.0,0.0;0.0,0.0,0.0,0.0,0.0,0.7554,0.717,0.4984,0.3013,0.6609,0.7723,0.9161,0.3469,0.7723,0.7069,0.9205,0.2182,0.3469,0.2182,0.8965,0.8287,0.6622,0.6622;0.0,0.0,0.0,0.0,0.0,0.0,1e-06,1e-06,0.0,0.0,0.0,0.0,0.0,0.0,1e-06,0.0,0.0,0.0,0.0,0.000242,1e-06,2e-06,2e-06;0.0,0.0,0.0,0.0,0.0,0.000278,0.004261,0.7097,0.1508,0.2223,0.2373,0.1356,0.000278,0.6632,0.6632,0.000436,0.1356,0.1356,0.1356,0.04528,0.2658,0.2906,0.2906;0.0,0.0,0.0,0.0,0.0,0.6318,0.4177,0.7395,0.5462,0.5371,0.8722,0.6922,0.3267,0.2076,0.4744,0.9786,0.5662,0.8814,0.6804,0.9757,0.995,0.7204,0.7204;0.0,0.0,0.0,0.0,0.0,0.09615,0.6562,0.9052,0.5898,0.7639,0.09999,0.9606,0.6851,0.7394,0.6619,0.7714,0.4513,0.8994,0.704,0.5345,0.8782,0.5053,0.5053;0.0,0.0,0.0,0.0,0.0,0.000444,0.005622,0.4351,0.3312,0.3115,0.9104,0.3115,0.000444,0.3419,0.4589,0.3319,0.000444,0.3115,0.000444,0.0,0.4589,0.008109,0.008109;0.0,0.0,0.0,0.0,0.0,0.01491,0.1149,0.8883,0.2121,0.8471,0.6818,0.02502,0.5055,0.643,0.7547,0.9617,0.000827,0.8016,0.9919,0.7963,0.00125,0.000491,0.000491;0.0,0.0,0.0,0.0,0.0,0.8006,0.3542,0.8315,0.1543,0.9677,0.7315,0.2566,0.7696,0.954,0.4235,0.9593,0.1489,0.8744,0.8416,0.2827,0.9525,0.4396,0.4396;0.0,0.0,0.0,0.0,0.0,0.9778,0.4122,0.7747,0.218,0.9945,0.3268,0.6116,0.5119,0.8979,0.4711,0.9492,0.09737,0.8155,0.6235,0.4218,0.9428,0.922,0.922;0.0,0.0,0.0,0.0,0.0,0.4232,0.000146,0.9794,0.009963,0.006235,0.3192,0.4232,0.2676,0.3192,0.7016,0.09901,0.02529,0.3358,0.6247,0.0776,0.5301,0.00776,0.00776;0.0,0.0,0.0,0.0,0.0,0.07009,0.0,0.09085,0.0,0.0,0.0868,0.07009,0.07009,0.0868,0.171,0.08108,0.0,0.0,0.0,0.0,0.0,0.0,0.0;0.0,0.0,0.0,0.0,0.0,0.7526,0.3985,0.4069,0.2739,0.8063,0.2842,0.2551,0.2551,0.2842,0.4004,0.2746,0.2551,0.7526,0.2551,0.4704,0.4004,0.2984,0.2984;0.0,0.0,0.0,0.0,0.0,0.9514,0.7042,0.8286,0.1841,0.4484,0.901,0.5222,0.7196,0.901,0.7587,0.9189,0.295,0.7999,0.5491,0.9098,0.4931,0.8057,0.8057;0.0,0.0,0.0,0.0,0.0,0.6985,0.1529,0.7626,0.88,0.9298,0.7646,0.9298,0.04984,0.6148,0.9272,0.05361,0.5787,0.5315,0.7409,0.8274,0.4726,0.5775,0.5775;0.0,0.0,0.0,0.0,0.0,0.5042,0.4286,0.8937,0.3371,0.9161,0.9624,0.9235,0.054,0.9624,0.6466,0.5211,0.861,0.5211,0.7371,0.5547,0.08541,0.6368,0.6368;0.0,0.0,0.0,0.0,0.0,0.3752,0.3954,0.7234,0.6274,0.9094,0.4944,0.6115,0.2868,0.6115,0.8417,0.05493,0.4131,0.6115,0.3064,0.1832,0.2432,0.2336,0.2336;0.0,0.0,0.0,0.0,0.0,0.7856,0.3259,0.9151,0.3949,0.8656,0.6627,0.9082,0.443,0.6627,0.7734,0.9335,0.4262,0.4262,0.5668,0.5915,0.9401,0.6142,0.6142;0.0,0.0,0.0,0.0,0.0,0.2422,0.04282,0.795,0.7188,0.768,0.7256,0.7059,0.7059,0.7256,0.783,0.3867,0.3664,0.2422,0.2422,0.4729,0.1061,0.8039,0.8039;0.0,0.0,0.0,0.0,0.0,0.004157,0.02484,0.02699,0.005532,0.01567,0.01867,0.004157,0.004157,0.006411,0.02531,0.005583,0.004157,0.004157,0.004157,0.1168,0.02531,0.03216,0.03216;0.0,0.0,0.0,0.0,0.0,0.3788,0.03329,0.6244,0.09094,0.4808,0.2621,0.5323,0.8871,0.2621,0.6081,0.5207,0.9697,0.801,0.5125,0.404,0.5227,0.614,0.614;0.0,0.0,0.0,0.0,0.0,0.08961,0.003768,0.9455,0.1304,0.6692,0.9963,0.7776,0.4432,0.443,0.9719,0.7293,0.04181,0.06692,0.9874,0.3303,0.7275,0.2306,0.2306;0.0,0.0,0.0,0.0,0.0,0.1199,0.2399,0.893,0.8115,0.6137,0.7214,0.9431,0.03193,0.6373,0.8884,0.1673,0.893,0.1301,0.1673,0.355,0.6503,0.4887,0.4887;0.0,0.0,0.0,0.0,0.0,0.0,1e-06,1e-06,0.0,0.0,0.0,0.0,0.0,0.0,1e-06,0.0,0.0,0.0,0.0,0.000328,1e-06,3e-06,3e-06;0.0,0.0,0.0,0.0,0.0,0.09829,0.6562,0.9671,0.8105,0.5683,0.2463,0.8216,0.3451,0.6077,0.8823,0.3928,0.9076,0.3862,0.2835,0.3891,0.2854,0.2367,0.2367;0.0,0.0,0.0,0.0,0.0,0.0,1e-06,1e-06,0.0,0.0,0.0,0.0,0.0,0.0,1e-06,0.0,0.0,0.0,0.0,0.000328,1e-06,3e-06,3e-06;0.0,0.0,0.0,0.0,0.0,0.07615,0.2441,0.9996,0.3927,0.4475,0.5313,0.5988,0.3593,0.5313,0.6111,0.6577,0.273,0.5147,0.9618,0.1775,0.2122,0.913,0.913;0.0,0.0,0.0,0.0,0.0,1.5e-05,0.03072,0.9536,0.3335,0.413,0.183,0.2772,0.02718,0.1312,0.7491,0.01952,0.007424,0.6988,0.1197,0.3596,0.4237,0.06225,0.06225;0.0,0.0,0.0,0.0,0.0,0.9868,0.03957,0.9481,0.6614,0.2287,0.778,0.359,0.2955,0.9318,0.7445,0.875,0.04702,0.6416,0.03497,0.01006,0.02031,0.3186,0.3186;0.0,0.0,0.0,0.0,0.0,0.8588,0.6428,0.9648,0.813,0.1706,0.4265,0.5745,0.8037,0.9668,0.8272,0.7568,0.6166,0.96,0.4564,0.2953,0.0742,0.2251,0.2251;0.0,0.0,0.0,0.0,0.0,0.593,0.8281,0.7753,0.9965,0.762,0.943,0.6798,0.8996,0.943,0.8213,0.8145,0.1848,0.6174,0.2482,0.9068,0.3464,0.3968,0.3968;0.0,0.0,0.0,0.0,0.0,0.2095,0.2762,0.6261,0.000669,0.5835,0.5196,0.2832,0.4913,0.5196,0.6069,0.5104,0.1482,0.4913,0.4913,0.757,0.1365,0.1554,0.1554;0.0,0.0,0.0,0.0,0.0,0.6263,0.1224,0.9417,0.2392,0.1928,0.6978,0.1006,0.07779,0.313,0.4152,0.07779,0.002896,0.1006,0.9546,0.005467,0.03477,0.001162,0.001162;0.0,0.0,0.0,0.0,0.0,0.49,0.6954,0.6722,0.9763,0.4731,0.8596,0.4298,0.4298,0.8492,0.7107,0.4499,0.6615,0.8473,0.8568,0.03022,0.9636,0.5622,0.5622;0.0,0.0,0.0,0.0,0.0,0.653,0.05905,0.8139,0.8227,0.724,0.04743,0.8139,0.01497,0.02088,0.7516,0.653,0.8139,0.01497,0.8139,0.9227,0.0599,0.07199,0.07199;0.0,0.0,0.0,0.0,0.0,0.5289,0.0432,0.5862,0.04852,0.03923,0.412,0.3408,0.2441,0.06613,0.9058,0.1037,0.253,0.1374,0.7741,0.1617,0.2645,0.06335,0.06335;0.0,0.0,0.0,0.0,0.0,0.1124,0.1719,0.9339,0.9416,0.8498,0.6139,0.4583,0.7736,0.2138,0.06216,0.7002,0.8285,0.6015,0.4474,0.4224,0.1827,0.6473,0.6473;0.0,0.0,0.0,0.0,0.0,0.001814,0.01421,0.01563,0.00252,0.001814,0.01022,0.001814,0.001814,0.002987,0.01451,0.002547,0.001814,0.001814,0.001814,0.0,0.01451,0.0,0.0;0.0,0.0,0.0,0.0,0.0,0.05958,0.7121,0.6038,0.1486,0.4984,0.1525,0.3755,0.000549,0.05847,0.8856,0.1431,0.02201,0.7732,0.3369,0.3824,0.8418,0.09185,0.09185;0.0,0.0,0.0,0.0,0.0,0.3108,0.2774,0.5416,0.626,0.9078,0.7845,0.9078,0.4177,0.7845,0.8279,0.4612,0.4612,0.1774,0.8279,0.432,0.9268,0.6168,0.6168;0.0,0.0,0.0,0.0,0.0,0.4327,0.1324,0.9299,0.6163,0.8946,0.5552,0.8946,0.1979,0.5552,0.4327,0.2475,0.4327,0.4327,0.7998,0.789,0.7104,0.3059,0.3059;0.0,0.0,0.0,0.0,0.0,0.000419,0.3708,0.6547,0.5426,0.6139,0.003582,0.2283,0.000419,0.07172,0.2283,0.07172,0.2283,0.07172,0.5246,0.01168,0.3727,0.007785,0.007785;0.0,0.0,0.0,0.0,0.0,0.3311,0.4747,0.4532,0.06721,0.4326,0.3613,0.3311,0.3311,0.3613,0.4765,0.3514,0.05794,0.3311,0.3311,0.000171,0.0,0.5001,0.5001;0.0,0.0,0.0,0.0,0.0,0.8377,0.03699,0.8377,0.8454,0.596,0.8508,0.8377,0.4856,0.3787,0.6374,0.06081,0.004215,0.8377,0.596,0.004021,0.002477,0.01302,0.01302;0.0,0.0,0.0,0.0,0.0,0.5057,0.1668,0.8087,0.2554,0.8087,0.8293,0.8686,0.3028,0.4603,0.7232,0.03075,0.000419,0.4311,0.8087,0.001754,0.001141,0.001777,0.001777;0.0,0.0,0.0,0.0,0.0,0.8729,0.8044,0.8874,0.7766,0.4236,0.07635,0.8937,0.9548,0.4158,0.2722,0.9548,0.3025,0.9084,0.9548,0.1726,0.0161,0.1854,0.1854;0.0,0.0,0.0,0.0,0.0,0.2151,0.7248,0.8632,0.1691,0.7216,0.682,0.6439,0.501,0.3927,0.8036,0.5901,0.229,0.3624,0.1001,0.002462,0.446,0.004977,0.004977;0.0,0.0,0.0,0.0,0.0,0.01176,0.05019,0.7851,0.06323,0.5863,0.835,0.7494,0.4942,0.8551,0.9005,0.4942,0.4942,0.3306,0.4942,0.01358,0.2258,0.6432,0.6432;0.0,0.0,0.0,0.0,0.0,0.1192,0.00206,0.9906,0.06801,0.4926,0.7183,0.9693,0.02921,0.6859,0.9335,0.6606,0.05859,0.4863,0.4621,0.1402,0.5463,0.07557,0.07557;0.0,0.0,0.0,0.0,0.0,0.06774,0.1634,0.1702,0.07798,0.1302,0.08385,0.06774,0.0,0.08385,0.06774,0.07833,0.06774,0.06774,0.06774,0.000179,0.1649,1e-06,1e-06;0.0,0.0,0.0,0.0,0.0,0.4543,0.5876,0.5735,0.389,0.7733,0.3995,0.2119,0.5735,0.5735,0.5892,0.5735,0.1502,0.5735,0.3693,0.7342,0.2804,0.3047,0.3047;0.0,0.0,0.0,0.0,0.0,0.5227,0.4336,0.6285,0.5407,0.6116,0.5502,0.5227,0.5227,0.5502,0.6473,0.3094,0.5227,0.2894,0.5227,0.7757,0.6473,0.4597,0.4597;0.0,0.0,0.0,0.0,0.0,0.158,0.2886,0.3189,0.5234,0.2028,0.2621,0.4268,0.1217,0.02694,0.3338,0.2446,0.04981,0.158,0.2024,0.09111,0.003422,0.0931,0.0931;0.0,0.0,0.0,0.0,0.0,0.02709,0.5352,0.9869,0.7468,0.412,0.339,0.5322,0.005363,0.7809,0.5322,0.8194,0.5427,0.6897,0.9621,0.005361,0.3258,0.5916,0.5916;0.0,0.0,0.0,0.0,0.0,0.4068,0.6471,0.8064,0.8217,0.5387,0.571,0.1413,0.5743,0.5622,0.8684,0.822,0.07276,0.8383,0.996,0.1751,3.4e-05,0.002687,0.002687;0.0,0.0,0.0,0.0,0.0,0.000748,0.1444,0.8181,0.08697,0.3646,0.9354,0.6218,0.2924,0.3949,0.5568,0.912,0.06912,0.7799,0.6719,0.1569,0.02891,0.02475,0.02475;0.0,0.0,0.0,0.0,0.0,0.0751,0.0,0.1817,0.08594,0.0751,0.1194,0.000106,0.000106,0.06747,0.0751,0.000173,0.0,0.05354,0.0751,0.02776,0.00216,0.003222,0.003222;0.0,0.0,0.0,0.0,0.0,0.3518,0.3227,0.9459,0.6139,0.9146,0.9663,0.6685,0.4277,0.7277,0.7731,0.5576,0.08705,0.3772,0.2986,0.7615,0.374,0.2445,0.2445;0.0,0.0,0.0,0.0,0.0,0.1456,0.1342,0.7229,0.484,0.09544,0.6543,0.5264,0.8117,0.6543,0.9344,0.4846,0.6832,0.1947,0.8974,0.3463,0.6522,0.6475,0.6475;0.0,0.0,0.0,0.0,0.0,0.9863,0.4592,0.8198,0.5156,0.5613,0.9545,0.6369,0.497,0.9545,0.476,0.6057,0.3578,0.5481,0.6009,0.7627,0.9126,0.1079,0.1079;0.0,0.0,0.0,0.0,0.0,1e-06,0.3981,0.4064,0.2735,0.3548,0.3706,0.2547,0.2547,0.2838,0.3999,0.2741,0.2547,0.2547,0.2547,0.5861,0.000102,0.4246,0.4246;0.0,0.0,0.0,0.0,0.0,0.6355,0.7815,0.8131,0.8084,0.9018,0.8335,0.7763,0.4795,0.8335,0.9943,0.4432,0.513,0.2505,0.8453,0.5516,0.7386,0.3286,0.3286;0.0,0.0,0.0,0.0,0.0,0.7369,0.5202,0.8881,0.8207,0.8889,0.703,0.9156,0.7245,0.6257,0.9645,0.4564,0.249,0.5357,0.8441,0.5093,0.7226,0.6094,0.6094;0.0,0.0,0.0,0.0,0.0,0.4117,0.5362,0.8083,0.3039,0.2179,0.863,0.8877,0.7722,0.863,0.3801,0.8935,0.3801,0.8926,0.9945,0.5468,0.3035,0.8422,0.8422;0.0,0.0,0.0,0.0,0.0,0.1476,0.115,0.9969,0.01988,0.9615,0.4392,0.9415,0.3508,0.4392,0.9351,0.4801,0.1881,0.7718,0.9653,0.3836,0.202,0.8596,0.8596;0.0,0.0,0.0,0.0,0.0,0.09055,0.1992,0.9884,0.0,0.851,0.1756,0.8079,0.09055,0.1096,0.2008,0.1031,0.09055,0.8079,0.09055,0.001716,1.7e-05,0.8753,0.8753;0.0,0.0,0.0,0.0,0.0,0.0426,0.5775,0.5918,0.2291,0.2288,0.8166,0.5885,0.1499,0.499,0.4371,0.1953,0.5885,0.4053,0.4501,0.6041,0.009956,0.5456,0.5456;0.0,0.0,0.0,0.0,0.0,0.5314,0.369,0.8303,0.8136,0.8741,0.4903,0.8741,0.1837,0.3963,0.7903,0.0974,0.01414,0.9634,0.5314,0.8281,0.07676,0.6733,0.6733;0.0,0.0,0.0,0.0,0.0,0.01496,0.05916,0.7362,0.01864,0.01496,0.732,0.01496,0.01496,0.732,0.05245,0.01496,0.01496,0.01496,0.7126,1e-05,0.06001,0.0,0.0;0.0,0.0,0.0,0.0,0.0,0.7214,0.4735,0.8687,0.7616,0.821,0.266,0.4277,0.03706,0.6802,0.969,0.8384,0.004019,0.8584,0.9968,0.9149,0.001142,0.2607,0.2607;0.0,0.0,0.0,0.0,0.0,0.9443,0.1117,0.843,0.02906,0.4346,0.362,0.7703,0.438,0.362,0.438,0.438,0.06866,0.5857,0.9932,0.2735,0.957,0.2745,0.2745;0.0,0.0,0.0,0.0,0.0,0.2105,2e-06,0.9216,0.2962,0.4948,0.4867,0.2903,0.8044,0.4867,0.5924,0.9554,0.001177,0.2285,0.6358,0.1224,0.001892,0.03429,0.03429;0.0,0.0,0.0,0.0,0.0,0.5128,0.7646,0.7911,0.1426,0.004597,0.2055,0.7716,0.3411,0.8397,0.6465,0.09257,0.7716,0.7716,0.8611,0.2834,0.07423,0.7972,0.7972;0.0,0.0,0.0,0.0,0.0,0.1318,0.2575,0.8637,0.1467,0.9848,0.8506,0.5236,0.7994,0.155,0.9592,0.5424,0.5236,0.5236,0.9421,0.4599,0.6499,0.5663,0.5663;0.0,0.0,0.0,0.0,0.0,0.000754,2e-06,0.6051,0.6597,0.8957,0.2019,0.2153,0.2153,0.4932,0.6445,0.2543,0.06696,0.7297,0.1872,0.000196,0.6988,5e-06,5e-06;0.0,0.0,0.0,0.0,0.0,0.3302,0.7746,0.9312,0.6706,0.6514,0.7087,0.05102,0.2217,0.7087,0.2113,0.9039,0.0414,0.5467,0.4548,0.1549,0.4157,0.9161,0.9161;0.0,0.0,0.0,0.0,0.0,0.3879,0.08531,0.8998,0.7532,0.5568,0.2129,0.4343,0.4614,0.7131,0.3559,0.4614,0.3879,0.7131,0.974,0.8108,0.4514,0.01976,0.01976;0.0,0.0,0.0,0.0,0.0,0.5807,0.9008,0.9886,0.3303,0.8512,0.5137,0.9164,0.2015,0.8843,0.7758,0.9932,0.2462,0.4374,0.9731,0.7002,0.3,0.9884,0.9884;0.0,0.0,0.0,0.0,0.0,0.8928,0.9002,0.816,0.6285,0.5494,0.3436,0.8928,0.5559,0.6038,0.8962,0.8554,0.7525,0.5893,0.7153,0.4972,0.5888,0.2357,0.2357;0.0,0.0,0.0,0.0,0.0,0.01723,0.8878,0.9374,0.4978,0.5548,0.3468,0.9374,0.8604,0.1863,0.9577,0.5558,0.92,0.6058,0.4561,0.2338,0.686,0.7308,0.7308;0.0,0.0,0.0,0.0,0.0,0.1219,0.4652,0.9687,0.6797,0.7818,0.9561,0.4335,0.00958,0.5479,0.7762,0.9704,0.3869,0.4973,0.7818,0.9086,0.3448,0.2225,0.2225;0.0,0.0,0.0,0.0,0.0,0.02288,0.07891,0.8726,0.02789,0.004363,0.4996,0.3838,0.1896,0.4141,0.527,0.02807,0.8499,0.02288,0.8499,0.01564,0.3288,0.001245,0.001245;0.0,0.0,0.0,0.0,0.0,0.6904,0.09022,0.8209,0.3982,0.5211,0.8809,0.06249,0.04831,0.8809,0.9459,0.2621,0.04027,0.6374,0.5342,0.5088,0.2869,0.1276,0.1276;0.0,0.0,0.0,0.0,0.0,0.06467,0.4086,0.7791,0.08427,0.5988,0.366,0.8754,0.5156,0.8754,0.8754,0.356,0.4464,0.8092,0.5156,0.5756,0.7667,0.3181,0.3181;0.0,0.0,0.0,0.0,0.0,0.005503,5.8e-05,0.8412,0.4193,0.4154,0.5636,0.009489,0.3565,0.137,0.5018,0.7272,0.008194,0.5018,0.4535,0.03966,0.4599,0.226,0.226;0.0,0.0,0.0,0.0,0.0,0.2816,0.01142,0.9136,0.3179,0.00962,0.7242,0.01336,0.1339,0.02532,0.7138,0.6588,0.1339,0.7581,0.8964,0.1147,0.01147,0.3117,0.3117;0.0,0.0,0.0,0.0,0.0,0.7549,0.2117,0.7627,0.3553,0.3326,0.224,0.08715,0.4711,0.643,0.849,0.2108,0.4136,0.97,0.662,0.5812,0.1637,0.4613,0.4613;0.0,0.0,0.0,0.0,0.0,8.7e-05,0.281,0.8354,0.4445,0.3282,0.0543,0.00151,0.01454,0.004278,0.7713,0.2172,0.2976,0.7713,0.8293,0.04036,0.0,0.01191,0.01191;0.0,0.0,0.0,0.0,0.0,0.4241,0.6752,0.9302,0.7023,0.3437,0.1387,0.9568,0.8997,0.1795,0.9412,0.4731,0.9384,0.8425,0.5857,0.04521,0.9385,0.6099,0.6099;0.0,0.0,0.0,0.0,0.0,0.3612,0.000377,0.9838,0.05622,0.3168,0.6671,0.5818,0.1945,0.6671,0.9755,0.5507,0.002191,0.5365,0.6727,0.1667,0.6707,0.06519,0.06519;0.0,0.0,0.0,0.0,0.0,0.3932,0.012,0.1198,0.1024,0.204,0.1449,0.3011,0.4804,0.1449,0.3932,0.1028,0.4804,0.3932,0.7208,0.3133,0.3332,0.05518,0.05518;0.0,0.0,0.0,0.0,0.0,0.8051,0.1665,0.9778,0.2447,0.977,0.6168,0.8389,0.4417,0.6168,0.7038,0.4639,0.6877,0.977,0.1955,0.002497,0.0,0.8128,0.8128;0.0,0.0,0.0,0.0,0.0,0.3343,0.4951,0.5064,0.6429,0.899,0.6276,0.9664,0.7643,0.4579,0.4532,0.5762,0.428,0.4889,0.4436,0.7978,0.4479,0.5516,0.5516;0.0,0.0,0.0,0.0,0.0,0.7404,0.8552,0.8677,0.5195,0.2876,0.6168,0.8677,0.9689,0.6168,0.4632,0.2145,0.01273,0.2657,0.1965,0.5885,0.4021,0.3613,0.3613;0.0,0.0,0.0,0.0,0.0,0.6204,0.2482,0.9789,0.5762,0.8013,0.7521,0.8421,0.9088,0.849,0.8767,0.9769,0.8951,0.7454,0.849,0.6058,0.5597,0.9847,0.9847;0.0,0.0,0.0,0.0,0.0,0.298,0.2529,0.4606,0.7902,0.5098,0.4157,0.3381,0.438,0.002752,0.2774,0.0129,0.2001,0.3381,0.3696,0.000469,0.2126,0.3495,0.3495;0.0,0.0,0.0,0.0,0.0,0.07485,0.0,0.114,0.08575,0.0,0.09199,0.0,0.0,0.09199,0.07485,0.0,0.0,0.0,0.07485,2.5e-05,0.1768,0.0,0.0;0.0,0.0,0.0,0.0,0.0,0.002543,0.000119,0.9753,0.1398,0.4192,0.3254,0.5599,0.002543,0.3254,0.9135,0.04423,0.005866,0.1832,0.6581,0.7286,0.001167,0.1569,0.1569;0.0,0.0,0.0,0.0,0.0,0.00283,0.000356,0.894,0.06892,0.9336,0.1591,0.08642,0.08642,0.000992,0.9097,0.3972,4.3e-05,0.8865,0.08642,0.0608,0.5132,0.2775,0.2775;0.0,0.0,0.0,0.0,0.0,0.2355,0.08755,0.9858,0.9749,0.2355,0.7367,0.6561,0.06424,0.7296,0.1883,0.585,0.7249,0.8994,0.7101,0.3359,0.8062,0.4639,0.4639;0.0,0.0,0.0,0.0,0.0,0.6367,0.009983,0.7563,0.4676,0.2894,0.8308,0.9108,0.7298,0.5062,0.7964,0.7939,0.1919,0.9388,0.4954,0.3674,0.3895,0.7834,0.7834;0.0,0.0,0.0,0.0,0.0,0.2006,2.3e-05,0.3474,0.2182,0.2962,0.3118,0.2006,0.2006,0.2278,0.3409,0.2188,0.2006,0.2006,0.2006,0.00206,0.3409,0.3657,0.3657;0.0,0.0,0.0,0.0,0.0,0.5302,0.02349,0.5678,0.2847,0.5302,0.8307,0.5302,0.2657,0.8307,0.8681,0.5486,0.1591,0.4536,0.5302,0.1361,0.8737,0.2558,0.2558;0.0,0.0,0.0,0.0,0.0,0.3139,0.7599,0.627,0.01346,0.5206,0.07055,0.85,0.5049,0.009177,0.85,0.4794,0.5878,0.4794,0.8212,0.7755,0.2623,0.1983,0.1983;0.0,0.0,0.0,0.0,0.0,0.489,0.02926,0.5755,0.1004,0.7541,0.9425,0.5893,0.3954,0.5283,0.911,0.908,0.176,0.7744,0.431,0.1367,0.3966,0.7142,0.7142;0.0,0.0,0.0,0.0,0.0,0.04262,0.001219,0.7201,0.03133,0.7063,0.1012,0.5191,0.04262,0.05468,0.6309,0.0505,0.5191,0.04262,0.04262,0.02027,0.0,0.1012,0.1012;0.0,0.0,0.0,0.0,0.0,0.000769,0.007967,0.00888,0.001117,0.004361,0.005483,0.000769,0.000769,0.001355,0.008161,0.001131,0.000769,0.000769,0.000769,0.06033,0.008161,0.01116,0.01116;0.0,0.0,0.0,0.0,0.0,0.3001,0.7019,0.9918,0.8074,0.5593,0.8383,0.8872,0.3415,0.381,0.8181,0.8838,0.156,0.3196,0.7134,0.676,0.1845,0.9601,0.9601;0.0,0.0,0.0,0.0,0.0,0.8539,0.7748,0.8074,0.7649,0.7871,0.5646,0.5168,0.05006,0.9804,0.8703,0.8729,0.09564,0.9942,0.2708,0.7977,0.1766,0.744,0.744;0.0,0.0,0.0,0.0,0.0,0.4326,0.6956,0.957,0.2769,0.4025,0.7642,0.5114,0.4864,0.7642,0.699,0.4864,0.02674,0.832,0.8414,0.3602,0.5457,0.1754,0.1754;0.0,0.0,0.0,0.0,0.0,0.3133,0.4814,0.6605,0.432,0.2419,0.3201,0.07284,0.7458,0.3437,0.6894,0.7035,0.3653,0.8725,0.1247,0.02024,0.04758,0.02292,0.02292:0.0,0.0,0.0,0.0,0.0,0.1228,0.9632,0.981,0.6206,0.8803,0.4356,0.3881,0.151,0.3731,0.7438,0.6272,0.1561,0.9191,0.9479,0.0,0.9254,0.9965,0.9988;0.0,0.0,0.0,0.0,0.0,0.01494,0.007695,0.7491,0.4839,0.3242,0.007265,0.03571,0.2241,0.6571,0.539,0.6911,0.2209,0.7333,0.4726,0.0,0.03069,0.04957,0.3906;0.0,0.0,0.0,0.0,0.0,0.0,0.000442,0.08391,0.004974,0.08696,0.2339,0.004974,0.006738,0.02034,0.004974,0.03472,0.004974,0.01702,0.001327,0.0,0.0338,0.000513,0.01338;0.0,0.0,0.0,0.0,0.0,0.244,0.05088,0.492,0.2872,0.005749,0.0,0.47,0.8122,0.4437,0.7188,0.2755,0.5374,0.9103,0.07786,0.0,0.6729,0.1057,0.004736;0.0,0.0,0.0,0.0,0.0,0.3506,0.001433,0.6585,0.219,0.7241,0.8672,0.00266,0.7901,0.5447,0.6811,0.5251,0.1498,0.3115,0.5085,0.0,0.1433,0.2124,0.5654;0.0,0.0,0.0,0.0,0.0,0.7328,0.05359,0.9271,0.116,0.07088,0.8529,0.1998,0.4227,0.8883,0.5497,0.9583,0.6654,0.4382,0.2652,0.0,0.2643,0.148,0.1473;0.0,0.0,0.0,0.0,0.0,0.3588,0.03154,0.2295,0.9072,0.5482,0.02672,0.5235,0.06129,0.809,0.2587,0.4863,0.105,0.1424,0.00549,0.0,0.1043,0.001102,0.1443;0.0,0.0,0.0,0.0,0.0,0.8119,0.7023,0.8564,0.339,0.1015,0.9389,0.5053,0.8401,0.951,0.2808,0.4479,0.4287,0.5598,0.6562,0.0,0.5457,0.949,0.6477;0.0,0.0,0.0,0.0,0.0,0.7429,0.4599,0.8161,0.02525,0.2977,0.1915,0.02243,0.05856,0.8701,0.7519,0.6967,0.02837,0.1594,0.08425,0.0,0.9494,0.1059,0.3105;0.0,0.0,0.0,0.0,0.0,0.5658,0.5674,0.9011,0.1072,0.1827,0.6989,0.719,0.09686,0.5794,0.4958,0.2864,0.4499,0.2645,0.5266,0.0,0.5102,0.5312,0.5454;0.0,0.0,0.0,0.0,0.0,0.177,0.3109,0.712,0.5201,0.4863,0.5154,0.05314,0.05439,0.6986,0.7169,0.5668,0.004668,0.2323,0.8441,0.0,0.5188,0.5144,0.1287;0.0,0.0,0.0,0.0,0.0,0.8797,0.7385,0.7712,0.2917,0.7183,0.9948,0.6152,0.5468,0.6426,0.9109,0.4595,0.3355,0.721,0.7537,0.0,0.4095,0.8708,0.8414;0.0,0.0,0.0,0.0,0.0,0.005443,0.03109,0.6346,0.78,0.1629,0.008656,0.000164,0.4202,0.5646,0.6177,0.3266,0.003276,0.1125,0.6014,0.0,0.00726,0.01838,0.4131;0.0,0.0,0.0,0.0,0.0,0.237,0.549,0.7247,0.6526,0.8886,0.07189,0.0688,0.8857,0.3188,0.7555,0.9983,0.0688,0.3462,0.2795,0.0,0.4144,0.96,0.9978;0.0,0.0,0.0,0.0,0.0,0.9978,0.07961,0.9614,0.9929,0.8518,0.9839,0.7791,0.7399,0.9312,0.4611,0.05892,0.3497,0.7722,0.4833,0.0,0.7325,0.9701,0.6635;0.0,0.0,0.0,0.0,0.0,0.000337,0.1818,0.8653,0.03735,0.92,0.000812,0.03735,0.1614,3e-05,0.834,0.0,0.03735,0.0784,9e-06,0.0,0.1228,0.188,0.0;0.0,0.0,0.0,0.0,0.0,0.423,0.711,0.708,0.5932,0.6608,0.9691,0.6609,0.7022,0.1203,0.7975,0.1327,0.5932,0.4406,0.7466,0.0,0.6232,0.4618,0.2902;0.0,0.0,0.0,0.0,0.0,0.001435,1.6e-05,0.000611,0.0,5.6e-05,0.002924,0.0,0.000784,0.000203,9e-06,1e-06,0.0,0.0,7.8e-05,0.0,1e-06,2e-05,0.0;0.0,0.0,0.0,0.0,0.0,0.5579,0.362,0.9783,0.000278,0.02543,0.1212,0.000278,0.000127,0.4619,0.8018,0.7735,0.1356,0.729,6e-06,0.0,0.2837,1e-06,0.1985;0.0,0.0,0.0,0.0,0.0,0.6746,0.9257,0.9826,0.8441,0.7302,0.8107,0.07332,0.6789,0.7993,0.5871,0.281,0.9005,0.7619,0.2633,0.0,0.1723,0.1189,0.2865;0.0,0.0,0.0,0.0,0.0,0.246,0.7161,0.8999,0.6056,0.762,0.3554,0.4042,0.922,0.4831,0.9038,0.2202,0.1393,0.3657,0.5535,0.0,0.4349,0.3847,0.1577;0.0,0.0,0.0,0.0,0.0,0.09741,0.5483,0.6708,0.3115,0.3766,0.7317,0.3115,0.07798,0.4257,0.9318,0.007696,0.000444,0.4092,0.0,0.0,0.4765,0.02026,0.9;0.0,0.0,0.0,0.0,0.0,0.8748,0.4726,0.6141,0.794,0.8861,0.007303,0.06207,0.8039,0.8582,0.8016,0.69,0.06492,0.0359,0.4068,0.0,0.02002,0.02562,0.002787;0.0,0.0,0.0,0.0,0.0,0.9273,0.8566,0.9053,0.8006,0.9528,0.782,0.4235,0.4312,0.6637,0.4207,0.6651,0.7696,0.9723,0.9733,0.0,0.9347,0.6076,0.6032;0.0,0.0,0.0,0.0,0.0,0.8197,0.9588,0.9174,0.7303,0.9368,0.6073,0.2658,0.1408,0.6683,0.8774,0.4609,0.7203,0.9912,0.9664,0.0,0.9316,0.3221,0.6011;0.0,0.0,0.0,0.0,0.0,0.01029,0.3409,0.8993,0.07347,0.3325,0.2093,0.001179,0.01261,0.9205,0.3963,0.5837,0.02264,0.8483,0.5748,0.0,0.06903,0.4747,0.1625;0.0,0.0,0.0,0.0,0.0,0.00032,1e-06,0.2659,0.07009,5e-06,0.000816,0.0,0.0,0.3559,0.07009,0.189,0.0,0.1313,7e-06,0.0,0.0,0.2647,0.0;0.0,0.0,0.0,0.0,0.0,0.658,0.3675,0.5119,0.7526,0.5337,0.5906,0.2551,0.6327,0.3669,0.09248,0.2946,0.145,0.804,0.5449,0.0,0.4182,0.1095,0.3293;0.0,0.0,0.0,0.0,0.0,0.8529,0.08525,0.9514,0.9342,0.664,0.7179,0.4775,0.6652,0.8369,0.6678,0.6738,0.7196,0.7752,0.272,0.0,0.8024,0.585,0.8839;0.0,0.0,0.0,0.0,0.0,0.237,0.02353,0.8589,0.8933,0.6243,0.8423,0.1018,0.6767,0.824,0.3105,0.9682,0.2297,0.1602,0.5414,0.0,0.04944,0.1041,0.01194;0.0,0.0,0.0,0.0,0.0,0.3067,0.7139,0.8503,0.001669,0.5792,0.5899,0.07581,0.7864,0.8493,0.7693,0.232,0.8428,0.6039,0.812,0.0,0.5982,0.9367,0.8081;0.0,0.0,0.0,0.0,0.0,0.8601,0.7749,0.736,0.1212,0.4316,0.3632,0.1262,0.7201,0.5704,0.6115,0.007784,0.6115,0.6855,0.6751,0.0,0.3597,0.7275,0.6704;0.0,0.0,0.0,0.0,0.0,0.7556,0.4969,0.9582,0.4949,0.9038,0.972,0.981,0.587,0.4496,0.5477,0.6606,0.8832,0.8563,0.2837,0.0,0.6086,0.6262,0.904;0.0,0.0,0.0,0.0,0.0,0.1162,0.05144,0.7059,0.2422,0.7467,0.06285,0.7059,0.6209,0.6692,0.8263,0.802,0.7059,0.4593,0.6394,0.0,0.4043,0.2569,0.3155;0.0,0.0,0.0,0.0,0.0,0.1852,0.05799,0.1485,0.004157,0.08007,0.2227,0.004157,0.1583,0.1116,0.04958,0.03099,0.004157,0.01483,0.08699,0.0,0.03015,0.06129,0.01156;0.0,0.0,0.0,0.0,0.0,0.4835,0.8058,0.9653,0.2579,0.7768,0.9483,0.3163,0.6441,0.3353,0.9894,0.5419,0.4808,0.4568,0.126,0.0,0.08493,0.3304,0.2554;0.0,0.0,0.0,0.0,0.0,0.8576,0.5491,0.9902,0.8591,0.4966,0.01486,0.1795,0.4979,0.6777,0.6474,0.845,0.594,0.7981,0.1583,0.0,0.7708,0.5942,0.2575;0.0,0.0,0.0,0.0,0.0,0.3568,0.01917,0.954,0.03416,0.465,0.5995,0.5693,0.1911,0.7743,0.7659,0.3659,0.862,0.649,0.3552,0.0,0.1687,0.4245,0.4758;0.0,0.0,0.0,0.0,0.0,0.001819,2.4e-05,0.000799,0.0,8e-05,0.003612,0.0,0.001016,0.000276,1.4e-05,2e-06,0.0,0.0,0.000109,0.0,2e-06,3e-05,0.0;0.0,0.0,0.0,0.0,0.0,0.2173,0.189,0.8917,0.07824,0.4866,0.4353,0.3862,0.5522,0.6313,0.338,0.3801,0.9225,0.7064,0.3401,0.0,0.7296,0.2785,0.02302;0.0,0.0,0.0,0.0,0.0,0.001819,2.4e-05,0.000799,0.0,8e-05,0.003612,0.0,0.001016,0.000276,1.4e-05,2e-06,0.0,0.0,0.000109,0.0,2e-06,3e-05,0.0;0.0,0.0,0.0,0.0,0.0,0.3287,0.6129,0.9988,0.929,0.8777,0.4396,0.8413,0.3735,0.2379,0.7046,0.7338,0.8556,0.5151,0.4836,0.0,0.427,0.8566,0.1239;0.0,0.0,0.0,0.0,0.0,0.02496,0.2034,0.9783,0.09728,0.2999,0.776,0.05339,0.3759,0.8518,0.8222,0.004151,0.06422,0.004616,0.3558,0.0,0.3956,0.01716,0.3899;0.0,0.0,0.0,0.0,0.0,3e-06,0.1181,0.3371,0.6465,0.8644,0.9589,0.1693,0.2712,0.9888,0.6288,0.03044,0.01389,0.004699,0.3471,0.0,0.07712,0.04806,0.868;0.0,0.0,0.0,0.0,0.0,0.528,0.2691,0.6166,0.3842,0.7259,0.8854,0.006809,0.7169,0.9956,0.533,0.1508,0.468,0.7962,0.3846,0.0,0.5343,0.07359,0.6751;0.0,0.0,0.0,0.0,0.0,0.7223,0.8145,0.7983,0.9237,0.7509,0.7498,0.6402,0.02594,0.8401,0.8599,0.4643,0.6881,0.4712,0.4675,0.0,0.7096,0.6328,0.9702;0.0,0.0,0.0,0.0,0.0,0.8036,0.2139,0.5271,0.01789,0.551,0.6517,0.4913,0.3686,0.6037,0.4247,0.3715,0.05134,0.5765,0.1666,0.0,0.1501,0.4512,0.2805;0.0,0.0,0.0,0.0,0.0,4e-06,0.19,0.9617,0.0824,0.003474,0.001115,0.8518,0.2086,0.8917,0.7261,0.8458,0.036,0.004053,0.0306,0.0,0.01498,0.005587,0.4049;0.0,0.0,0.0,0.0,0.0,0.5851,0.6383,0.9565,0.5186,0.8034,0.3925,0.4298,0.6878,0.7388,0.5502,0.1789,0.146,0.6736,0.9531,0.0,0.5844,0.4749,0.4476;0.0,0.0,0.0,0.0,0.0,0.276,0.1132,0.8626,0.8139,0.145,0.115,0.01497,0.2447,0.1871,0.1004,0.06998,0.01497,0.03974,0.8274,0.0,0.06851,0.1181,0.03283;0.0,0.0,0.0,0.0,0.0,0.001888,0.000869,0.5268,0.4549,0.9696,0.06174,0.1027,0.9777,0.6266,0.9639,0.4189,0.7211,0.08623,0.9706,0.0,0.004056,0.006073,0.2641;0.0,0.0,0.0,0.0,0.0,0.9719,0.1507,0.6438,0.207,0.9162,0.8829,0.6437,0.8092,0.4972,0.798,0.5811,0.7878,0.6479,0.2396,0.0,0.8252,0.7297,0.5781;0.0,0.0,0.0,0.0,0.0,1e-06,0.0377,0.1112,0.001814,0.05465,3e-06,0.001814,0.1198,0.009696,0.03148,0.01833,0.001814,0.007842,0.0,0.0,0.01775,0.04018,0.005889;0.0,0.0,0.0,0.0,0.0,0.000407,0.1528,0.6911,0.3668,0.2214,0.000114,0.000609,0.7926,0.6906,0.1082,0.01004,0.1618,0.08607,0.1455,0.0,0.6416,0.1885,0.101;0.0,0.0,0.0,0.0,0.0,0.003036,0.1659,0.7867,0.9945,0.3971,0.06443,0.1482,0.04548,0.6082,0.7639,0.3646,0.2878,0.214,0.4853,0.0,0.6494,0.05151,0.7774;0.0,0.0,0.0,0.0,0.0,0.1107,0.274,0.9622,0.1506,0.9026,0.007267,0.149,0.1182,0.4544,0.6327,0.724,0.04956,0.179,0.4319,0.0,0.5862,0.3204,0.2146;0.0,0.0,0.0,0.0,0.0,0.03086,0.01807,0.7415,0.2283,0.3001,0.04552,0.000419,0.07584,0.3389,0.5246,0.6655,0.000419,0.6099,0.5209,0.0,0.000671,0.01956,0.001807;0.0,0.0,0.0,0.0,0.0,0.4164,0.5632,0.5209,0.3311,0.3957,0.4583,0.05794,0.000583,0.6426,0.3311,0.4964,0.3311,0.3024,5.2e-05,0.0,0.1622,0.5695,0.4069;0.0,0.0,0.0,0.0,0.0,0.04051,0.4528,0.8112,0.8377,0.7342,0.08694,0.1925,0.2574,0.3497,0.9162,0.2364,0.1925,0.4512,0.0131,0.0,0.3495,0.7687,0.06051;0.0,0.0,0.0,0.0,0.0,0.02999,0.4343,0.8686,0.3501,0.7844,0.06342,0.8686,0.1241,0.2634,0.7451,0.1286,0.2369,0.8967,0.01345,0.0,0.399,0.8977,0.000616;0.0,0.0,0.0,0.0,0.0,0.4286,0.2483,0.9243,0.3025,0.709,0.5217,0.8937,0.8814,0.6938,0.7453,0.845,0.08907,0.8207,0.19,0.0,0.5538,0.3734,0.1907;0.0,0.0,0.0,0.0,0.0,0.008986,0.5908,0.3447,0.1699,0.4085,0.1832,0.159,0.9132,0.184,0.8581,0.2329,0.7216,0.6907,0.6864,0.0,0.2628,0.1683,0.4724;0.0,0.0,0.0,0.0,0.0,0.2563,0.09988,0.9472,0.8551,0.5026,0.001322,0.1665,0.02502,0.8913,0.1665,0.8017,0.8551,0.2525,0.7311,0.0,0.539,0.4019,0.06712;0.0,0.0,0.0,0.0,0.0,0.05794,0.6272,0.9834,0.8644,0.3405,0.8639,0.3674,0.5048,0.9714,0.9902,0.5319,0.902,0.4879,0.03828,0.0,0.6957,0.03409,0.001113;0.0,0.0,0.0,0.0,0.0,0.00116,0.2482,0.3943,0.0,3.9e-05,0.4815,0.0,0.000615,0.000149,0.2297,1e-06,0.0,0.0,5.4e-05,0.0,1e-06,1.3e-05,0.0;0.0,0.0,0.0,0.0,0.0,0.6769,0.7492,0.7124,0.7124,0.6274,0.5949,0.4543,0.6771,0.8006,0.5297,0.08229,0.1502,0.4622,0.3146,0.0,0.1578,0.1123,0.2139;0.0,0.0,0.0,0.0,0.0,0.8191,0.714,0.798,0.2894,0.7418,0.8372,0.5227,0.09912,0.7715,0.7009,0.663,0.5227,0.6076,0.6801,0.0,0.6608,0.42,0.59;0.0,0.0,0.0,0.0,0.0,0.04986,0.005812,0.536,0.8166,0.07309,0.1409,3e-06,0.178,0.6455,0.5389,0.2636,0.009746,0.02089,0.3922,0.0,0.3609,0.02253,0.223;0.0,0.0,0.0,0.0,0.0,0.005252,0.1921,0.7836,0.4577,0.1796,0.2365,0.09333,0.2433,0.7553,0.7425,0.9865,0.3837,0.2832,0.2549,0.0,0.2862,0.3811,0.02197;0.0,0.0,0.0,0.0,0.0,0.4249,0.5348,0.7556,0.0789,0.9717,0.01968,0.2165,0.9063,0.7953,0.4974,0.3689,0.003667,0.7175,0.3159,0.0,0.6327,0.001785,0.04143;0.0,0.0,0.0,0.0,0.0,0.8272,0.004206,0.2924,0.1927,0.04625,0.0,0.04538,0.7427,0.441,0.3567,0.2729,0.4116,0.8073,0.3797,0.0,0.5675,0.04003,0.0645;0.0,0.0,0.0,0.0,0.0,7.3e-05,0.008625,0.05354,0.0751,0.01478,0.08149,0.000106,0.04612,0.355,0.00664,0.0,0.0,0.000832,6e-06,0.0,0.1914,1e-06,0.0;0.0,0.0,0.0,0.0,0.0,0.4819,0.02873,0.7331,0.2096,0.9165,0.0289,0.2754,0.03562,0.7042,0.5976,0.2024,0.8007,0.8106,0.000275,0.0,0.3999,0.2509,0.1787;0.0,0.0,0.0,0.0,0.0,0.8468,0.5102,0.9008,0.124,0.1744,0.7844,0.4319,0.4185,0.6137,0.9826,0.6444,0.3826,0.2534,0.615,0.0,0.2663,0.3942,0.4064;0.0,0.0,0.0,0.0,0.0,0.5299,0.7332,0.9228,0.6369,0.4773,0.1371,0.314,0.9156,0.823,0.6872,0.3787,0.8286,0.7482,0.2666,0.0,0.3606,0.7127,0.03095;0.0,0.0,0.0,0.0,0.0,0.6576,0.492,0.5,1e-06,0.5333,0.02378,0.2547,0.01012,0.5794,0.2547,0.00017,0.2547,0.3499,0.002258,0.0,0.000159,0.4989,0.3288;0.0,0.0,0.0,0.0,0.0,0.817,0.3611,0.8801,0.3282,0.5608,0.6283,0.5988,0.2301,0.6433,0.9282,0.009933,0.4969,0.9419,0.7612,0.0,0.4922,0.262,0.8333;0.0,0.0,0.0,0.0,0.0,0.8913,0.349,0.9622,0.7165,0.5194,0.282,0.1579,0.1431,0.5357,0.5773,0.6853,0.5238,0.1649,0.2588,0.0,0.07077,0.2694,0.9442;0.0,0.0,0.0,0.0,0.0,0.9912,0.483,0.9979,0.04487,0.9107,0.3554,0.9046,0.1516,0.5054,0.9664,0.8406,0.513,0.7792,0.3414,0.0,0.6337,0.809,0.6993;0.0,0.0,0.0,0.0,0.0,0.1517,0.1362,0.9581,0.04518,0.3966,0.553,0.1214,0.003304,0.759,0.5488,0.8952,0.229,0.6288,0.657,0.0,0.4954,0.5415,0.004757;0.0,0.0,0.0,0.0,0.0,0.4831,0.2895,0.9293,0.8079,0.8364,0.01202,0.8079,0.004296,0.3864,0.09055,0.2196,0.9884,0.8491,0.000705,0.0,0.217,0.000245,2e-06;0.0,0.0,0.0,0.0,0.0,0.1085,0.2415,0.942,0.2814,0.706,0.264,0.5885,0.02575,0.5574,0.5345,0.6104,0.4053,0.917,0.4701,0.0,0.411,0.4296,0.00148;0.0,0.0,0.0,0.0,0.0,0.02072,0.02193,0.9783,0.7036,0.6541,0.6775,3.2e-05,0.7342,0.8248,0.9034,0.937,0.1533,0.2078,0.5294,0.0,0.1144,0.4232,0.9701;0.0,0.0,0.0,0.0,0.0,0.2773,0.1136,0.8541,0.01496,0.1455,0.9121,0.01496,0.2458,0.1878,0.7126,0.07013,0.01496,0.03978,0.1551,0.0,0.06866,0.0,0.03286;0.0,0.0,0.0,0.0,0.0,0.5647,0.621,0.7484,0.0555,0.9651,0.00216,0.0049,0.4494,0.9179,0.7868,0.08456,0.005837,0.3302,0.1032,0.0,0.3986,0.1148,0.01726;0.0,0.0,0.0,0.0,0.0,0.463,0.0384,0.9803,0.2932,0.8728,0.2047,0.6524,0.1325,0.5287,0.6497,0.1551,0.1248,0.9252,0.02965,0.0,0.3351,0.6227,0.6163;0.0,0.0,0.0,0.0,0.0,0.8395,0.08323,0.4696,0.02688,0.1436,0.03757,0.3624,0.1383,0.3956,0.893,0.1532,0.07885,0.002683,0.6201,0.0,0.001617,0.02275,0.004642;0.0,0.0,0.0,0.0,0.0,0.9239,0.1103,0.8449,0.7716,0.6067,0.8506,0.06206,0.6631,0.8083,0.5556,0.6187,0.06206,0.661,0.7141,0.0,0.1402,0.2092,0.81;0.0,0.0,0.0,0.0,0.0,0.2848,0.7177,0.7232,0.7994,0.9972,0.843,0.9421,0.02025,0.6989,0.9421,0.2797,0.7994,0.2122,0.7533,0.0,0.6636,0.9705,0.5918;0.0,0.0,0.0,0.0,0.0,0.1722,0.1797,0.8897,0.6445,0.06788,0.001418,0.2153,0.642,0.1422,0.3973,0.424,0.2543,0.4206,0.03835,0.0,0.3574,0.1205,0.01517;0.0,0.0,0.0,0.0,0.0,0.553,0.8256,0.9778,0.7631,0.07975,0.5706,0.000608,0.7454,0.9421,0.5158,0.4987,0.3302,0.2773,0.8524,0.0,0.8682,0.112,0.004191;0.0,0.0,0.0,0.0,0.0,0.2006,0.8394,0.8777,0.3592,0.9045,0.4806,0.3879,0.6725,0.9309,0.6703,0.08299,0.7881,0.5059,0.03374,0.0,0.1389,0.02624,0.2892;0.0,0.0,0.0,0.0,0.0,0.9375,0.6139,0.9679,0.8081,0.8984,0.9814,0.9934,0.1489,0.9964,0.5902,0.5596,0.7576,0.8938,0.4399,0.0,0.7638,0.5924,0.984;0.0,0.0,0.0,0.0,0.0,0.8774,0.8885,0.899,0.3432,0.5153,0.6703,0.7958,0.3191,0.5769,0.7525,0.4884,0.3432,0.7177,0.2602,0.0,0.4406,0.5625,0.3251;0.0,0.0,0.0,0.0,0.0,0.00023,0.9251,0.8563,0.8604,0.1281,0.03212,0.42,0.951,0.3624,0.2646,0.8788,0.9374,0.514,0.2063,0.0,0.2517,0.274,0.05545;0.0,0.0,0.0,0.0,0.0,0.145,0.1986,0.9748,0.3869,0.972,0.1071,0.9399,0.2771,0.9769,0.9687,0.1388,0.4335,0.6891,0.5134,0.0,0.1548,0.6343,0.09268;0.0,0.0,0.0,0.0,0.0,0.03862,0.1419,0.8091,0.1896,0.1774,5.9e-05,0.00076,0.000436,0.5168,0.4036,0.09196,2.3e-05,0.0552,0.6545,0.0,0.5434,0.6155,0.0;0.0,0.0,0.0,0.0,0.0,0.4499,0.7926,0.8426,0.761,0.7883,0.8596,0.5342,0.4871,0.9111,0.6073,0.4822,0.6961,0.9655,0.2623,0.0,0.8889,0.7838,0.7834;0.0,0.0,0.0,0.0,0.0,0.2397,0.2584,0.9246,0.6727,0.2562,0.4739,0.7425,0.5419,0.4488,0.5988,0.4085,0.197,0.398,0.6988,0.0,0.7209,0.2485,0.7244;0.0,0.0,0.0,0.0,0.0,0.3642,0.00539,0.7879,0.4535,0.1749,0.09206,0.03653,0.3006,0.8683,0.6492,0.4497,0.2989,0.001113,0.9182,0.0,0.2073,0.000178,0.02147;0.0,0.0,0.0,0.0,0.0,0.3473,0.7397,0.7722,0.9848,0.000424,2e-06,0.555,0.2049,0.9015,0.8332,0.25,0.001962,5.2e-05,0.9348,0.0,0.02905,0.3304,0.00125;0.0,0.0,0.0,0.0,0.0,0.1971,0.3767,0.9237,0.8519,0.9439,0.2463,0.5679,0.3032,0.3255,0.3471,0.1347,0.2647,0.3828,0.7725,0.0,0.6665,0.364,0.09198;0.0,0.0,0.0,0.0,0.0,0.4342,0.007393,0.7433,0.3808,0.158,0.001339,0.1518,0.004452,0.9495,0.9318,0.2122,6.2e-05,0.002427,0.1998,0.0,0.156,0.06218,0.01854;0.0,0.0,0.0,0.0,0.0,0.01066,0.9652,0.8133,0.6018,0.8431,0.3578,0.6887,0.9854,0.2374,0.374,0.6408,0.7524,0.7848,0.5535,0.0,0.02053,0.3976,0.2381;0.0,0.0,0.0,0.0,0.0,0.02255,0.7555,0.6467,0.8682,0.7899,0.6062,0.09826,0.01579,0.3972,0.8233,0.07437,0.1265,0.5318,0.07475,0.0,0.3257,0.007224,0.08468;0.0,0.0,0.0,0.0,0.0,0.4774,0.3101,0.71,0.4804,0.86,0.04072,0.02501,0.3693,0.5038,0.8358,0.6284,0.7208,0.284,0.8643,0.0,0.01513,0.001147,0.468;0.0,0.0,0.0,0.0,0.0,0.00011,0.9467,0.4603,0.166,0.982,0.000918,0.5122,0.1012,0.5917,0.8995,0.05115,0.183,0.9821,0.7924,0.0,0.388,0.4137,0.3986;0.0,0.0,0.0,0.0,0.0,0.1429,0.4687,0.6266,0.01093,0.647,0.2924,0.326,0.6145,0.9977,0.5429,0.8317,0.5504,0.4256,0.9468,0.0,0.1956,0.1896,0.007574;0.0,0.0,0.0,0.0,0.0,0.3695,0.5676,0.8721,0.7404,0.8535,0.3614,0.1204,0.2967,0.9771,0.8677,0.003943,0.1965,0.5635,0.3169,0.0,0.6123,0.4378,0.411;0.0,0.0,0.0,0.0,0.0,0.739,0.9965,0.9955,0.5177,0.844,0.8098,0.1338,0.691,0.7577,0.9728,0.8978,0.3205,0.6281,0.6836,0.0,0.8916,0.4802,0.7628;0.0,0.0,0.0,0.0,0.0,0.002195,0.07304,0.6176,0.78,0.1469,0.3734,0.002404,0.1849,0.4435,0.1669,0.2477,0.003345,0.3508,0.3758,0.0,0.003439,0.000561,0.3738;0.0,0.0,0.0,0.0,0.0,0.000249,1e-06,0.2183,0.0,4e-06,0.00063,0.07485,0.000113,0.1497,0.0,0.1947,0.0,0.0,0.0,0.0,0.1922,1e-06,0.0;0.0,0.0,0.0,0.0,0.0,0.758,0.1211,0.611,0.01531,0.3166,0.8252,0.155,0.03504,0.9482,0.7922,0.3784,0.3455,0.3458,0.01536,0.0,0.01633,0.1398,0.09656;0.0,0.0,0.0,0.0,0.0,0.3871,0.02082,0.7602,0.8142,0.215,0.2016,0.002528,0.2052,0.9634,0.805,0.08829,0.04715,0.2142,0.5831,0.0,0.6776,0.00033,1.9e-05;0.0,0.0,0.0,0.0,0.0,0.2534,0.4213,0.9784,0.9266,0.246,0.8416,0.02679,0.4605,0.3354,0.9738,0.5611,0.2732,0.8408,0.235,0.0,0.667,0.3077,0.3483;0.0,0.0,0.0,0.0,0.0,0.9113,0.3804,0.7674,0.685,0.931,0.9967,0.4483,0.5275,0.9214,0.7615,0.4436,0.393,0.4106,0.459,0.0,0.6867,0.4563,0.6855;0.0,0.0,0.0,0.0,0.0,0.6113,0.000272,0.4431,0.2006,0.2601,0.6453,0.2006,0.004965,0.5268,0.4153,0.3618,0.2006,0.2914,0.4897,0.0,0.3589,0.4419,0.2709;0.0,0.0,0.0,0.0,0.0,0.7008,0.7193,0.8176,0.8176,0.8446,0.6483,0.8176,0.8079,0.2468,0.8955,0.367,0.1136,0.6143,0.7538,0.0,0.6668,0.1881,0.3906;0.0,0.0,0.0,0.0,0.0,0.9777,0.02458,0.8322,0.9289,0.6406,0.9802,0.4794,0.3898,0.7413,0.85,0.0311,0.6649,0.8586,0.2862,0.0,0.9016,0.8129,0.8763;0.0,0.0,0.0,0.0,0.0,0.8758,0.294,0.8791,0.8347,0.5682,0.9929,0.2846,0.7832,0.6675,0.596,0.602,0.7707,0.822,0.2655,0.0,0.6344,0.7652,0.3603;0.0,0.0,0.0,0.0,0.0,0.01708,0.005683,0.8071,0.04262,0.07091,0.02665,0.04262,0.03521,0.2319,0.04262,0.7478,2e-06,0.08674,0.2453,0.0,0.1333,0.006283,0.000304;0.0,0.0,0.0,0.0,0.0,0.1102,0.02414,0.08253,0.000769,0.03681,0.1403,0.000769,0.0898,0.05681,0.01967,0.01064,0.000769,0.004057,0.04103,0.0,0.01026,0.02595,0.00293;0.0,0.0,0.0,0.0,0.0,0.923,0.1787,0.9738,0.03364,0.8597,0.6465,0.2323,0.6024,0.7301,0.4273,0.38,0.7503,0.6143,0.8054,0.0,0.3317,0.9678,0.4316;0.0,0.0,0.0,0.0,0.0,0.3052,0.7774,0.9869,0.5563,0.8184,0.3793,0.4791,0.8686,0.539,0.878,0.1249,0.9557,0.9782,0.006701,0.0,0.8259,0.1243,0.08803;0.0,0.0,0.0,0.0,0.0,0.6686,0.276,0.8612,0.02059,0.987,0.1578,0.4864,0.004881,0.2618,0.2868,0.06874,0.9902,0.9863,0.627,0.0,0.4535,0.2618,0.07875;0.0,0.0,0.0,0.0,0.0,0.9815,0.2125,0.5614,0.9449,0.766,0.4781,0.001946,0.1266,0.8138,0.7532,0.7435,0.04784,0.4869,0.1937,0.0,0.5715,0.4695,0.5326:0.1792,0.1792,0.0,0.1775,0.0,0.3993,0.6003,0.9863,0.4118,0.3579,0.9262,0.952,0.5065,0.9978,0.8413,0.6233,0.3962,0.3579,0.08544,0.7199,0.1711,0.9997,0.9997;0.0,0.0,0.0,0.1922,0.0,0.1085,0.5575,0.8788,0.9719,0.2897,0.7947,0.2506,0.7398,0.5852,0.625,0.3135,0.1292,0.9475,0.08976,0.3102,0.1965,0.5413,0.5413;0.0,0.0,0.0,0.009118,0.0,0.007263,0.004974,0.0107,0.004974,0.004974,0.004974,0.000526,0.0383,0.004974,0.000747,3.6e-05,0.1358,0.004974,0.0,4e-06,0.1594,0.0,0.0;1.3e-05,1.3e-05,0.0,1.7e-05,0.0,0.04957,4e-06,0.5374,0.2018,0.8848,0.02927,0.2862,0.8551,0.47,0.7533,0.3523,0.05273,0.000313,0.04372,0.0125,0.7927,0.5778,0.5778;0.03311,0.03311,0.0,1.4e-05,0.0,0.007161,0.1498,0.549,0.5945,0.3618,0.4961,0.1773,0.2687,0.219,0.2691,0.07375,0.4893,0.219,0.1104,0.4964,0.5911,0.2765,0.2765;0.4012,0.4012,0.0,0.4059,0.0,0.3876,0.229,0.9348,0.7102,0.8208,0.8567,0.3586,0.3721,0.141,0.6598,0.09402,0.683,0.2108,0.4787,0.4873,0.4118,0.5189,0.5189;0.02734,0.02734,0.0,0.009503,0.0,0.2118,0.5097,0.9804,0.9646,0.5156,0.001068,0.6939,0.1638,0.05575,0.2256,0.2876,0.6396,0.9577,0.5283,0.003417,0.07794,0.09443,0.09443;0.7684,0.7684,0.0,0.8943,0.0,0.9593,0.297,0.95,0.7328,0.3175,0.4695,0.2761,0.1223,0.6592,0.9769,0.917,0.5687,0.5053,0.7986,0.6774,0.5887,0.7439,0.7439;0.003151,0.003151,0.0,0.1042,0.0,0.5765,0.7037,0.4232,0.6775,0.9962,0.08452,0.0119,0.414,0.05827,0.8586,0.153,0.5581,0.1852,0.5515,0.1458,0.2844,0.08871,0.08871;0.08716,0.08716,0.0,0.3605,0.0,0.05296,0.438,0.4674,0.1072,0.2281,0.3151,0.003326,0.6986,0.5258,0.5594,0.6608,0.1833,0.2718,0.0484,0.02699,0.2372,0.5412,0.5412;0.7112,0.7112,0.0,0.1398,0.0,0.07418,0.4423,0.8154,0.7947,0.6706,0.998,0.302,0.08965,0.2891,0.8316,0.1903,0.271,0.1514,0.6388,0.6009,0.4219,0.5058,0.5058;0.8898,0.8898,0.0,0.8202,0.0,0.772,0.5129,0.755,0.5557,0.755,0.5272,0.4562,0.7085,0.727,0.7661,0.7097,0.3422,0.09238,0.788,0.722,0.2596,0.6222,0.6222;4e-06,4e-06,0.0,0.0109,0.0,0.2723,0.0347,0.7,0.3718,0.5773,0.1875,0.3607,0.004004,0.1934,0.8871,0.2437,0.01536,0.000215,0.143,0.945,0.08286,0.8614,0.8614;0.003047,0.003047,0.0,0.3248,0.0,0.0223,0.8304,0.8692,0.1201,0.8883,0.3134,0.8971,0.2727,0.4414,0.8693,0.9462,0.1288,0.8493,0.6395,0.7501,0.8089,0.7614,0.7614;0.4669,0.4669,0.0,0.5901,0.0,0.7912,0.1327,0.7061,0.4894,0.5377,0.2312,0.9891,0.01984,0.4669,0.5919,0.5375,0.4705,0.2947,0.1184,0.5127,0.3421,0.5471,0.5471;0.0,0.0,0.0,0.00806,0.0,0.000182,0.7332,0.06011,0.03735,0.03735,0.03735,0.189,0.1326,0.834,0.2232,0.0,0.9341,0.834,0.09256,0.002544,0.000123,0.1386,0.1386;0.4763,0.4763,0.0,0.6931,0.0,0.8422,0.3469,0.9059,0.3469,0.8536,0.7554,0.7166,0.7755,0.5175,0.8734,0.8248,0.5656,0.2182,0.5847,0.6882,0.7972,0.147,0.147;0.0,0.0,0.0,0.0,0.0,0.000872,0.0,0.0,0.0,0.0,0.0,2.1e-05,2e-06,0.0,6.1e-05,0.0,0.000334,0.0,0.0,0.007374,0.000633,3e-06,3e-06;0.0,0.0,0.0,0.6958,0.0,0.07514,0.1356,0.9364,0.6632,0.1356,0.000278,0.3708,0.2976,0.1356,0.389,0.2568,0.4846,0.9364,0.2381,0.00261,9.5e-05,0.007802,0.007802;0.4744,0.4744,0.0,0.02682,0.0,0.5438,0.3267,0.806,0.8611,0.4859,0.4093,0.2678,0.3896,0.3895,0.9571,0.9573,0.1293,5e-05,0.2338,0.7237,0.3476,0.9452,0.9452;0.00527,0.00527,0.0,0.009697,0.0,0.5325,0.5941,0.6715,0.7639,0.8637,0.1159,0.03837,0.5554,0.5631,0.5436,0.718,0.3319,0.9254,0.1598,0.2504,0.3234,0.749,0.749;0.3115,0.3115,0.0,0.001081,0.0,4e-06,0.000444,0.3115,0.8783,0.3115,0.000444,0.02053,0.008887,0.000444,0.0304,0.005063,0.953,0.3115,0.003797,0.1778,0.9974,0.009868,0.009868;2e-06,2e-06,0.0,0.04999,0.0,0.03358,0.4225,0.8878,0.5975,0.2166,0.6572,0.1318,0.5251,0.4507,0.4329,0.4009,0.002627,0.3035,0.4464,0.4048,0.01543,0.008127,0.008127;0.658,0.658,0.0,0.5539,0.0,0.3351,0.5128,0.9192,0.7128,0.5711,0.9505,0.3089,0.1274,0.4848,0.5427,0.6332,0.7649,0.8522,0.4515,0.9624,0.8879,0.36,0.36;0.6986,0.6986,0.0,0.4394,0.0,0.1524,0.7107,0.9086,0.8155,0.4693,0.9354,0.1921,0.4341,0.5453,0.6488,0.7762,0.5324,0.784,0.435,0.9281,0.8039,0.3479,0.3479;0.001179,0.001179,0.0,0.0,0.0,0.8252,0.2146,0.8942,0.3718,0.5814,0.02795,0.07773,0.003326,0.1453,0.8304,0.2373,0.2144,0.6348,0.8837,0.5421,0.1415,0.05135,0.05135;0.0,0.0,0.0,0.0,0.0,0.000166,0.07009,0.1037,0.07009,0.07009,0.07009,1e-06,0.0,0.07009,0.2834,0.0,0.3793,0.0,0.1478,0.002753,0.0,0.0,0.0;0.2551,0.2551,0.0,0.7775,0.0,0.2379,0.2551,0.3109,0.01289,0.7526,0.7526,0.5004,0.4319,0.2551,0.5168,0.2655,0.1952,0.01289,0.04286,0.3693,0.2228,0.44,0.44;0.2701,0.2701,0.0,0.788,0.0,0.8211,0.5018,0.9189,0.6417,0.5018,0.708,0.747,0.8719,0.8591,0.9622,0.3392,0.5771,0.1091,0.1474,0.8375,0.3355,0.3186,0.3186;0.02269,0.02269,0.0,0.2491,0.0,0.4235,0.4956,0.9502,0.8181,0.7409,0.5155,0.402,0.2974,0.5155,0.9077,0.1113,0.1592,0.5787,0.1805,0.5298,0.09695,0.5719,0.5719;0.3015,0.3015,0.0,0.1541,0.0,0.4294,0.6993,0.9863,0.9289,0.2543,0.7371,0.344,0.5186,0.6022,0.07679,0.8504,0.4218,0.2194,0.6242,0.3665,0.8684,0.933,0.933;0.3064,0.3064,0.0,0.242,0.0,0.01868,0.5349,0.8822,0.8417,0.8822,0.4654,0.0902,0.625,0.6115,0.5647,0.7133,0.4183,0.1212,0.3688,0.7424,0.6498,0.7441,0.7441;0.9833,0.9833,0.0,0.9694,0.0,0.6889,0.1532,0.6274,0.3195,0.9117,0.2706,0.5733,0.8956,0.4262,0.3671,0.9184,0.2541,0.1054,0.6221,0.667,0.9604,0.686,0.686;0.1162,0.1162,0.0,0.2848,0.0,0.5309,0.7059,0.7424,0.7059,0.7059,0.7059,0.2581,0.5392,0.7059,0.6151,0.5015,0.172,0.7059,0.777,0.3735,0.2557,0.2007,0.2007;0.004157,0.004157,0.0,0.00778,0.0,0.1628,0.004157,0.009183,0.004157,0.004157,0.004157,0.06186,0.0343,0.004157,0.08156,0.02308,0.1269,0.004157,0.01884,0.283,0.1498,0.03692,0.03692;0.01388,0.01388,0.0,0.04794,0.0,0.2598,0.9443,0.9532,0.5627,0.6269,0.02505,0.4285,0.4638,0.5207,0.9026,0.3477,0.3326,0.9647,0.7488,0.7208,0.5722,0.1701,0.1701;0.000497,0.000497,0.0,0.0417,0.0,0.2647,0.3915,0.6556,0.08961,0.8126,0.3246,0.2867,0.4136,0.3246,0.6536,0.6448,0.03346,0.5381,0.4094,0.7374,0.01194,0.6505,0.6505;0.06132,0.06132,0.0,0.01108,0.0,0.1567,0.2039,0.9845,0.2706,0.9233,0.6137,0.7811,0.2859,0.6045,0.6597,0.3559,0.3254,0.5258,0.05526,0.6169,0.4389,0.4563,0.4563;0.0,0.0,0.0,0.0,0.0,0.001126,0.0,0.0,0.0,0.0,0.0,3.1e-05,3e-06,0.0,8.6e-05,1e-06,0.000446,0.0,0.0,0.008809,0.000827,5e-06,5e-06;0.008515,0.008515,0.0,0.1127,0.0,0.06123,0.006626,0.7892,0.5834,0.7744,0.4921,0.3451,0.5476,0.6469,0.7806,0.6163,0.2382,0.5079,0.3175,0.5187,0.499,0.591,0.591;0.0,0.0,0.0,0.0,0.0,0.001126,0.0,0.0,0.0,0.0,0.0,3.1e-05,3e-06,0.0,8.6e-05,1e-06,0.000446,0.0,0.0,0.008809,0.000827,5e-06,5e-06;0.09026,0.09026,0.0,0.2791,0.0,0.2682,0.4118,0.9996,0.715,0.7428,0.3214,0.5104,0.8513,0.8222,0.5819,0.1636,0.7215,0.09755,0.006267,0.05867,0.2184,0.4837,0.4837;1e-06,1e-06,0.0,0.0,0.0,0.000288,0.393,0.8067,0.1123,0.3139,0.02718,0.7019,0.1317,0.3139,0.1073,0.2329,0.3339,0.8326,0.9715,0.061,0.000708,0.05268,0.05268;0.0,0.0,0.0,0.02839,0.0,0.3739,0.5123,0.9505,0.8149,0.5765,0.1965,0.9038,0.8778,0.7445,0.7094,0.899,0.1202,0.004655,0.6507,0.906,0.5833,0.4631,0.4631;0.01173,0.01173,0.0,0.07645,0.0,0.4173,0.4403,0.4564,0.9393,0.5657,0.6578,0.8734,0.6799,0.5474,0.8201,0.7343,0.08484,0.05007,0.3613,0.4539,0.07244,0.7875,0.7875;0.001141,0.001141,0.0,0.6742,0.0,0.9345,0.02822,0.5817,0.9721,0.8736,0.2258,0.3961,0.7905,0.8444,0.4476,0.3262,0.7843,0.001672,0.1117,0.02973,0.7772,0.5809,0.5809;0.2095,0.2095,0.0,0.2505,0.0,0.07785,0.01082,0.519,0.05134,0.4913,0.4913,0.6971,0.08417,0.4913,0.7226,0.2692,0.327,0.4913,0.5976,0.6443,0.3577,0.4681,0.4681;0.0,0.0,0.0,0.0,0.0,0.1395,0.1928,0.2831,0.01985,0.246,0.1928,0.08544,0.09913,0.4496,0.2024,0.000321,0.02752,0.001356,0.363,0.02448,0.00178,0.5001,0.5001;4.8e-05,4.8e-05,0.0,0.1958,0.0,0.699,0.7059,0.927,0.08971,0.3717,0.3717,0.2419,0.7618,0.8115,0.2589,0.8667,0.03467,0.01632,0.1898,0.2254,0.713,0.1468,0.1468;0.01497,0.01497,0.0,0.6856,0.0,0.25,0.01497,0.8139,0.01497,0.8139,0.653,0.119,0.07564,0.653,0.8139,0.05581,0.2065,0.01497,0.04776,0.3821,0.06477,0.08005,0.08005;0.01473,0.01473,0.0,0.000627,0.0,0.0153,0.04107,0.6061,0.4741,0.935,0.4064,0.09402,0.03586,0.8583,0.7517,0.04057,0.3017,0.253,0.1349,0.5939,0.1998,0.1895,0.1895;0.007882,0.007882,0.0,0.03792,0.0,0.1259,0.1768,0.5446,0.7952,0.6859,0.4698,0.5234,0.06227,0.8059,0.8732,0.6511,0.836,0.0377,0.7099,0.7679,0.3223,0.3687,0.3687;0.001814,0.001814,0.0,0.003732,0.0,0.1237,0.001814,0.004517,0.001814,0.001814,0.001814,0.0,0.02059,0.001814,0.04711,0.01305,0.09289,0.001814,0.01033,2.1e-05,0.0,0.02242,0.02242;0.04579,0.04579,0.0,0.001594,0.0,0.2075,0.3755,0.9811,0.8856,0.01502,0.268,0.2869,0.001597,0.268,0.1382,0.1511,0.7705,0.04579,0.04123,0.483,0.1463,0.02687,0.02687;0.6915,0.6915,0.0,2.9e-05,0.0,0.4462,0.03829,0.9276,0.9078,0.4612,0.7682,0.1541,0.4664,0.7682,0.6127,0.3891,0.7226,0.6915,0.1677,0.1228,0.2815,0.000697,0.000697;0.000955,0.000955,0.0,0.04483,0.0,0.6318,0.03373,0.7279,0.6001,0.1979,0.7998,0.1524,0.37,0.7998,0.4013,0.8195,0.4319,0.5277,0.008289,0.6499,0.09142,0.1647,0.1647;0.000419,0.000419,0.0,0.565,0.0,0.423,0.5246,0.5516,0.07172,0.2283,0.898,0.4749,0.1991,0.000419,0.02382,0.004848,0.0553,0.5246,0.003629,1.7e-05,0.8021,0.0,0.0;0.0,0.0,0.0,0.3757,0.0,0.000652,0.3311,0.3884,0.3311,0.3311,0.3311,0.2356,0.5066,0.3311,0.6033,0.4677,0.6596,0.3311,0.127,0.7008,0.373,2e-06,2e-06;0.1925,0.1925,0.0,0.6737,0.0,0.1988,0.1755,0.7365,0.3787,0.5106,0.3787,0.5011,0.3634,0.2441,0.468,0.04084,0.0126,0.3547,0.08231,0.1136,0.6146,0.000206,0.000206;0.2369,0.2369,0.0,0.6516,0.0,0.3433,0.03917,0.6612,0.4603,0.6165,0.4603,0.9311,0.4127,0.3928,0.2281,0.02952,0.004377,0.4311,0.1707,0.06068,0.5591,5.7e-05,5.7e-05;0.06097,0.06097,0.0,0.03928,0.0,0.5852,0.0322,0.7884,0.5412,0.5228,0.2948,0.8371,0.751,0.981,0.6399,0.06979,0.1849,0.2561,0.488,0.3961,0.04759,0.324,0.324;0.00279,0.00279,0.0,0.09049,0.0,0.7376,0.6691,0.74,0.184,0.8049,0.8049,0.4241,0.8467,0.8049,0.4041,0.08661,0.2033,0.01164,0.1889,0.2343,0.6346,0.07806,0.07806;0.009607,0.009607,0.0,0.00286,0.0,0.3341,0.1665,0.6967,0.4942,0.8551,0.01176,0.2285,0.9083,0.4942,0.1296,0.8981,0.6951,0.01176,0.7767,0.8388,0.4646,0.1736,0.1736;0.001447,0.001447,0.0,0.000193,0.0,0.2779,0.2315,0.8954,0.8644,0.161,0.4863,0.5944,0.7647,0.4044,0.8937,0.3095,0.2418,0.1424,0.1445,0.3113,0.2717,0.5493,0.5493;0.0,0.0,0.0,0.0,0.0,0.000688,0.825,0.8484,0.0,0.06774,0.06774,1.4e-05,1e-06,0.0,4.2e-05,0.0,0.000251,0.06774,0.1426,0.0,0.0,2e-06,2e-06;0.2811,0.2811,0.0,0.009622,0.0,0.7701,0.2119,0.7313,0.2119,0.2811,0.2119,0.06119,0.3115,0.7124,0.6972,0.5042,0.09069,0.2119,0.486,0.4035,0.5843,0.4357,0.4357;0.5227,0.5227,0.0,0.563,0.0,0.5004,0.5227,0.5741,0.01243,0.5227,0.5227,0.7195,0.5871,0.5227,0.7305,0.6403,0.7833,0.5227,0.5341,0.8193,0.7988,0.6769,0.6769;0.000492,0.000492,0.0,0.3676,0.0,0.07221,0.2719,0.8295,0.4438,0.4268,0.02257,0.02107,8.6e-05,0.01506,0.7189,0.1274,0.3243,0.004899,0.1976,0.8552,0.08379,0.6633,0.6633;0.007081,0.007081,0.0,0.003066,0.0,0.5668,0.439,0.6808,0.8216,0.5322,0.7266,0.1651,0.0095,0.4193,0.7328,0.002375,0.1784,0.2735,0.1729,0.5348,0.2599,0.06061,0.06061;0.000331,0.000331,0.0,0.001892,0.0,0.01159,0.003193,0.8383,0.4324,0.1251,0.919,0.5899,0.925,0.2486,0.1448,0.3057,0.04455,0.1678,0.4687,0.4382,0.003233,0.7382,0.7382;0.02056,0.02056,0.0,0.1932,0.0,0.2092,0.1402,0.6147,0.04203,0.7566,0.006094,0.07543,0.7832,0.4909,0.8051,0.1389,0.1912,0.0001,0.4817,0.144,0.8336,0.8285,0.8285;0.0,0.0,0.0,0.0,0.0,0.000136,0.6031,0.1092,0.000106,0.0751,0.0751,0.2687,0.0,0.0751,0.01524,0.001852,0.03188,0.6031,0.12,0.0,0.0,0.004059,0.004059;0.2375,0.2375,0.0,0.1924,0.0,0.8035,0.1613,0.9275,0.3772,0.2679,0.7555,0.1425,0.01486,0.3446,0.4148,0.7023,0.08782,0.1412,0.7176,0.007585,0.00173,0.1343,0.1343;0.002192,0.002192,0.0,0.1236,0.0,0.8548,0.8519,0.8686,0.1817,0.5398,0.6832,0.5329,0.9295,0.5726,0.9137,0.2532,0.05229,0.6144,0.8384,0.7921,0.2242,0.288,0.288;0.000286,0.000286,0.0,0.3282,0.0,0.2901,0.0859,0.9081,0.041,0.3044,0.5667,0.4174,0.4531,0.4236,0.7829,0.3485,0.1471,0.9215,0.6165,0.1437,0.4021,0.6975,0.6975;1e-06,1e-06,0.0,0.0,0.0,0.01085,0.2547,0.3104,1e-06,0.2547,0.2547,0.5,0.4315,0.2547,0.5358,8.1e-05,0.5984,0.2547,0.3715,0.7311,0.6237,0.4395,0.4395;0.8453,0.8453,0.0,0.9628,0.0,0.8173,0.09266,0.9368,0.1287,0.3397,0.04081,0.893,0.5418,0.4618,0.5896,0.6954,0.78,0.9249,0.3046,0.9697,0.7463,0.4211,0.4211;0.4294,0.4294,0.0,0.1245,0.0,0.2857,0.7165,0.7676,0.2798,0.7789,0.06487,0.5716,0.5059,0.692,0.2322,0.5501,0.1879,0.5594,0.3996,0.4261,0.4527,0.2287,0.2287;0.8795,0.8795,0.0,0.02615,0.0,0.1223,0.7595,0.8628,0.5519,0.9848,0.3801,0.9443,0.9882,0.2605,0.8761,0.3977,0.9586,0.3801,0.9414,0.8879,0.8666,0.2824,0.2824;4.4e-05,4.4e-05,0.0,0.914,0.0,0.007966,0.3144,0.9963,0.686,0.5488,0.9533,0.009801,0.1392,0.668,0.5918,0.3043,0.4748,0.2974,0.02601,0.4569,0.5649,0.01741,0.01741;0.0,0.0,0.0,0.0,0.0,0.00467,0.09055,0.1092,0.09055,0.09055,0.8079,0.898,0.2297,0.09055,0.9026,0.864,0.002204,0.09055,0.1763,0.02477,0.003636,5.3e-05,5.3e-05;0.000742,0.000742,0.0,0.7714,0.0,0.4413,0.4413,0.8235,0.008681,0.3786,0.4053,0.2993,0.8529,0.1499,0.9354,0.7635,0.4473,0.7801,0.1629,0.2374,0.0903,0.03534,0.03534;1.6e-05,1.6e-05,0.0,0.000383,0.0,0.123,0.3742,0.9022,0.9478,0.5314,0.3519,0.03454,0.1136,0.7036,0.7594,0.2761,0.482,0.2752,0.1849,0.5586,0.02248,0.4609,0.4609;0.0,0.0,0.0,0.02423,0.0,0.2511,0.01496,0.7316,0.01496,0.7126,0.01496,0.1193,0.07582,0.01496,0.857,0.0559,0.2074,0.01496,0.04783,0.3842,3.8e-05,0.08024,0.08024;0.001511,0.001511,0.0,0.000238,0.0,0.1864,0.03706,0.7565,0.3972,0.3771,0.821,0.4824,0.8428,0.08964,0.3777,0.1379,0.04129,0.171,0.02703,0.5701,0.03128,0.2161,0.2161;0.002389,0.002389,0.0,0.000212,0.0,0.3736,0.4707,0.9887,0.7601,0.9091,0.4598,0.6712,0.9156,0.539,0.7865,0.5692,0.9778,0.7073,0.8739,0.4304,0.8503,0.6921,0.6921;0.001791,0.001791,0.0,0.1649,0.0,0.000439,0.277,0.8261,0.4574,0.07885,0.1058,0.8846,0.795,0.2656,0.6771,0.005247,0.000214,0.4335,0.3437,0.001715,1e-06,0.2176,0.2176;7.1e-05,7.1e-05,0.0,0.08536,0.0,0.4373,0.5444,0.5509,0.2869,0.7335,0.4363,0.2801,0.3527,0.3989,0.9371,0.3218,0.02022,0.8201,0.829,0.4958,0.06702,0.2063,0.2063;0.9421,0.9421,0.0,0.9486,0.0,0.981,0.7994,0.826,0.1318,0.4008,0.4008,0.3624,0.2905,0.1318,0.4019,0.2505,0.7881,0.5236,0.6274,0.8675,0.8039,0.08109,0.08109;0.000603,0.000603,0.0,0.02377,0.0,0.2598,0.2543,0.7891,0.721,0.864,0.03461,0.4443,0.1294,0.7561,0.1343,0.03271,0.5453,0.1896,0.3735,0.05216,0.574,0.01815,0.01815;0.9118,0.9118,0.0,0.2824,0.0,0.5949,0.6491,0.8704,0.8914,0.6491,0.1123,0.5557,0.006959,0.6338,0.6757,0.5722,0.9705,0.01365,0.03503,0.9099,0.005661,0.01215,0.01215;0.008461,0.008461,0.0,0.002386,0.0,0.9215,0.109,0.7415,0.491,0.1944,0.6301,0.1784,0.7777,0.7622,0.7212,0.9301,0.1467,0.6301,0.7435,0.3018,0.4152,0.6498,0.6498;0.9774,0.9774,0.0,0.9919,0.0,0.9133,0.5564,0.9769,0.1221,0.7748,0.7456,0.5405,0.4886,0.9774,0.4832,0.9937,0.8793,0.6209,0.4439,0.8083,0.8351,0.8951,0.8951;0.01134,0.01134,0.0,0.6842,0.0,0.9276,0.02298,0.8226,0.8928,0.5559,0.1086,0.3436,0.4656,0.7958,0.7358,0.3271,0.8279,0.1664,0.6821,0.6183,0.6425,0.6219,0.6219;0.07806,0.07806,0.0,9e-06,0.0,0.1093,0.5059,0.8563,0.479,0.1149,0.3861,0.2752,0.3262,0.6058,0.468,0.653,0.2815,0.8604,0.1041,0.9233,0.8416,0.1252,0.1252;0.1219,0.1219,0.0,0.03929,0.0,0.9715,0.6155,0.7818,0.6653,0.4335,0.7131,0.9692,0.05767,0.5876,0.3835,0.4581,0.07615,0.02142,0.9301,0.3471,0.1134,0.783,0.783;0.02288,0.02288,0.0,0.0,0.0,0.29,0.02288,0.7172,0.3838,0.3838,0.3838,0.02659,0.5559,0.3838,0.6472,0.5185,0.00017,0.02288,0.5004,0.4253,0.02549,0.01348,0.01348;0.275,0.275,0.0,0.05401,0.0,0.113,0.03695,0.8873,0.3916,0.4775,0.6073,0.8525,0.4927,0.8486,0.8124,0.1561,0.8548,0.7717,0.4084,0.1184,0.1483,0.2728,0.2728;0.001201,0.001201,0.0,0.09914,0.0,0.6754,0.3602,0.7125,0.6727,0.8092,0.2647,0.3958,0.09099,0.7425,0.4133,0.7031,0.3577,0.3602,0.3085,0.275,0.1801,0.8805,0.8805;0.0,0.0,0.0,0.02573,0.0,0.3061,0.5931,0.9893,0.9884,0.7688,0.2638,0.4791,0.02929,0.8249,0.4569,0.02656,0.2442,0.2826,0.5644,0.3573,0.008143,0.4983,0.4983;0.000459,0.000459,0.0,1.5e-05,0.0,0.01793,0.731,0.7581,0.9421,0.5329,0.01336,0.1567,0.07215,0.3554,0.09467,0.05257,0.2307,0.04818,0.01691,0.8461,0.01479,0.5663,0.5663;1.1e-05,1.1e-05,0.0,0.003047,0.0,0.02729,0.5679,0.686,0.2222,0.4268,0.5145,0.6859,0.3784,0.9251,0.3512,0.1488,0.2251,0.8402,0.5941,0.2369,0.4293,0.532,0.532;0.0,0.0,0.0,0.04744,0.0,0.5668,0.2976,0.8842,0.8293,0.5534,0.7004,0.7074,0.5032,0.02668,0.3063,0.003534,0.000154,0.1518,0.3706,0.000219,0.001533,0.03749,0.03749;0.2628,0.2628,0.0,0.02682,0.0,0.5371,0.1437,0.9751,0.5486,0.4241,0.9442,0.3988,0.09169,0.2628,0.5868,0.3215,0.09612,0.9568,0.1009,0.9273,0.7339,0.3984,0.3984;2e-06,2e-06,0.0,0.000262,0.0,0.002911,0.598,0.9615,0.5365,0.5818,0.911,0.2902,0.6061,0.8066,0.8089,0.009108,0.2319,0.8682,0.4564,0.6481,0.2228,0.699,0.699;0.000604,0.000604,0.0,0.0,0.0,0.01225,0.645,0.645,0.4804,0.7208,0.0438,0.2044,0.000756,0.7208,0.4523,0.1165,0.1756,0.4804,0.3051,0.6582,0.3386,0.2831,0.2831;0.15,0.15,0.0,0.4203,0.0,0.8465,0.4417,0.7193,0.5122,0.5522,0.1225,0.3323,0.3121,0.6726,0.2829,0.4046,0.1147,0.1757,0.6052,0.09859,0.3576,0.1306,0.1306;0.3405,0.3405,0.0,0.3855,0.0,0.04684,0.4698,0.8788,0.07929,0.9825,0.6391,0.5899,0.5738,0.5255,0.8557,0.5205,0.7291,0.5255,0.7512,0.187,0.6717,0.1397,0.1397;0.1694,0.1694,0.0,0.4754,0.0,0.3771,0.9689,0.9238,0.8468,0.7404,0.7404,0.3426,0.03095,0.7404,0.3814,0.472,0.6088,0.1965,0.9025,0.5387,0.4827,0.2805,0.2805;0.2312,0.2312,0.0,0.3406,0.0,0.7803,0.7989,0.9789,0.1338,0.9305,0.4761,0.8464,0.8027,0.5041,0.1576,0.8691,0.7351,0.03329,0.223,0.7883,0.9536,0.8701,0.8701;1e-06,1e-06,0.0,0.1085,0.0,0.08469,0.0497,0.7,0.3793,0.4862,0.1499,0.3104,0.001159,0.2446,0.8871,0.3091,0.5947,0.03739,0.02582,0.945,0.2055,0.8614,0.8614;0.0,0.0,0.0,0.0,0.0,0.00013,0.07485,0.07485,0.07485,0.0,0.0,1e-06,0.0,0.07485,0.2877,0.0,3.7e-05,0.07485,0.0,0.0,0.0,0.0,0.0;0.01406,0.01406,0.0,0.1214,0.0,0.01605,0.9427,0.9331,0.6076,0.4491,0.9833,0.7708,0.2324,0.358,0.06109,0.1503,0.4408,0.5599,0.5243,0.0941,0.1643,0.3783,0.3783;0.0,0.0,0.0,7e-06,0.0,0.000128,0.944,0.7593,0.5353,0.4705,0.8637,0.6569,0.1994,0.5677,0.7878,0.07165,0.04006,0.3042,0.1369,0.1369,0.00115,0.3034,0.3034;0.01795,0.01795,0.0,0.04711,0.0,0.04484,0.326,0.9891,0.9736,0.9525,0.9736,0.4507,0.772,0.8466,0.8807,0.5745,0.4192,0.8994,0.5972,0.1987,0.3252,0.5102,0.5102;0.4719,0.4719,0.0,0.253,0.0,0.1357,0.2437,0.6367,0.4483,0.542,0.06909,0.1269,0.8177,0.8654,0.7455,0.3678,0.6758,0.3831,0.7686,0.3132,0.2994,0.6569,0.6569;0.2006,0.2006,0.0,0.2412,0.0,0.5886,0.2006,0.2532,0.0,0.2006,0.2006,0.000327,0.3727,0.2006,0.4806,0.3318,0.002618,0.2006,0.3126,0.6923,0.5745,0.3809,0.3809;0.8176,0.8176,0.0,0.8366,0.0,0.1852,0.5302,0.8304,0.2657,0.4536,0.8176,0.7247,0.6768,0.8176,0.7356,0.6465,0.6071,0.5302,0.2641,0.606,0.3212,0.04668,0.04668;0.2569,0.2569,0.0,0.3684,0.0,0.948,0.02582,0.909,0.1908,0.4597,0.5878,0.5651,0.003522,0.1355,0.504,0.09418,0.2261,0.02582,0.4961,0.3553,0.7325,0.3012,0.3012;0.8273,0.8273,0.0,0.8062,0.0,0.4054,0.3954,0.425,0.2602,0.3518,0.7373,0.2305,0.7586,0.7373,0.6974,0.3874,0.8346,0.1624,0.7379,0.3063,0.3698,0.5777,0.5777;0.0,0.0,0.0,0.06113,0.0,0.3518,0.04262,0.6549,0.04262,0.5191,0.6321,0.006389,0.1436,0.04262,0.1706,0.1143,0.006863,0.04262,0.1017,0.0,0.01024,0.002503,0.002503;0.000769,0.000769,0.0,0.001745,0.0,0.0931,0.000769,0.002168,0.000769,0.000769,0.000769,0.02627,0.01215,0.000769,0.03771,0.007235,0.06724,0.000769,0.00555,0.1919,0.08353,0.01338,0.01338;0.09634,0.09634,0.0,0.8525,0.0,0.4478,0.3539,0.9122,0.9882,0.992,0.4619,0.4991,0.5712,0.3539,0.7783,0.7618,0.6621,0.2918,0.6981,0.7512,0.8023,0.0282,0.0282;0.06532,0.06532,0.0,0.1409,0.0,0.1213,0.2416,0.8902,0.01366,0.3997,0.3679,0.1251,0.6988,0.255,0.1935,0.8138,0.03379,0.0313,0.0923,0.08639,0.3785,0.3,0.3;0.6479,0.6479,0.0,0.2749,0.0,0.2173,0.737,0.6506,0.3435,0.6479,0.5343,0.7309,0.6446,0.9383,0.9685,0.9854,0.319,0.2321,0.9174,0.1554,0.04709,0.5815,0.5815;0.009169,0.009169,0.0,0.3347,0.0,0.6513,0.2491,0.742,0.06535,0.6377,0.1519,0.3725,0.1398,0.5064,0.8899,0.06805,0.2839,0.3536,0.6132,0.9908,0.01596,0.7612,0.7612:0.0,0.0,0.0,0.0,0.0,0.356,0.9986,0.9951,0.9863,0.9724,0.1143,0.9999,0.9818,0.4757,0.9818,0.08847,0.9909,0.9992,0.9975,0.02174,0.08312,0.6345,0.6345;0.0,0.0,0.0,0.0,0.0,0.071,0.8497,0.4247,0.1552,0.6998,0.02075,0.07463,0.4884,0.9244,0.2963,0.06077,0.005174,0.06119,0.1296,0.0829,0.6057,0.5696,0.5696;0.0,0.0,0.0,0.0,0.0,0.0,5e-06,0.04113,0.0,0.009804,0.1012,0.09677,0.004974,0.1012,0.004974,0.1039,0.0,0.02879,0.004974,0.0,0.1157,0.003792,0.003792;0.0,0.0,0.0,0.0,0.0,0.002369,0.2555,0.6845,0.2872,0.6247,0.268,0.6241,0.5374,0.268,0.5374,0.02069,0.7751,0.008388,0.08465,0.03527,0.1212,0.02117,0.02117;0.0,0.0,0.0,0.0,0.0,0.001238,0.4329,0.7488,0.04774,0.729,0.3521,0.223,0.08922,0.5945,0.5588,0.004597,0.4961,0.163,0.08922,0.4025,0.5392,0.3619,0.3619;0.0,0.0,0.0,0.0,0.0,0.5175,0.7969,0.9633,0.1317,0.9611,0.06547,0.178,0.07584,0.7102,0.4657,0.01243,0.1998,0.09098,0.6224,0.3446,0.3521,0.5597,0.5597;0.0,0.0,0.0,0.0,0.0,0.01408,0.5395,0.805,0.7177,0.9126,0.4663,0.2299,0.8363,0.4663,0.2727,0.4707,0.2316,0.004162,0.4539,0.4932,0.2904,0.01167,0.01167;0.0,0.0,0.0,0.0,0.0,0.7133,0.002113,0.9151,0.2011,0.6271,0.4068,0.1639,0.07856,0.7929,0.8883,0.9784,0.1235,0.3654,0.4695,0.5197,0.6118,0.9435,0.9435;0.0,0.0,0.0,0.0,0.0,0.06496,0.8565,0.772,0.08452,0.3948,0.01555,0.0194,0.3748,0.3885,0.2087,0.5004,0.01752,0.05729,0.2541,0.433,0.56,0.08323,0.08323;0.0,0.0,0.0,0.0,0.0,0.9021,0.6547,0.7613,0.8949,0.4002,0.1544,0.7704,0.4002,0.89,0.9018,0.3632,0.1434,0.6439,0.5258,0.5943,0.7693,0.6877,0.6877;0.0,0.0,0.0,0.0,0.0,0.1378,0.878,0.8087,0.2118,0.9782,0.3979,0.8837,0.182,0.9599,0.8853,0.05387,0.07484,0.1776,0.7112,0.4421,0.185,0.9117,0.9117;0.0,0.0,0.0,0.0,0.0,0.8426,0.7126,0.7017,0.8532,0.5496,0.3923,0.8659,0.5697,0.7823,0.7796,0.476,0.3908,0.9286,0.7456,0.51,0.6927,0.0101,0.0101;0.0,0.0,0.0,0.0,0.0,0.1174,0.8151,0.7162,0.115,0.5966,0.02208,0.09549,0.4024,0.6177,0.4498,0.6299,0.1278,0.2531,0.006069,0.008768,0.5009,0.4275,0.4275;0.0,0.0,0.0,0.0,0.0,0.08643,0.9072,0.8003,0.6944,0.6279,0.4305,0.09054,0.7806,0.4305,0.5981,0.8247,0.4746,0.06837,0.7806,0.000611,0.7791,0.4819,0.4819;0.0,0.0,0.0,0.0,0.0,0.9586,0.8542,0.9592,0.1201,0.7483,0.6076,0.8965,0.7219,0.7678,0.8921,0.8128,0.7483,0.4961,0.3657,0.1715,0.8209,0.8696,0.8696;0.0,0.0,0.0,0.0,0.0,8e-06,0.06678,0.1655,0.834,0.3612,0.09573,1e-05,0.834,0.09573,0.03735,0.2465,0.03735,0.1111,0.834,0.00042,2.5e-05,0.8905,0.8905;0.0,0.0,0.0,0.0,0.0,0.6037,0.01913,0.9272,0.4763,0.9161,0.7533,0.03381,0.02569,0.7554,0.9161,0.584,0.3066,0.04633,0.5175,0.3195,0.4756,0.1068,0.1068;0.0,0.0,0.0,0.0,0.0,7.2e-05,0.0,9e-06,0.0,0.001337,0.000103,8.6e-05,0.0,0.000103,0.000289,0.000115,0.0,1e-06,0.0,0.001715,0.000176,0.000346,0.000346;0.0,0.0,0.0,0.0,0.0,0.0,0.1945,0.8018,0.000278,0.6632,0.4327,0.03011,0.6632,0.4327,0.1356,1e-05,0.1356,0.004445,0.9364,0.09816,0.4556,0.05212,0.05212;0.0,0.0,0.0,0.0,0.0,0.7176,0.2941,0.949,0.05357,0.4744,0.1992,0.9287,0.3363,0.7726,0.8463,0.6983,0.6318,0.6934,0.2627,0.5179,0.7182,0.8313,0.8313;0.0,0.0,0.0,0.0,0.0,0.9856,0.1888,0.9091,0.6938,0.7051,0.9146,0.6047,0.1234,0.9146,0.6726,0.3962,0.896,0.9998,0.0572,0.7366,0.8248,0.4994,0.4994;0.0,0.0,0.0,0.0,0.0,0.03246,0.001755,0.8783,0.8783,0.8783,0.03699,0.0,0.3115,0.3115,0.3115,0.03847,0.000444,0.4598,0.000444,0.104,0.04501,0.6499,0.6499;0.0,0.0,0.0,0.0,0.0,0.8516,0.9977,0.7137,0.4507,0.9965,0.7896,0.8589,0.1455,0.7896,0.8624,0.248,0.04821,0.001882,0.1304,0.9943,0.3187,0.02814,0.02814;0.0,0.0,0.0,0.0,0.0,0.9316,0.3668,0.9163,0.964,0.8802,0.6372,0.6884,0.4062,0.649,0.9445,0.9349,0.8522,0.8814,0.3858,0.4629,0.8167,0.2594,0.2594;0.0,0.0,0.0,0.0,0.0,0.8984,0.5138,0.905,0.8496,0.8228,0.219,0.1363,0.5616,0.7752,0.9835,0.9844,0.5902,0.7593,0.5225,0.5785,0.7663,0.2324,0.2324;0.0,0.0,0.0,0.0,0.0,0.02233,0.953,0.9607,0.000687,0.5541,0.3449,0.000542,0.2792,0.3449,0.8982,0.1406,0.121,0.2066,0.3124,0.4861,0.1713,0.3557,0.3557;0.0,0.0,0.0,0.0,0.0,6e-06,0.113,0.2384,0.0,0.000291,1e-05,8e-06,0.07009,0.07009,0.07009,1.2e-05,0.0,0.0,0.0,0.000404,2e-05,4.9e-05,4.9e-05;0.0,0.0,0.0,0.0,0.0,0.4212,0.3248,0.4736,0.7526,0.5499,0.4351,0.1478,0.7526,0.4351,0.5933,0.5588,0.145,0.4013,0.7526,0.1959,0.4569,0.1967,0.1967;0.0,0.0,0.0,0.0,0.0,0.8202,0.6724,0.3896,0.5618,0.9599,0.6813,0.7871,0.3478,0.7196,0.9438,0.9202,0.6833,0.5269,0.7641,0.3168,0.7565,0.8355,0.8355;0.0,0.0,0.0,0.0,0.0,0.0393,0.8237,0.972,0.3581,0.9778,0.0226,0.2179,0.6906,0.8181,0.6148,0.1347,0.000117,0.5448,0.09384,0.2028,0.286,0.6117,0.6117;0.0,0.0,0.0,0.0,0.0,0.2178,0.4911,0.9955,0.08938,0.9592,0.4326,0.7743,0.9125,0.8789,0.5211,0.002392,0.8555,0.071,0.3427,0.7878,0.909,0.0448,0.0448;0.0,0.0,0.0,0.0,0.0,0.05818,0.4462,0.8822,0.1262,0.8822,0.809,0.8056,0.8822,0.8417,0.6115,0.722,0.8417,0.434,0.5349,0.4212,0.6719,0.3381,0.3381;0.0,0.0,0.0,0.0,0.0,0.4212,0.1901,0.6747,0.3964,0.08451,0.6471,0.05494,0.9484,0.6471,0.4788,0.9723,0.03736,0.1583,0.9527,0.08307,0.8924,0.6053,0.6053;0.0,0.0,0.0,0.0,0.0,0.8553,0.7507,0.5465,0.1902,0.5935,0.542,0.6427,0.7059,0.7059,0.6806,0.5459,0.1477,0.5109,0.7059,0.4501,0.5617,0.6864,0.6864;0.0,0.0,0.0,0.0,0.0,0.0854,0.01094,0.04958,0.004157,0.1818,0.09365,0.08943,0.004157,0.09365,0.1223,0.09627,0.004157,0.02554,0.004157,0.1939,0.1075,0.1281,0.1281;0.0,0.0,0.0,0.0,0.0,0.8123,0.4158,0.7474,0.5207,0.2699,0.5845,0.6628,0.9481,0.9684,0.9911,0.3624,0.7329,0.9651,0.1203,0.1249,0.04688,0.5221,0.5221;0.0,0.0,0.0,0.0,0.0,0.1173,0.3742,0.9585,0.5381,0.1316,0.5891,0.1221,0.8869,0.7902,0.4508,0.06075,0.2905,0.5114,0.2282,0.0432,0.8954,0.3892,0.3892;0.0,0.0,0.0,0.0,0.0,0.6196,0.2703,0.8796,0.6045,0.3637,0.02252,0.4566,0.7236,0.05612,0.1054,0.16,0.862,0.4891,0.829,0.2524,0.01766,0.5706,0.5706;0.0,0.0,0.0,0.0,0.0,0.000102,0.0,1.4e-05,0.0,0.001699,0.000144,0.000121,0.0,0.000144,0.000389,0.000159,0.0,1e-06,0.0,0.00216,0.000241,0.000462,0.000462;0.0,0.0,0.0,0.0,0.0,0.2205,0.02,0.7873,0.5197,0.2564,0.2338,0.8673,0.3862,0.2338,0.4515,0.6718,0.7665,0.456,0.1264,0.1866,0.07368,0.4059,0.4059;0.0,0.0,0.0,0.0,0.0,0.000102,0.0,1.4e-05,0.0,0.001699,0.000144,0.000121,0.0,0.000144,0.000389,0.000159,0.0,1e-06,0.0,0.00216,0.000241,0.000462,0.000462;0.0,0.0,0.0,0.0,0.0,0.4203,0.7044,0.9994,0.273,0.3992,0.4832,0.9347,0.1402,0.6842,0.502,0.8747,0.8159,0.6432,0.5422,0.5769,0.7976,0.8933,0.8933;0.0,0.0,0.0,0.0,0.0,0.03106,0.4803,0.7657,0.4102,0.8747,0.002995,0.1613,0.8036,0.9083,0.9309,0.4057,4e-06,0.211,0.3486,0.09967,0.004215,0.01596,0.01596;0.0,0.0,0.0,0.0,0.0,0.2622,0.4878,0.915,0.2132,0.9284,0.5765,0.1798,0.1965,0.5765,0.7072,0.8634,0.1384,0.135,0.0539,0.1222,0.46,0.7069,0.7069;0.0,0.0,0.0,0.0,0.0,0.3818,0.2335,0.9128,0.05945,0.8309,0.396,0.1329,0.4198,0.7448,0.4862,0.6074,0.3443,0.5925,0.1607,0.2557,0.7286,0.9052,0.9052;0.0,0.0,0.0,0.0,0.0,0.1557,0.7019,0.9237,0.9664,0.1911,0.06155,0.5588,0.06892,0.1105,0.5157,0.08661,0.5448,0.2609,0.9085,0.8261,0.08464,0.2523,0.2523;0.0,0.0,0.0,0.0,0.0,0.04697,0.2761,0.3513,0.2832,0.6755,0.002479,0.5025,0.4913,0.2832,0.7616,0.5132,0.4913,0.1372,0.2832,0.8084,0.46,0.7661,0.7661;0.0,0.0,0.0,0.0,0.0,0.00157,0.03167,0.9448,0.06511,0.6794,0.0313,0.16,0.221,0.2831,0.4332,0.6894,0.0104,0.5725,0.461,0.409,0.02262,0.03736,0.03736;0.0,0.0,0.0,0.0,0.0,0.728,0.9702,0.9804,0.3976,0.6615,0.3735,0.5705,0.01437,0.7059,0.5186,0.9495,0.7948,0.6455,0.1193,0.448,0.396,0.9109,0.9109;0.0,0.0,0.0,0.0,0.0,0.1524,0.03147,0.653,0.01497,0.2721,0.03278,0.1578,0.653,0.653,0.2008,0.167,0.8139,0.06032,0.01497,0.2859,0.1818,0.9259,0.9259;0.0,0.0,0.0,0.0,0.0,0.03994,0.1913,0.754,0.5539,0.2946,0.8686,0.0698,0.02013,0.8686,0.5914,0.3542,0.6817,0.956,0.01392,0.00924,0.7387,0.5135,0.5135;0.0,0.0,0.0,0.0,0.0,0.8284,0.8433,0.9421,0.1665,0.2192,0.2614,0.4016,0.1043,0.8826,0.8386,0.6413,0.4209,0.5633,0.3857,0.1811,0.918,0.543,0.543;0.0,0.0,0.0,0.0,0.0,0.05886,0.005526,0.03148,0.001814,0.001814,0.0,0.0,0.001814,0.001814,0.08903,0.06757,0.001814,0.01466,0.001814,1e-06,0.07674,0.0,0.0;0.0,0.0,0.0,0.0,0.0,0.4673,0.04326,0.7811,0.3668,0.08545,0.004765,0.09163,0.3755,0.3369,0.6038,0.7439,0.01707,0.1276,0.1618,0.07783,0.2302,0.1682,0.1682;0.0,0.0,0.0,0.0,0.0,0.1698,0.1684,0.4464,0.9945,0.8536,0.08129,0.0423,0.8925,0.9464,0.1572,0.2409,0.1482,0.782,0.4843,0.3013,0.02346,0.6072,0.6072;0.0,0.0,0.0,0.0,0.0,0.2259,0.5019,0.6813,0.6001,0.2132,0.0639,0.3341,0.6001,0.8946,0.2475,0.06484,0.1506,0.339,0.1979,0.04233,0.2419,0.1547,0.1547;0.0,0.0,0.0,0.0,0.0,0.03141,7.9e-05,0.4472,0.000419,0.6362,0.7587,0.03354,0.2283,0.7587,0.05247,0.03727,0.2283,0.005603,0.2283,0.1013,0.7712,0.3767,0.3767;0.0,0.0,0.0,0.0,0.0,0.2785,0.4024,0.5407,0.3311,0.3311,0.6204,0.2853,0.05794,0.6204,0.3357,0.6238,0.05794,0.4774,0.3311,0.001322,0.314,0.000248,0.000248;0.0,0.0,0.0,0.0,0.0,0.03011,0.1533,0.7534,0.1755,0.5833,0.887,0.8546,0.2557,0.887,0.3197,0.02485,0.1925,0.000917,0.217,0.000554,0.5285,0.5402,0.5402;0.0,0.0,0.0,0.0,0.0,0.01706,0.4634,0.8903,0.1524,0.5584,0.7776,0.9109,0.3928,0.7776,0.2881,0.01123,0.3928,0.000242,0.2002,0.000989,0.3916,0.5838,0.5838;0.0,0.0,0.0,0.0,0.0,0.4431,0.9402,0.7033,0.3212,0.4442,0.4062,0.7989,0.06727,0.4062,0.6356,0.5314,0.06727,0.2346,0.1824,0.04995,0.5039,0.02786,0.02786;0.0,0.0,0.0,0.0,0.0,0.03193,0.2324,0.7216,0.7627,0.3184,0.3224,0.3293,0.469,0.5671,0.1823,0.08166,0.1891,0.005855,0.8581,0.03697,0.4673,0.6374,0.6374;0.0,0.0,0.0,0.0,0.0,0.2259,0.5598,0.7053,0.8551,0.8222,0.6587,0.9335,0.8551,0.7494,0.504,0.2892,0.01176,0.8246,0.4401,0.1943,0.7513,0.6203,0.6203;0.0,0.0,0.0,0.0,0.0,0.003954,0.8388,0.9726,0.03853,0.6399,0.8395,0.6105,0.3001,0.8395,0.6149,0.9245,0.333,0.6279,0.3116,0.09651,0.5026,0.119,0.119;0.0,0.0,0.0,0.0,0.0,0.3003,0.1091,0.825,0.06774,0.06774,7.3e-05,6.1e-05,0.06774,0.06774,0.06774,8.2e-05,0.06774,0.0,0.06774,0.4498,0.000128,0.0,0.0;0.0,0.0,0.0,0.0,0.0,0.6395,0.3207,0.6448,0.1502,0.5735,0.4409,0.4339,0.7124,0.4409,0.3697,0.06576,0.000623,0.01406,0.1502,0.1485,0.532,0.3384,0.3384;0.0,0.0,0.0,0.0,0.0,0.7475,0.5861,0.7009,0.5227,0.8174,0.2994,0.5793,0.5227,0.5227,0.343,0.08234,0.5227,0.3199,0.5227,0.8236,0.4273,0.7842,0.7842;0.0,0.0,0.0,0.0,0.0,0.1047,0.5699,0.8395,0.006481,0.2726,0.06836,0.104,0.000209,0.158,0.5999,0.4557,0.1217,0.2447,0.000492,0.1176,0.403,0.2085,0.2085;0.0,0.0,0.0,0.0,0.0,0.002706,0.9905,0.7425,0.4759,0.9017,0.02374,0.7014,0.497,0.3736,0.8272,0.902,0.6494,0.7816,0.1851,0.4863,0.4563,0.04513,0.04513;0.0,0.0,0.0,0.0,0.0,0.7674,0.9557,0.6198,0.1956,0.71,0.254,0.04938,0.1769,0.254,0.5819,0.2202,0.1678,0.05798,0.2486,0.972,0.2658,0.07808,0.07808;0.0,0.0,0.0,0.0,0.0,0.004706,0.4815,0.8408,0.000806,0.3935,0.4918,0.0849,0.6218,0.4918,0.4116,0.004717,0.6719,0.007554,0.2255,0.02674,0.3806,0.02673,0.02673;0.0,0.0,0.0,0.0,0.0,0.0,0.08975,0.2369,0.000106,0.05809,9e-06,7e-06,0.0751,0.6031,0.6031,0.0201,0.000106,0.002194,0.000106,0.000321,1.8e-05,0.03238,0.03238;0.0,0.0,0.0,0.0,0.0,0.3721,0.6546,0.8351,0.5195,0.1205,0.9624,0.3145,0.6493,0.9624,0.433,0.9847,0.7081,0.8329,0.1982,0.9666,0.4529,0.305,0.305;0.0,0.0,0.0,0.0,0.0,0.7132,0.646,0.8193,0.2099,0.5264,0.000196,0.4052,0.8815,0.3988,0.9519,0.9539,0.06975,0.3068,0.6564,0.07051,0.8007,0.2229,0.2229;0.0,0.0,0.0,0.0,0.0,0.9237,0.471,0.8869,0.8909,0.687,0.7508,0.8904,0.8366,0.8049,0.5186,0.877,0.5481,0.8131,0.512,0.6693,0.1364,0.7803,0.7803;0.0,0.0,0.0,0.0,0.0,0.542,0.3243,0.4731,0.2547,0.01431,0.002716,0.00242,0.2547,0.002716,0.5929,0.5584,0.2547,0.000105,0.2547,0.0,0.5741,0.005954,0.005954;0.0,0.0,0.0,0.0,0.0,0.22,0.1636,0.6832,0.6184,0.9041,0.7301,0.8904,0.6184,0.7301,0.536,0.9314,0.6184,0.7691,0.4432,0.5917,0.09845,0.5856,0.5856;0.0,0.0,0.0,0.0,0.0,0.6997,0.7511,0.9655,0.084,0.9748,0.7606,0.713,0.2011,0.7606,0.7423,0.404,0.4505,0.1932,0.6515,0.7816,0.5285,0.4531,0.4531;0.0,0.0,0.0,0.0,0.0,0.16,0.8846,0.9372,0.9945,0.8506,0.1826,0.844,0.9046,0.9246,0.8932,0.3573,0.9145,0.507,0.9647,0.8303,0.3267,0.8562,0.8562;0.0,0.0,0.0,0.0,0.0,0.03482,0.8319,0.8596,0.668,0.8504,0.9856,0.633,0.4458,0.9856,0.4983,0.05722,0.5892,0.1068,0.5302,0.0955,0.05217,0.2753,0.2753;0.0,0.0,0.0,0.0,0.0,0.3434,0.1387,0.2702,0.0,0.00652,0.3577,0.3505,0.0,0.3577,0.09055,0.000957,0.0,1.7e-05,0.09055,0.007921,0.3801,0.002266,0.002266;0.0,0.0,0.0,0.0,0.0,0.2851,0.3084,0.982,0.01978,0.8226,0.03716,0.9545,0.6111,0.9632,0.4501,0.708,0.121,0.9934,0.7866,7.4e-05,0.2068,0.5223,0.5223;0.0,0.0,0.0,0.0,0.0,0.3138,0.8581,0.9445,0.3026,0.9593,0.05422,0.402,0.2383,0.9478,0.6163,0.2693,0.8044,0.3567,0.1314,0.3683,0.01151,0.735,0.735;0.0,0.0,0.0,0.0,0.0,0.1529,0.03149,0.831,0.01496,0.7126,0.1641,2e-06,0.01496,0.7126,0.01496,0.1677,0.01496,0.7975,0.7126,0.000153,6e-06,0.2089,0.2089;0.0,0.0,0.0,0.0,0.0,0.8354,0.9985,0.2984,0.5352,0.9678,0.3691,0.9107,0.0001,0.9432,0.6176,0.005813,0.08231,0.1721,0.06132,0.4794,0.1939,0.3153,0.3153;0.0,0.0,0.0,0.0,0.0,0.02462,0.06792,0.9767,0.6069,0.917,0.1379,0.4528,0.7073,0.8371,0.5547,0.1499,0.5614,0.07713,0.1596,0.913,0.7821,0.2785,0.2785;0.0,0.0,0.0,0.0,0.0,0.003579,0.6066,0.8241,0.8259,0.9554,0.02244,0.1564,0.5946,0.1612,0.1539,0.1515,0.005251,0.3933,0.05148,0.4925,0.2671,0.9312,0.9312;0.0,0.0,0.0,0.0,0.0,0.3249,0.2191,0.9223,0.08082,0.2688,0.1088,0.1546,0.5128,0.1088,0.7487,0.2699,0.6465,0.4767,0.009162,0.09712,0.3247,0.9789,0.9789;0.0,0.0,0.0,0.0,0.0,0.1558,0.5879,0.9463,0.1318,0.9347,0.76,0.4161,0.7994,0.76,0.7847,0.7625,0.5236,0.2602,0.5236,0.9372,0.1864,0.476,0.476;0.0,0.0,0.0,0.0,0.0,0.05194,0.263,0.8333,0.1086,0.1484,0.003475,0.3852,0.2153,0.003475,0.06363,0.5657,0.2153,0.8116,0.01452,0.1452,0.001377,0.6083,0.6083;0.0,0.0,0.0,0.0,0.0,0.000323,0.2026,0.9321,0.6045,0.02421,0.8292,0.126,0.6045,0.8292,0.09354,0.2236,0.03134,0.199,0.2867,0.07983,0.06418,0.1369,0.1369;0.0,0.0,0.0,0.0,0.0,0.9616,0.7818,0.8632,0.7881,0.8353,0.3533,0.4496,0.5626,0.6639,0.4115,0.6036,0.05744,0.7607,0.2293,0.02307,0.6816,0.1248,0.1248;0.0,0.0,0.0,0.0,0.0,0.7776,0.4065,0.9964,0.5902,0.8843,0.6527,0.8212,0.005502,0.6527,0.7655,0.7873,0.06262,0.3807,0.9637,0.8245,0.2416,0.6746,0.6746;0.0,0.0,0.0,0.0,0.0,0.1094,0.6681,0.8561,0.7525,0.4533,0.9064,0.01385,0.2292,0.9064,0.9166,0.4258,0.4533,0.146,0.5098,0.9669,0.8407,0.2451,0.2451;0.0,0.0,0.0,0.0,0.0,0.6787,0.5271,0.7456,0.5168,0.7968,0.5987,0.1402,0.5695,0.5987,0.8261,0.178,0.006597,0.9045,0.04166,0.5346,0.3562,0.3866,0.3866;0.0,0.0,0.0,0.0,0.0,0.06777,0.8731,0.764,0.01836,0.5202,0.8836,0.9732,0.6155,0.8836,0.3704,0.9866,0.7131,0.9508,0.02583,0.9648,0.2559,0.7323,0.7323;0.0,0.0,0.0,0.0,0.0,0.00846,0.03721,0.819,0.3838,0.3838,0.1978,0.0432,0.3838,0.1978,0.6949,5.2e-05,0.00076,0.3297,2.3e-05,0.1197,0.9364,0.7006,0.7006;0.0,0.0,0.0,0.0,0.0,0.546,0.001432,0.8908,0.5698,0.5251,0.9818,0.0463,0.6707,0.9818,0.8537,0.7882,0.1051,0.6243,0.3647,0.4193,0.05455,0.1492,0.1492;0.0,0.0,0.0,0.0,0.0,0.8373,0.4868,0.8754,0.5156,0.6275,0.5639,0.3176,0.2221,0.6727,0.8925,0.5677,0.5988,0.9149,0.2647,0.5022,0.5832,0.1831,0.1831;0.0,0.0,0.0,0.0,0.0,0.4366,0.9905,0.9527,0.7688,0.4392,0.02111,0.0162,0.5201,0.7118,0.7272,0.3641,0.02587,0.04713,0.005061,0.5767,0.00077,0.3545,0.3545;0.0,0.0,0.0,0.0,0.0,0.05795,0.9888,0.7076,0.9008,0.9202,0.00736,0.1303,0.07584,0.6395,0.4861,0.4855,0.2748,0.0116,0.003465,0.1491,0.7162,0.000523,0.000523;0.0,0.0,0.0,0.0,0.0,0.02426,0.07292,0.9819,0.5145,0.8831,0.4973,0.2604,0.3874,0.4973,0.8147,0.2914,0.08715,0.5449,0.1578,0.03919,0.3584,0.9801,0.9801;0.0,0.0,0.0,0.0,0.0,0.4299,0.9037,0.5152,6.2e-05,0.5051,0.5305,0.7407,0.9318,0.5305,0.5534,0.1578,0.01096,0.2454,0.1518,0.08638,0.2474,0.003969,0.003969;0.0,0.0,0.0,0.0,0.0,0.8468,0.3552,0.9889,0.8731,0.8053,0.9975,0.6119,0.8597,0.9975,0.9384,0.5497,0.6237,0.892,0.3313,0.5839,0.2696,0.8835,0.8835;0.0,0.0,0.0,0.0,0.0,0.04324,0.1698,0.4796,0.4423,0.5818,0.1449,0.3423,0.2767,0.9755,0.1265,0.7338,0.2767,0.3739,0.2292,0.1242,0.01008,0.6195,0.6195;0.0,0.0,0.0,0.0,0.0,0.1257,0.6969,0.7864,0.1049,0.4804,0.8681,0.1307,0.003335,0.8681,0.7551,0.06072,0.3011,0.448,0.1228,0.008513,0.4777,0.1769,0.1769;0.0,0.0,0.0,0.0,0.0,0.6317,0.981,0.6804,0.6726,0.4642,0.798,0.3203,0.5779,0.798,0.7809,0.6183,0.4639,0.5944,0.4847,0.4316,0.1048,0.3482,0.3482;0.0,0.0,0.0,0.0,0.0,0.6141,0.0124,0.7941,0.4612,0.9954,0.1824,0.7317,0.4698,0.7891,0.2124,0.03109,0.1135,0.8359,0.6274,0.9885,0.2381,0.267,0.267;0.0,0.0,0.0,0.0,0.0,0.986,0.4368,0.6658,0.5276,0.794,0.1184,0.3211,0.7404,0.3349,0.8677,0.3839,0.6789,0.1629,0.7404,0.8558,0.8087,0.05049,0.05049;0.0,0.0,0.0,0.0,0.0,0.7895,0.4069,0.9911,0.8421,0.9438,0.3241,0.6866,0.2957,0.8597,0.8476,0.3668,0.4312,0.8776,0.7361,0.8461,0.4242,0.8904,0.8904;0.0,0.0,0.0,0.0,0.0,0.009738,0.8151,0.7162,0.2939,0.7265,0.4856,0.002377,0.1499,0.4856,0.5417,0.5978,0.2001,0.3415,0.001419,0.005129,0.1207,0.506,0.506;0.0,0.0,0.0,0.0,0.0,5e-06,0.1186,0.07485,0.07485,0.000227,8e-06,6e-06,0.0,0.07485,0.07485,9e-06,0.0,0.1776,0.07485,0.000314,1.6e-05,0.0,0.0;0.0,0.0,0.0,0.0,0.0,0.00106,0.8739,0.698,0.1915,0.4955,0.6933,0.03694,0.1613,0.6933,0.1387,0.752,0.0,0.2133,0.4491,0.0618,0.05405,0.02757,0.02757;0.0,0.0,0.0,0.0,0.0,0.02627,0.477,0.8545,0.05131,0.25,0.06524,0.2387,0.9805,0.2021,0.1193,0.1908,0.0,0.4085,0.5078,0.1535,0.1018,0.083,0.083;0.0,0.0,0.0,0.0,0.0,0.000394,0.5145,0.866,0.9891,0.9219,0.8848,0.9176,0.326,0.8848,0.9525,0.697,0.3687,0.234,0.09806,0.6266,0.147,0.556,0.556;0.0,0.0,0.0,0.0,0.0,0.6859,0.4199,0.6549,0.6668,0.7016,0.1907,0.3957,0.01857,0.3616,0.6281,0.6124,0.2019,0.9323,0.4842,0.5145,0.8018,0.08517,0.08517;0.0,0.0,0.0,0.0,0.0,0.4871,0.2665,0.4097,0.2006,0.608,0.001086,0.000951,0.2006,0.2006,0.2006,0.5045,0.0,0.3418,0.2006,0.008925,0.5212,0.002689,0.002689;0.0,0.0,0.0,0.0,0.0,0.2294,0.1668,0.8955,0.8176,0.821,0.9167,0.6011,0.3148,0.9167,0.8176,0.2465,0.8176,0.5893,0.8176,0.271,0.9213,0.5527,0.5527;0.0,0.0,0.0,0.0,0.0,0.747,0.9061,0.8436,0.08785,0.9637,0.08973,0.7511,0.8212,0.4433,0.5957,0.5276,0.4794,0.424,0.2075,0.6398,0.3511,0.784,0.784;0.0,0.0,0.0,0.0,0.0,0.6282,0.3965,0.5661,0.576,0.6953,0.3725,0.5242,0.1688,0.5424,0.8102,0.2808,0.2371,0.8362,0.3439,0.06445,0.6434,0.0904,0.0904;0.0,0.0,0.0,0.0,0.0,0.01148,0.07438,0.1775,0.04262,0.04262,0.8203,0.01248,0.6321,0.8203,0.5191,0.8222,0.04262,0.1212,4.7e-05,0.05087,0.2771,6e-06,6e-06;0.0,0.0,0.0,0.0,0.0,0.04005,0.002726,0.01967,0.000769,0.000769,0.04518,0.04254,0.000769,0.04518,0.06408,0.04684,0.000769,0.00826,0.000769,0.0,0.05413,0.0,0.0;0.0,0.0,0.0,0.0,0.0,0.8401,0.9897,0.9668,0.4775,0.7826,0.08598,0.4934,0.7134,0.4954,0.3405,0.5417,0.5878,0.1713,0.381,0.6267,0.9492,0.02754,0.02754;0.0,0.0,0.0,0.0,0.0,0.5329,0.9876,0.7946,0.8902,0.5631,0.4238,0.9975,0.8303,0.4238,0.4944,0.06927,0.3164,0.352,0.3413,0.3637,0.9737,0.618,0.618;0.0,0.0,0.0,0.0,0.0,0.9173,0.05117,0.6707,0.1349,0.3151,0.6602,0.4609,0.2321,0.6602,0.3685,0.22,0.9241,0.6975,0.7087,0.4152,0.03374,0.1392,0.1392;0.0,0.0,0.0,0.0,0.0,0.2718,0.2226,0.8762,0.3653,0.3244,0.7052,0.7002,0.9383,0.7052,0.4204,0.01134,0.6532,0.9957,0.6229,0.147,0.3171,0.7109,0.7109:0.0,0.0,0.0,0.0,0.0,0.3559,0.9985,0.9998,0.07692,0.5689,0.009449,0.5519,0.5903,0.009449,0.6988,0.5042,0.3631,0.08555,0.9998,0.03186,0.163,0.9965,0.9965;0.0,0.0,0.0,0.0,0.0,0.2638,0.07075,0.4884,0.3655,0.5886,0.6058,0.05109,0.2463,0.6058,0.2202,0.7849,0.05335,0.539,0.08158,0.01076,0.4623,0.06485,0.06485;0.0,0.0,0.0,0.0,0.0,0.04659,0.004974,0.02657,0.0,0.06775,0.000464,0.01042,0.0,0.004974,0.04262,0.0,0.000336,0.0,0.01844,0.01168,0.000488,0.004974,0.004974;0.0,0.0,0.0,0.0,0.0,0.1301,0.2872,0.4014,0.022,0.3563,0.1114,0.02231,0.07577,0.1114,0.1573,0.07667,0.3908,0.06193,0.1003,0.000103,0.6795,0.47,0.47;0.0,0.0,0.0,0.0,0.0,0.02078,0.118,0.5945,0.008751,0.4114,0.2081,0.09693,0.1498,0.2081,0.338,0.06329,0.1301,0.4961,0.3187,0.01153,0.2897,3e-06,3e-06;0.0,0.0,0.0,0.0,0.0,0.1618,0.2712,0.7425,0.554,0.848,0.1643,0.08382,0.4168,0.2712,0.329,0.2564,0.2132,0.4168,0.3748,0.5276,0.4184,0.2471,0.2471;0.0,0.0,0.0,0.0,0.0,0.7059,0.6411,0.4874,0.01402,0.9076,0.1949,0.1451,0.1201,0.2069,0.1298,0.09126,0.5451,0.8895,0.004303,0.04881,0.04105,0.6411,0.6411;0.0,0.0,0.0,0.0,0.0,0.9709,0.2143,0.9019,0.3733,0.8892,0.5203,0.819,0.6271,0.7684,0.9149,0.9634,0.3747,0.7929,0.9622,0.8533,0.9741,0.6109,0.9151;0.0,0.0,0.0,0.0,0.0,0.003202,0.4063,0.8864,0.2167,0.5177,0.5808,0.08686,0.4232,0.5808,0.4994,0.1565,0.6844,0.8063,0.07422,0.04868,0.02703,0.000192,0.03957;0.0,0.0,0.0,0.0,0.0,0.8531,0.3675,0.7921,0.198,0.4143,0.4174,0.9194,0.08716,0.6069,0.8016,0.5909,0.5025,0.9659,0.03309,0.6116,0.8883,0.1779,0.1779;0.0,0.0,0.0,0.0,0.0,0.7837,0.7793,0.6547,0.9011,0.7521,0.8311,0.1805,0.4684,0.8311,0.3223,0.07837,0.2082,0.104,0.05192,0.01221,0.3823,0.02209,0.02209;0.0,0.0,0.0,0.0,0.0,0.735,0.2587,0.8949,0.8922,0.6455,0.9204,0.4332,0.593,0.9204,0.1217,0.8155,0.8732,0.755,0.6056,0.5965,0.2306,0.4018,0.4018;0.0,0.0,0.0,0.0,0.0,0.0229,0.0347,0.6793,0.2334,0.1898,0.02732,0.8076,0.6177,0.02732,0.7513,0.7046,0.8753,0.78,0.3657,0.000247,0.0309,0.01115,0.01115;0.0,0.0,0.0,0.0,0.0,0.02086,0.9973,0.9973,0.9969,0.9987,0.9986,0.1617,0.5388,0.9986,0.693,0.9981,0.6968,0.2508,0.181,0.3743,0.8463,0.965,0.965;0.0,0.0,0.0,0.0,0.0,0.9876,0.7483,0.7791,0.5968,0.6689,0.5509,0.6569,0.08157,0.6492,0.9077,0.7307,0.1525,0.5377,0.152,0.8887,0.8124,0.8791,0.8791;0.0,0.0,0.0,0.0,0.0,0.9005,0.0,0.1057,0.000259,0.9121,1e-06,0.05912,0.03735,0.834,0.1532,0.09155,0.1711,0.03735,0.08425,0.00042,0.06166,0.03735,0.03735;0.0,0.0,0.0,0.0,0.0,0.9507,0.5175,0.7554,0.4302,0.9348,0.1643,0.2437,0.9161,0.7554,0.4199,0.7956,0.7024,0.06892,0.7324,0.3527,0.5465,0.1057,0.1057;0.0,0.0,0.0,0.0,0.0,5e-06,0.0,0.0,0.001159,2.1e-05,1.7e-05,0.0,0.0,1.7e-05,5e-06,0.0,1.1e-05,0.0,0.0,0.001715,1.9e-05,0.0,0.0;0.0,0.0,0.0,0.0,0.0,0.321,0.1356,0.1356,0.5465,0.01715,0.01599,0.1803,0.9907,0.01599,0.01005,0.2365,0.3486,0.000278,0.0022,0.0,0.01644,0.1356,0.1356;0.0,0.0,0.0,0.0,0.0,0.1857,0.5662,0.4859,0.1272,0.8936,0.3436,0.6739,0.7365,0.3436,0.341,0.8158,0.4391,0.5025,0.1404,0.02527,0.7321,0.1626,0.1626;0.0,0.0,0.0,0.0,0.0,0.2922,0.9332,0.7568,0.507,0.02978,0.7814,0.8069,0.1744,0.8226,0.7062,0.7758,0.7161,0.3805,0.1992,0.852,0.6049,0.9874,0.9874;0.0,0.0,0.0,0.0,0.0,0.01185,0.3115,0.3115,7e-06,0.02053,0.5505,0.3671,0.000444,0.5505,0.5016,0.4291,0.01622,0.3115,0.4166,0.104,0.01974,0.3115,0.3115;0.0,0.0,0.0,0.0,0.0,0.8302,0.8471,0.7945,0.01431,0.3776,0.9185,0.1234,0.9632,0.9185,0.8094,0.09141,0.02248,0.3903,0.6606,0.7533,0.03857,0.4923,0.4923;0.0,0.0,0.0,0.0,0.0,0.5672,0.8668,0.8992,0.8126,0.9628,0.03716,0.4526,0.6931,0.964,0.6365,0.3375,0.858,0.6703,0.4241,0.7002,0.6167,0.7595,0.7595;0.0,0.0,0.0,0.0,0.0,0.8146,0.7303,0.8357,0.7595,0.7589,0.8585,0.6769,0.5119,0.9501,0.5205,0.3124,0.7783,0.7918,0.1842,0.447,0.602,0.5902,0.5902;0.0,0.0,0.0,0.0,0.0,0.000367,0.3605,0.09901,0.00041,0.2637,0.0471,0.8881,0.9992,0.1543,0.3966,0.03295,0.1352,0.9358,0.2581,0.2501,0.004743,0.01448,0.01448;0.0,0.0,0.0,0.0,0.0,0.0,0.07009,0.07009,0.000242,1e-06,1e-06,0.0,0.07009,0.07009,0.2237,0.0,1e-06,0.07009,0.1368,0.000404,0.0,0.07009,0.07009;0.0,0.0,0.0,0.0,0.0,0.3279,0.2551,0.2551,0.5428,0.8659,0.3699,0.3087,0.2551,0.3699,0.8503,0.3702,0.3545,0.7526,0.03784,0.6656,0.497,0.145,0.145;0.0,0.0,0.0,0.0,0.0,0.7572,0.7845,0.8591,0.7547,0.9661,0.7648,0.01303,0.5222,0.7648,0.935,0.4118,0.5676,0.8223,0.499,0.5992,0.8452,0.3197,0.3197;0.0,0.0,0.0,0.0,0.0,0.168,0.1018,0.3942,0.8114,0.2514,0.6195,0.3304,0.4316,0.6195,0.7579,0.8642,0.0618,0.8181,0.3071,0.002018,0.3424,0.1139,0.1139;0.0,0.0,0.0,0.0,0.0,0.6869,0.6247,0.7693,0.4317,0.7195,0.6608,0.524,0.4858,0.6608,0.9532,0.3323,0.01571,0.9289,0.03932,0.2801,0.1749,0.1749,0.1749;0.0,0.0,0.0,0.0,0.0,0.5051,0.4654,0.7145,0.4406,0.6085,0.2243,0.655,0.5349,0.2243,0.7552,0.1848,0.2489,0.6115,0.2107,0.1265,0.1495,0.6115,0.6115;0.0,0.0,0.0,0.0,0.0,0.07765,0.9484,0.9186,0.9219,0.9916,0.9383,0.8674,0.4781,0.9383,0.8458,0.9529,0.6208,0.7712,0.4097,0.5519,0.3846,0.9298,0.9298;0.0,0.0,0.0,0.0,0.0,0.3831,0.3664,0.3664,0.6374,0.4307,0.1101,0.6383,0.7059,0.2422,0.4447,0.4816,0.2096,0.5935,0.4695,0.6543,0.5977,0.3664,0.3664;0.0,0.0,0.0,0.0,0.0,0.04201,0.004157,0.02351,0.1752,0.06186,0.05907,0.008933,0.004157,0.05907,0.04358,0.0185,0.0524,0.004157,0.01611,0.1939,0.06017,0.004157,0.004157;0.0,0.0,0.0,0.0,0.0,0.6647,0.5388,0.9907,0.585,0.8487,0.2302,0.2864,0.8871,0.2302,0.8025,0.1593,0.7185,0.2335,0.9733,0.5528,0.389,0.555,0.555;0.0,0.0,0.0,0.0,0.0,0.2775,0.3915,0.7964,0.002504,0.8708,0.1804,0.4129,0.6304,0.6212,0.7693,0.4303,0.8783,0.2805,0.1555,0.05707,0.1328,0.4749,0.4749;0.0,0.0,0.0,0.0,0.0,0.06889,0.2706,0.9599,0.6622,0.6872,0.666,0.2548,0.1673,0.9233,0.5662,0.8235,0.3477,0.7569,0.4469,0.09042,0.507,0.1199,0.1199;0.0,0.0,0.0,0.0,0.0,7e-06,0.0,1e-06,0.001481,3.1e-05,2.6e-05,0.0,0.0,2.6e-05,8e-06,0.0,1.7e-05,0.0,0.0,0.00216,2.8e-05,0.0,0.0;0.0,0.0,0.0,0.0,0.0,0.02352,0.2143,0.9765,0.5509,0.6635,0.1054,0.2898,0.1052,0.4921,0.1062,0.7877,0.2387,0.6583,0.6238,0.1252,0.8692,0.2835,0.2835;0.0,0.0,0.0,0.0,0.0,7e-06,0.0,1e-06,0.001481,3.1e-05,2.6e-05,0.0,0.0,2.6e-05,8e-06,0.0,1.7e-05,0.0,0.0,0.00216,2.8e-05,0.0,0.0;0.0,0.0,0.0,0.0,0.0,0.4253,0.3214,0.9997,0.9372,0.4237,0.5715,0.9143,0.2844,0.6526,0.7637,0.7505,0.3141,0.08357,0.4889,0.8061,0.04222,0.4475,0.1902;0.0,0.0,0.0,0.0,0.0,0.5126,0.09728,0.7845,0.3208,0.1881,0.2753,0.04502,0.2443,0.2753,0.7601,0.04859,0.000138,0.01865,0.157,3.3e-05,0.2238,0.4637,0.4637;0.0,0.0,0.0,0.0,0.0,0.04142,0.1784,0.5919,0.4627,0.3662,0.6824,0.3604,0.6069,0.6824,0.8704,0.4752,0.5029,0.9868,0.661,0.5107,0.9722,0.001419,0.001419;0.0,0.0,0.0,0.0,0.0,0.4336,0.2344,0.7065,0.7154,0.8452,0.318,0.1766,0.5745,0.3842,0.7199,0.6686,0.3028,0.8588,0.8322,0.09328,0.8828,0.4403,0.4403;0.0,0.0,0.0,0.0,0.0,0.8076,0.998,0.8296,0.1841,0.3863,0.9659,0.08911,0.6174,0.9659,0.5246,0.9406,0.6832,0.9977,0.7557,0.2853,0.1332,0.3216,0.3216;0.0,0.0,0.0,0.0,0.0,0.4822,0.1482,0.4913,0.7979,0.4781,0.4465,0.3377,0.1482,0.4913,0.6551,0.3207,0.3581,0.1482,0.5856,0.6265,0.005822,0.2095,0.2095;0.0,0.0,0.0,0.0,0.0,0.157,0.05342,0.2299,0.09822,0.7437,0.7574,0.4525,0.9417,0.7574,0.05742,0.1633,0.123,0.4762,0.857,0.002783,0.004695,0.000963,0.000963;0.0,0.0,0.0,0.0,0.0,0.9319,0.8473,0.975,0.5616,0.4731,0.08539,0.4526,0.7774,0.08539,0.4331,0.4709,0.2327,0.8568,0.5852,0.5225,0.2083,0.2295,0.2295;0.0,0.0,0.0,0.0,0.0,0.08838,0.01497,0.8139,0.2645,0.119,0.01682,0.693,0.8139,0.8139,0.7841,0.04709,0.1047,0.01497,0.00256,0.09413,0.9,0.653,0.653;0.0,0.0,0.0,0.0,0.0,0.1403,0.01473,0.6678,0.005252,0.3156,0.3096,0.03474,0.2946,0.3096,0.7039,0.1911,0.1228,0.7982,0.7292,0.003031,0.312,0.007261,0.007261;0.0,0.0,0.0,0.0,0.0,0.4204,0.8125,0.7736,0.2375,0.1505,0.3296,0.4009,0.2963,0.521,0.5842,0.2621,0.6614,0.6784,0.4634,0.3013,0.1146,0.03407,0.7591;0.0,0.0,0.0,0.0,0.0,0.02601,0.001814,0.01333,0.1347,0.04061,0.0,0.004376,0.001814,0.001814,0.02713,0.01012,0.03355,0.001814,0.008628,1e-06,0.03933,0.001814,0.001814;0.0,0.0,0.0,0.0,0.0,0.000113,0.05958,0.2651,0.1425,0.08162,0.01603,0.9393,0.268,0.06369,0.5646,0.2435,0.4936,0.1822,0.002438,0.01418,0.1249,0.000476,0.000476;0.0,0.0,0.0,0.0,0.0,0.3335,0.5073,0.7335,0.007833,0.4466,0.1087,0.2531,0.1231,0.1087,0.7833,0.3763,0.9084,0.2878,0.3009,0.07907,0.3782,0.02452,0.02452;0.0,0.0,0.0,0.0,0.0,0.1416,0.1506,0.4327,0.4931,0.7423,0.01178,0.4865,0.04956,0.3216,0.8081,0.8501,0.8871,0.04956,0.1044,0.5701,0.00476,0.1506,0.1506;0.0,0.0,0.0,0.0,0.0,0.001351,0.000419,0.898,0.000388,0.6869,0.01855,0.281,0.2283,0.5246,0.01202,0.003535,0.01564,0.2283,0.6159,0.1013,0.4713,0.5246,0.5246;0.0,0.0,0.0,0.0,0.0,0.5278,0.3311,0.3478,0.7039,0.2356,0.5653,0.3863,0.3311,0.5653,0.5317,0.4473,0.5518,0.2136,0.1171,0.7184,1.2e-05,0.3311,0.3311;0.0,0.0,0.0,0.0,0.0,0.9028,0.6993,0.336,0.5937,0.3152,0.408,0.8587,0.336,0.408,0.4181,1e-05,0.7574,0.1925,0.04742,0.04423,0.004722,0.9162,0.9162;0.0,0.0,0.0,0.0,0.0,0.8846,0.6165,0.3928,0.6339,0.6228,0.3794,0.8331,0.2002,0.3794,0.4396,0.000243,0.8923,0.2369,0.03194,0.01091,0.002858,0.7451,0.7451;0.0,0.0,0.0,0.0,0.0,0.7131,0.1219,0.9084,0.4464,0.79,0.4489,0.6428,0.17,0.6633,0.8637,0.9061,0.7659,0.3807,0.9012,0.09314,0.2304,0.395,0.395;0.0,0.0,0.0,0.0,0.0,0.9004,0.7627,0.8001,0.9019,0.3344,0.5928,0.1877,0.4289,0.5928,0.9131,0.009273,0.2275,0.09177,0.004511,0.1251,0.04929,0.2461,0.2461;0.0,0.0,0.0,0.0,0.0,0.9136,0.7053,0.6177,0.8001,0.864,0.6956,0.5454,0.08555,0.7494,0.9146,0.0341,0.2092,0.8551,0.8048,0.3716,0.04858,0.3796,0.104;0.0,0.0,0.0,0.0,0.0,0.02819,0.09107,0.3919,0.001006,0.1665,0.2153,0.2963,0.8562,0.2153,0.1537,0.8702,0.2015,0.4396,0.1654,0.1691,0.05343,0.333,0.333;0.0,0.0,0.0,0.0,0.0,3e-06,0.0,0.06774,0.000927,0.2079,1.1e-05,0.09874,0.0,1.1e-05,0.2156,0.0,7e-06,0.06774,0.132,0.0,1.2e-05,0.06774,0.06774;0.0,0.0,0.0,0.0,0.0,0.7251,0.7124,0.5735,0.132,0.4035,0.376,0.4244,0.7124,0.7124,0.7184,0.04396,0.7416,0.3693,0.1415,0.7423,0.01173,0.2514,0.2514;0.0,0.0,0.0,0.0,0.0,0.6873,0.2287,0.6416,0.8138,0.6843,0.6398,0.5722,0.182,0.6398,0.6903,0.6237,0.7055,0.5227,0.6136,0.8236,0.7171,0.5227,0.5227;0.0,0.0,0.0,0.0,0.0,0.001053,0.323,0.5051,0.06843,0.3439,0.05869,0.5556,0.158,0.05869,0.5346,0.2613,0.6929,0.5051,0.1787,0.02907,0.0253,0.000758,0.000758;0.0,0.0,0.0,0.0,0.0,0.1274,0.6106,0.7809,0.3831,0.8132,0.6948,0.2686,0.6581,0.6948,0.7898,0.0303,0.7955,0.4673,0.008336,3e-06,0.9652,0.003489,0.003489;0.0,0.0,0.0,0.0,0.0,0.896,0.109,0.5307,0.09906,0.05114,0.2944,0.621,0.6121,0.2963,0.5513,0.05354,0.05029,0.000835,0.05717,0.3385,0.02979,0.003193,0.003193;0.0,0.0,0.0,0.0,0.0,0.102,0.2608,0.2608,0.08887,0.5997,0.08694,0.004317,0.1634,0.2924,0.08566,0.02449,0.4494,0.1132,0.468,0.009459,0.2054,0.7312,0.7312;0.0,0.0,0.0,0.0,0.0,0.005034,0.000106,0.0751,0.0,0.009605,1e-06,0.0,0.0751,0.000106,0.1877,0.0,0.0,0.0,0.0,0.000321,0.009172,0.0751,0.0751;0.0,0.0,0.0,0.0,0.0,0.4286,0.9275,0.9644,0.3127,0.4614,0.892,0.7902,0.6685,0.892,0.881,0.2145,0.09404,0.2754,0.4029,0.02458,0.9379,0.9275,0.9275;0.0,0.0,0.0,0.0,0.0,0.01811,0.8974,0.3826,0.295,0.342,0.1663,0.4208,0.4971,0.1663,0.7803,0.0102,0.9658,0.7651,0.8918,0.4488,0.628,0.001135,0.001135;0.0,0.0,0.0,0.0,0.0,0.1786,0.7332,0.7666,0.06729,0.9349,0.3107,0.4779,0.8909,0.5481,0.6727,0.6622,0.5858,0.3466,0.1213,0.1868,0.1023,0.497,0.497;0.0,0.0,0.0,0.0,0.0,0.000365,0.2547,0.2547,0.01305,0.5,0.4943,8e-06,0.2547,0.4943,0.4581,4.7e-05,0.000635,0.2547,3.3e-05,0.01682,0.4966,0.2547,0.2547;0.0,0.0,0.0,0.0,0.0,0.6111,0.3282,0.8453,0.875,0.847,0.9568,0.9764,0.5391,0.9647,0.5393,0.4454,0.7447,0.3397,0.3703,0.7633,0.8295,0.236,0.236;0.0,0.0,0.0,0.0,0.0,0.7827,0.06487,0.7974,0.268,0.8761,0.8637,0.2335,0.3354,0.9616,0.6079,0.8118,0.8582,0.1712,0.09845,0.8496,0.267,0.7369,0.5238;0.0,0.0,0.0,0.0,0.0,0.8293,0.9198,0.9644,0.6563,0.8902,0.06402,0.9518,0.4711,0.9483,0.5603,0.8382,0.8527,0.513,0.833,0.8395,0.7118,0.7222,0.7222;0.0,0.0,0.0,0.0,0.0,0.7697,0.00332,0.4983,0.5927,0.9272,0.3927,0.03981,0.971,0.3927,0.9014,0.01216,0.1555,0.5302,0.1179,0.5072,0.3416,0.7848,0.7848;0.0,0.0,0.0,0.0,0.0,0.2511,0.09055,0.09055,0.005833,0.898,0.2919,0.1269,0.0,0.2919,0.2553,7e-06,0.2769,0.8079,0.1646,0.007921,0.000232,0.8079,0.8079;0.0,0.0,0.0,0.0,0.0,0.4996,0.352,0.5495,0.0256,0.8589,0.03167,0.05517,0.09677,0.3256,0.6487,0.006689,0.04722,0.4327,0.9746,0.001834,0.3603,0.3256,0.3256;0.0,0.0,0.0,0.0,0.0,0.2287,0.2135,0.3026,0.07312,0.3319,0.3164,0.1256,0.5314,0.3164,0.7951,0.6605,0.7364,0.748,0.2441,0.009523,0.3036,0.07744,0.07744;0.0,0.0,0.0,0.0,0.0,0.08861,0.0,0.7934,0.2658,0.8206,0.1152,0.0,0.01496,0.7126,0.09116,0.04716,0.105,0.01496,0.775,0.2873,0.0,0.01496,0.01496;0.0,0.0,0.0,0.0,0.0,0.8711,0.6176,0.7098,0.07279,0.3977,0.004884,0.3842,0.8808,0.2463,0.3513,0.1389,0.2631,0.06589,0.6419,0.0712,0.3825,0.3524,0.3524;0.0,0.0,0.0,0.0,0.0,0.0688,0.2461,0.4089,0.8105,0.8095,0.6736,0.01798,0.8948,0.9426,0.9815,0.04135,0.6956,0.2745,0.938,0.3644,0.002014,0.843,0.843;0.0,0.0,0.0,0.0,0.0,0.7701,0.1058,0.9211,0.000148,0.03296,0.315,0.4624,0.9922,0.4455,0.4811,0.001426,0.01221,0.006574,3e-06,0.008747,0.2731,0.9197,0.9197;0.0,0.0,0.0,0.0,0.0,0.4605,0.1831,0.7716,0.1966,0.5366,0.05156,0.5928,0.5857,0.07214,0.5281,0.4089,0.517,0.2468,0.9578,0.1383,0.8156,0.07214,0.07214;0.0,0.0,0.0,0.0,0.0,0.6905,0.1318,0.9421,0.8191,0.3624,0.7192,0.5738,0.1318,0.7994,0.6829,0.626,0.709,0.0148,0.8455,0.556,0.7208,0.5236,0.5236;0.0,0.0,0.0,0.0,0.0,0.8527,0.001174,0.7151,0.000948,0.1214,0.03272,0.453,0.1086,0.3973,0.03456,0.01335,0.4437,0.2543,0.04213,0.6278,0.1839,0.000542,0.000542;0.0,0.0,0.0,0.0,0.0,0.03606,0.000608,0.8461,0.007322,0.7721,0.1672,0.004827,0.4413,0.1672,0.7859,0.05312,0.1739,0.07786,0.000484,0.1365,0.1396,0.1295,0.1295;0.0,0.0,0.0,0.0,0.0,0.8717,0.4614,0.7881,0.4662,0.9045,0.2495,0.4429,0.1788,0.2495,0.4793,0.2386,0.6605,0.5098,0.06384,0.7379,0.04057,0.0979,0.5888;0.0,0.0,0.0,0.0,0.0,0.7837,0.9326,0.9815,0.8068,0.4662,0.9703,0.7638,0.7078,0.9703,0.8962,0.9934,0.1967,0.3986,0.9946,0.9797,0.3879,0.5193,0.8843;0.0,0.0,0.0,0.0,0.0,0.4506,0.7958,0.8928,0.6995,0.5326,0.7393,0.783,0.1341,0.7525,0.6253,0.8927,0.8847,0.8928,0.3919,0.9191,0.4711,0.4533,0.4533;0.0,0.0,0.0,0.0,0.0,0.4645,0.4593,0.8604,0.09971,0.3448,0.04003,0.2246,0.6058,0.05566,0.4076,0.1393,0.1819,0.8604,0.2156,0.004715,0.331,0.681,0.681;0.0,0.0,0.0,0.0,0.0,0.8228,0.6155,0.9687,0.1622,0.9645,0.7426,0.6588,0.2038,0.7426,0.8691,0.08648,0.4262,0.9399,0.9521,0.206,0.2835,0.4335,0.4335;0.0,0.0,0.0,0.0,0.0,0.576,0.0183,0.8499,1.2e-05,0.02659,0.02503,0.002081,0.3838,0.02503,0.01677,0.8885,0.1323,0.00076,0.004524,0.1197,0.1456,0.3838,0.3838;0.0,0.0,0.0,0.0,0.0,0.1654,0.4677,0.7542,0.1305,0.7926,0.05275,0.2778,0.3022,0.8008,0.8865,0.1949,0.2999,0.2567,0.1544,0.9589,0.1948,0.5075,0.5075;0.0,0.0,0.0,0.0,0.0,0.7437,0.07354,0.6124,0.2374,0.5285,0.7678,0.6433,0.5156,0.7678,0.212,0.6887,0.8082,0.5988,0.3678,0.9611,0.1922,0.5988,0.5988;0.0,0.0,0.0,0.0,0.0,0.2278,0.9367,0.7688,0.000134,0.4398,0.000574,0.05806,0.2122,0.179,0.04338,0.4303,0.1237,0.08469,0.04462,0.2403,0.4318,0.5931,0.5931;0.0,0.0,0.0,0.0,0.0,0.000623,0.857,0.2234,0.000436,0.8117,9.4e-05,0.006622,0.11,0.4652,0.6711,5.9e-05,6.3e-05,0.6395,0.004223,0.0,0.06201,0.388,0.388;0.0,0.0,0.0,0.0,0.0,0.7591,0.04461,0.359,0.1864,0.9794,0.01229,0.3306,0.4136,0.03122,0.6961,0.382,0.5595,0.7324,0.1452,0.02222,0.4465,0.2428,0.2428;0.0,0.0,0.0,0.0,0.0,7.2e-05,0.2976,0.3808,0.01895,0.2014,0.03317,0.1216,0.4251,0.04233,0.01764,0.1003,0.0287,0.05439,0.4313,2.9e-05,0.1565,0.002678,0.002678;0.0,0.0,0.0,0.0,0.0,0.3718,0.1501,0.6237,0.6571,0.2157,0.233,0.241,0.02434,0.3866,0.7297,0.1173,0.4396,0.9927,0.8791,0.1351,0.1601,0.5429,0.5429;0.0,0.0,0.0,0.0,0.0,0.8639,0.2292,0.4533,0.1582,0.4909,0.1908,0.000236,0.2524,0.1908,0.0181,0.4402,0.33,0.8233,0.07099,0.006446,0.136,0.3612,0.3612;0.0,0.0,0.0,0.0,0.0,0.06177,0.1049,0.4804,0.006341,0.3978,0.3918,0.07805,0.1942,0.3918,0.6578,0.2667,0.3237,0.645,0.5758,0.00044,0.3942,0.09037,0.09037;0.0,0.0,0.0,0.0,0.0,0.9353,0.2676,0.8389,0.8377,0.3457,0.6194,0.913,0.3305,0.6194,0.2648,0.001852,0.02598,0.5122,0.07246,0.3249,0.02097,0.3225,0.3225;0.0,0.0,0.0,0.0,0.0,0.6407,0.9919,0.8761,0.2154,0.3225,0.6929,0.4219,0.09221,0.6929,0.5394,0.07526,0.4197,0.5969,0.5122,0.8591,0.854,0.306,0.306;0.0,0.0,0.0,0.0,0.0,0.3913,0.2657,0.8677,0.6584,0.192,0.01623,0.07805,0.8468,0.1204,0.9223,0.4515,0.7886,0.01784,0.08603,0.9147,0.7648,0.02356,0.02356;0.0,0.0,0.0,0.0,0.0,0.6186,0.1743,0.9977,0.7731,0.4935,0.9453,0.4322,0.4907,0.9453,0.8158,0.9519,0.7153,0.4023,0.6779,0.7552,0.2839,0.9605,0.2312;0.0,0.0,0.0,0.0,0.0,0.004261,0.009553,0.6793,0.04707,0.3834,0.06498,0.8076,0.5098,0.06498,0.6935,0.4547,0.8753,0.78,0.4824,0.000473,0.04102,0.0706,0.0706;0.0,0.0,0.0,0.0,0.0,0.0,0.0,0.07485,0.0,1e-06,1e-06,0.1077,0.07485,1e-06,0.0,0.0,0.0,0.07485,0.0,0.000314,0.0,0.07485,0.07485;0.0,0.0,0.0,0.0,0.0,0.04405,0.2821,0.2533,0.002863,0.2241,0.000269,2e-06,0.3242,0.7027,0.1852,0.1572,8e-06,0.002976,0.2101,0.005499,0.1946,0.1108,0.1108;0.0,0.0,0.0,0.0,0.0,3e-06,0.7916,0.726,0.1837,0.09331,0.000899,0.01629,0.294,0.03187,0.1883,0.1357,6.8e-05,0.02959,0.009218,1.1e-05,0.01219,0.05131,0.05131;0.0,0.0,0.0,0.0,0.0,0.06507,0.03819,0.9864,0.9916,0.1335,0.2705,0.7973,0.326,0.2705,0.252,0.1515,0.05569,0.2732,0.1217,0.3415,0.3053,0.154,0.154;0.0,0.0,0.0,0.0,0.0,0.2363,0.3742,0.8258,0.8687,0.5724,0.5941,0.5672,0.6574,0.5941,0.4251,0.854,0.55,0.8181,0.3798,0.3107,0.1836,0.8146,0.8146;0.0,0.0,0.0,0.0,0.0,0.000107,0.2006,0.3336,0.6015,0.3913,0.4372,1e-06,0.2006,0.4372,0.385,0.3109,0.4221,0.2006,0.2986,0.008925,0.4395,0.2006,0.2006;0.0,0.0,0.0,0.0,0.0,0.6929,0.5302,0.8176,0.1983,0.4606,0.5508,0.5793,0.8176,0.5508,0.6856,0.8637,0.4902,0.8176,0.3039,0.8271,0.9019,0.2056,0.2056;0.0,0.0,0.0,0.0,0.0,0.4198,0.85,0.8212,0.4108,0.9529,0.485,0.2741,0.07533,0.485,0.8938,0.07012,0.3197,0.008767,0.5064,0.36,0.6298,0.6649,0.6649;0.0,0.0,0.0,0.0,0.0,0.2554,0.4001,0.8455,0.9388,0.406,0.8467,0.03017,0.1824,0.8467,0.3081,0.9286,0.4026,0.3173,0.2454,0.1179,0.01431,0.5364,0.5364;0.0,0.0,0.0,0.0,0.0,0.1613,0.5191,0.6321,0.01495,0.7923,0.005876,0.00019,0.6321,0.6321,0.6875,0.0,0.004727,0.04262,0.708,0.01909,0.1984,0.04262,0.04262;0.0,0.0,0.0,0.0,0.0,0.01583,0.000769,0.007411,0.1025,0.02627,0.02473,0.002091,0.000769,0.02473,0.01662,0.005418,0.02115,0.000769,0.004522,0.1171,0.02534,0.000769,0.000769;0.0,0.0,0.0,0.0,0.0,0.9954,0.6201,0.9661,0.9659,0.1229,0.8754,0.5307,0.01208,0.8754,0.8624,0.7085,0.1675,0.5878,0.2129,0.2335,0.532,0.5878,0.5878;0.0,0.0,0.0,0.0,0.0,0.9204,0.1948,0.9558,0.7092,0.6219,0.7787,0.3867,0.8303,0.8199,0.9316,0.07159,0.8031,0.4791,0.1897,0.2065,0.02373,0.8078,0.8078;0.0,0.0,0.0,0.0,0.0,0.8781,0.07534,0.8994,0.05188,0.9749,0.5299,0.6276,0.8072,0.5299,0.5331,0.06024,0.1463,0.832,0.4795,0.2535,0.5042,0.957,0.957;0.0,0.0,0.0,0.0,0.0,0.01442,0.2102,0.732,0.006301,0.0589,0.2365,0.9148,0.8265,0.2365,0.6804,0.2758,0.7885,0.09121,0.7215,0.06123,0.03991,0.2015,0.2015:0.004964,0.004964,0.01476,0.001775,0.4218,0.4893,0.5537,0.9979,0.8913,0.1027,0.5886,0.9837,0.7925,0.8723,0.8627,0.09072,0.9658,0.6653,0.9762,0.3095,0.3614,0.9944,0.9944;0.2509,0.2509,0.005912,0.05337,0.000135,0.332,0.8387,0.7166,0.5866,0.9767,0.964,0.9602,0.6509,0.964,0.7098,0.968,0.01773,0.7045,0.8043,0.3076,0.2971,0.2985,0.2985;0.007766,0.007766,0.0,0.04829,0.004974,0.01259,0.03534,0.07084,0.02803,0.09764,0.000935,0.01844,0.02497,0.006383,0.02453,0.004297,0.07744,0.03503,0.2178,0.01197,0.0,0.02657,0.02657;0.5008,0.5008,0.0,0.6499,0.5374,0.6997,0.3843,0.6447,0.4316,0.3781,0.116,0.446,0.4285,0.2119,0.1306,0.03938,0.1034,0.508,0.09929,0.8192,0.06578,0.2598,0.2598;1e-06,1e-06,1e-06,0.1758,0.5945,0.2204,0.2601,0.7501,0.504,0.796,0.4906,0.676,0.614,0.6092,0.6126,0.1582,0.7131,0.6421,0.2355,0.8118,0.07377,0.0747,0.0747;0.4333,0.4333,0.2066,0.5942,0.4012,0.4313,0.2917,0.8794,0.7603,0.5881,0.1723,0.6436,0.135,0.5722,0.7788,0.6217,0.2895,0.5261,0.6416,0.4271,0.8136,0.6477,0.6477;0.1276,0.1276,0.000124,0.2838,8.8e-05,0.7839,0.4882,0.8444,0.01416,0.9524,0.01836,0.9083,0.6036,0.6222,0.7782,0.1946,0.8869,0.1555,0.4917,0.4497,0.2509,0.484,0.484;0.8909,0.8909,0.795,0.7427,0.8814,0.8194,0.1549,0.6591,0.483,0.1177,0.9763,0.5386,0.1275,0.9763,0.8968,0.5133,0.6587,0.465,0.6331,0.7844,0.9652,0.8989,0.8989;0.2383,0.2383,0.000669,0.3004,7e-06,0.4156,0.6659,0.929,0.2632,0.8921,0.7398,0.9134,0.09823,0.7398,0.7911,0.7984,0.6846,0.7268,0.05497,0.2204,0.5114,0.1182,0.1182;0.4701,0.4701,0.2976,0.3785,0.1608,0.04047,0.6702,0.6795,0.1174,0.5872,0.2844,0.02307,0.2324,0.2844,0.2128,0.01053,0.06146,0.2284,0.1598,0.2579,0.2477,0.2683,0.2683;0.1463,0.1463,0.003007,0.3031,0.182,0.09979,0.859,0.8919,0.8924,0.5399,0.3313,0.3013,0.04551,0.5178,0.4401,0.8578,0.1185,0.04089,0.4742,0.01053,0.3026,0.7011,0.7011;0.8146,0.8146,0.5792,0.7776,0.8247,0.2551,0.05162,0.8568,0.9103,0.9152,0.315,0.4814,0.6293,0.315,0.1772,0.7616,0.1217,0.01725,0.3542,0.9231,0.5841,0.2253,0.2253;0.0,0.0,0.000194,3e-06,0.0416,0.5723,0.009358,0.7853,0.7231,0.824,0.1017,0.8296,0.6746,0.4153,0.3931,0.9135,0.02979,0.1944,0.01614,0.2359,0.2397,0.1253,0.1253;0.002799,0.002799,0.2018,0.000427,0.6694,0.4932,0.7647,0.7153,0.267,0.2348,0.7302,0.181,0.596,0.7302,0.6246,0.5808,0.2219,0.006298,0.8923,0.0571,0.9979,0.3891,0.3891;0.7957,0.7957,0.7399,0.9665,0.5511,0.9382,0.09382,0.9089,0.7121,0.5965,0.03778,0.5844,0.3197,0.2091,0.711,0.7584,0.7265,0.263,0.8988,0.4921,0.8889,0.09587,0.09587;0.7526,0.7526,0.0,0.04474,0.0,0.9131,0.03246,0.8381,0.1093,0.9236,0.2147,0.7917,0.1017,0.8412,0.02229,0.3009,0.2054,0.1255,0.3903,0.000439,2.9e-05,0.1057,0.1057;0.2225,0.2225,0.5686,0.07266,0.6099,0.5853,0.3151,0.9161,0.257,0.8345,0.3501,0.09055,0.5378,0.4824,0.6945,0.2465,0.0624,0.8378,0.9232,0.8642,0.5189,0.07239,0.07239;0.0,0.0,0.1141,5e-06,0.0,0.001908,2e-06,2.5e-05,1e-06,8.9e-05,4.7e-05,0.0,0.0,4.7e-05,0.0,0.000413,3.5e-05,1e-06,0.0022,0.001777,0.000196,0.0,0.0;0.000562,0.000562,0.0,0.01005,0.000278,0.892,0.006143,0.8001,0.004261,0.7274,3e-06,0.2246,0.2524,0.6764,0.2507,0.05592,0.8242,0.774,0.1083,0.5695,2e-05,0.2586,0.2586;0.004886,0.004886,0.2043,0.1627,0.7726,0.9902,0.01967,0.7828,0.8364,0.209,0.7521,0.7738,0.9411,0.7521,0.2596,0.2458,0.7776,0.6924,0.8765,0.824,0.7928,0.1768,0.1768;0.5619,0.5619,0.1716,0.1991,0.369,0.1875,0.4492,0.4969,0.5242,0.6237,0.1403,0.04087,0.3918,0.4455,0.5852,0.8103,0.1617,0.9124,0.1728,0.6074,0.787,0.04681,0.04681;0.000854,0.000854,0.02911,0.01249,0.3115,0.1082,0.4812,0.8814,0.005622,0.6029,0.5818,0.4166,0.004743,0.5818,0.4438,0.06162,0.5727,0.007797,0.9642,0.1054,0.04682,0.005198,0.005198;0.2236,0.2236,0.1506,0.000854,0.001302,0.1689,0.9878,0.9505,0.7433,0.9359,0.6041,0.007495,0.06157,0.9816,0.2417,0.1038,0.5168,0.6907,0.9142,0.4355,0.3156,0.1965,0.1965;0.7336,0.7336,0.1929,0.9133,0.9505,0.8256,0.3139,0.8473,0.2788,0.7716,0.6,0.7689,0.2227,0.9731,0.1184,0.3318,0.3795,0.6761,0.6195,0.334,0.3747,0.9126,0.9126;0.7848,0.7848,0.3306,0.866,0.9178,0.7208,0.4517,0.8941,0.5107,0.8429,0.4649,0.702,0.08375,0.9926,0.2796,0.4257,0.2753,0.4978,0.4313,0.4296,0.1634,0.915,0.915;0.02082,0.02082,0.000355,0.0,0.001695,0.8495,0.802,0.8069,0.346,0.7957,0.9687,0.2581,0.6397,0.9687,0.4011,0.969,0.08871,0.2261,0.03199,0.05279,0.000659,0.3404,0.3404;0.0,0.0,0.0,0.0,0.0,0.4741,0.1908,0.2721,0.0,0.3205,4e-06,0.1368,0.1597,0.07961,0.0,0.3898,0.2847,0.1899,0.000561,0.000424,2.3e-05,0.1649,0.1649;0.7708,0.7708,0.1921,0.8503,0.2551,0.05904,0.4231,0.1528,0.3985,0.4295,0.5276,0.03784,0.3868,0.5276,0.385,0.6071,0.3947,0.8358,0.209,0.2755,0.4613,0.3931,0.3931;0.1587,0.1587,0.9104,0.293,0.8591,0.06895,0.05021,0.5047,0.4398,0.5867,0.3657,0.07289,0.6194,0.3657,0.1576,0.1692,0.8471,0.166,0.4655,0.9237,0.8119,0.9724,0.9724;0.03122,0.03122,0.1462,0.01316,0.2297,0.2773,0.00544,0.7604,0.4552,0.4984,0.5479,0.07328,0.04901,0.5479,0.1232,0.3619,0.2505,0.2877,0.7979,0.4014,0.4868,0.08823,0.08823;0.8669,0.8669,0.005526,0.05412,0.1749,0.07228,0.8481,0.8453,0.9251,0.9684,0.7267,0.7642,0.8091,0.7267,0.5472,0.05309,0.94,0.06118,0.5188,0.3119,0.6329,0.5766,0.5766;0.854,0.854,0.00321,0.001024,0.01501,0.1811,0.7337,0.5349,0.718,0.8743,0.3374,0.5624,0.1147,0.8874,0.4376,0.4282,0.9204,0.8969,0.1322,0.1523,0.6225,0.7145,0.7145;0.9683,0.9683,0.4851,0.3731,0.7141,0.07544,0.02125,0.9714,0.827,0.4114,0.3511,0.09932,0.5263,0.3511,0.479,0.1084,0.09596,0.2692,0.2983,0.1135,0.7235,0.3345,0.3345;0.3986,0.3986,0.4938,0.8195,0.7059,0.05126,0.8029,0.8248,0.7908,0.7622,0.783,0.6751,0.3728,0.783,0.7839,0.1233,0.3976,0.06702,0.1648,0.167,0.279,0.5032,0.5032;0.006591,0.006591,0.008373,0.04358,0.004157,1e-06,0.03157,0.06478,0.02484,0.09026,0.07646,0.01611,0.02204,0.07646,0.02164,0.1341,0.07103,0.03128,0.2069,0.1957,0.1105,0.02351,0.02351;0.01366,0.01366,0.06389,0.164,0.7849,0.7168,0.7777,0.8549,0.7214,0.7063,0.5082,0.3352,0.6865,0.7197,0.7309,0.1059,0.4826,0.05528,0.5732,0.9569,0.2206,0.1194,0.1194;0.04348,0.04348,0.03591,0.07412,0.009202,0.8525,0.4502,0.9263,0.753,0.2432,0.9608,0.9218,0.682,0.9608,0.274,0.1907,0.2842,0.6057,0.9202,0.5209,0.283,0.8516,0.8516;0.6395,0.6395,0.3594,0.8587,0.1873,0.6134,0.06193,0.764,0.6489,0.2401,0.495,0.07889,0.2545,0.651,0.1424,0.4274,0.05316,0.6075,0.2581,0.0527,0.5931,0.4096,0.4096;0.0,0.0,1e-06,8e-06,0.0,0.002393,3e-06,3.6e-05,1e-06,0.000125,6.8e-05,0.0,1e-06,6.8e-05,1e-06,0.000548,5.1e-05,2e-06,0.002745,0.002235,0.000267,1e-06,1e-06;0.7479,0.7479,0.3961,0.9144,0.02449,0.1701,0.2139,0.8753,0.3445,0.3991,0.5594,0.5161,0.3449,0.7763,0.124,0.4255,0.05916,0.7136,0.1564,0.09781,0.251,0.2562,0.2562;0.0,0.0,1e-06,8e-06,0.0,0.002393,3e-06,3.6e-05,1e-06,0.000125,6.8e-05,0.0,1e-06,6.8e-05,1e-06,0.000548,5.1e-05,2e-06,0.002745,0.002235,0.000267,1e-06,1e-06;0.06912,0.06912,0.4881,0.3912,0.0445,0.9052,0.1907,0.9995,0.1245,0.3398,0.00406,0.3655,0.8018,0.6257,0.6834,0.7571,0.6463,0.7417,0.456,0.7597,0.7364,0.2274,0.2274;0.000654,0.000654,0.0,0.01041,0.0,0.6036,0.5709,0.9866,0.8493,0.3956,0.003524,0.1931,0.7648,0.9341,0.1736,0.9882,0.4708,0.6159,0.1473,0.04385,0.004513,0.4869,0.4869;0.000354,0.000354,0.0,0.007148,0.359,0.1677,0.00191,0.8671,0.6905,0.712,0.456,0.4098,0.04746,0.8228,0.8697,0.6498,0.02328,0.02546,0.1749,0.4138,0.5554,0.721,0.721;0.001222,0.001222,0.06606,0.07961,0.3605,0.3473,0.426,0.8735,0.6889,0.2292,0.1966,0.07259,0.4576,0.3915,0.9279,0.5261,0.536,0.01375,0.3234,0.7409,0.7781,0.8268,0.8268;0.08081,0.08081,0.1494,0.2115,0.7498,0.8577,0.3948,0.7324,0.7494,0.9997,0.01443,0.1348,0.3684,0.4584,0.06253,0.7819,0.6158,0.9515,0.2897,0.5226,0.115,0.1132,0.1132;0.5215,0.5215,0.8542,0.1833,0.2832,0.6315,0.01363,0.675,0.6194,0.1712,0.4805,0.1069,0.06084,0.4805,0.6084,0.3369,0.7097,0.07867,0.6382,0.8094,0.11,0.06379,0.06379;0.039,0.039,4.4e-05,0.1333,0.05844,0.5564,0.6383,0.9612,0.1702,0.9133,0.4112,0.3875,0.6978,0.5854,0.844,0.9157,0.7548,0.3005,0.5226,0.1381,0.08502,0.6431,0.6431;0.1428,0.1428,0.001592,0.000774,0.3008,0.05628,0.639,0.9852,0.742,0.7838,0.6004,0.5565,0.08965,0.6004,0.2912,0.4501,0.1543,0.4694,0.7561,0.09037,0.6385,0.3875,0.3875;0.02133,0.02133,0.03808,0.01082,0.01497,0.2921,0.006783,0.1232,0.05905,0.03782,0.9081,0.7256,0.7435,0.9081,0.05311,0.2155,0.1323,0.07048,0.3005,0.09539,0.1857,0.0566,0.0566;1e-06,1e-06,0.0,2e-06,0.1238,0.4598,0.625,0.9083,0.9356,0.5589,0.09975,0.4449,0.9336,0.4911,0.4258,0.3956,0.6981,0.8673,0.2631,0.4713,0.7415,0.06373,0.06373;0.647,0.647,0.3038,0.02329,0.521,0.03472,0.001514,0.8694,0.01163,0.8728,0.5932,0.5476,0.1895,0.5932,0.7027,0.862,0.5739,0.4206,0.1068,0.5358,0.2664,0.8401,0.8401;0.0,0.0,0.0,0.0,0.001814,0.1562,0.0,0.04282,0.01421,0.06273,0.05183,0.008628,0.01238,0.05183,0.01212,0.09899,0.04761,0.01852,0.163,0.1529,0.0,0.01333,0.01333;6.7e-05,6.7e-05,0.0,0.002529,0.1618,0.4868,0.01829,0.9779,0.9522,0.6218,0.9448,0.1028,0.0488,0.9448,0.1462,0.6728,0.8837,0.1761,0.4153,0.002705,0.03189,0.001071,0.001071;0.01782,0.01782,5.5e-05,0.08197,0.03829,0.8611,0.06317,0.9276,0.9824,0.7928,0.941,0.004054,0.6522,0.941,0.508,0.7434,0.9231,0.8681,0.2788,0.1169,0.1057,0.5514,0.5514;0.0,0.0,0.000264,0.002567,0.1062,0.2793,0.07442,0.7049,0.685,0.6253,0.0504,0.2408,0.4738,0.1181,0.8167,0.3284,0.6686,0.03569,0.203,0.07821,0.004403,0.3308,0.3308;0.554,0.554,0.0,0.693,0.000419,0.6523,0.3957,0.5338,0.3708,0.5261,0.02682,0.9224,0.004539,0.02682,0.004421,0.05985,0.02414,0.007484,0.03896,0.1026,0.5558,0.004977,0.004977;0.2431,0.2431,0.1071,0.5317,0.3311,0.7224,0.4982,0.5759,0.1467,0.4223,0.5955,0.435,0.4634,0.5955,0.3398,0.3522,0.5867,0.1653,0.7278,0.4286,0.6414,0.4695,0.4695;0.6646,0.6646,0.003341,0.6622,0.4161,0.7013,0.4237,0.9068,0.1698,0.8051,0.007465,0.4816,0.7333,0.3374,0.3335,0.1672,0.3339,0.7546,0.1692,0.06442,0.3287,0.1653,0.1653;0.3348,0.3348,0.00057,0.5057,0.2369,0.5645,0.3632,0.8087,0.9095,0.6344,0.001347,0.8994,0.5571,0.3055,0.01405,0.0801,0.01658,0.5346,0.03598,0.04997,0.5495,0.0438,0.0438;0.03871,0.03871,0.08191,0.2038,0.9491,0.09138,0.8506,0.7239,0.04337,0.8792,0.02567,0.2433,0.8667,0.1432,0.7669,0.6106,0.4733,0.4711,0.008872,0.003286,0.5724,0.5308,0.5308;0.7417,0.7417,0.01372,0.8301,0.6201,0.02223,0.000381,0.9575,0.7435,0.4269,0.004712,0.1011,0.1516,0.2774,0.8808,0.6439,0.4917,0.8917,0.46,0.4188,0.002108,0.9007,0.9007;0.7678,0.7678,0.000696,0.6689,0.464,0.232,0.6417,0.8587,0.299,0.8424,0.7191,0.5884,0.8182,0.7191,0.8174,0.8803,0.07084,0.9721,0.08854,0.9868,0.4876,0.1366,0.1366;0.0913,0.0913,1.8e-05,0.08928,0.00073,0.8006,0.6546,0.9754,0.8826,0.7633,0.8087,0.8696,0.5967,0.8087,0.2692,0.897,0.1181,0.2724,0.03802,0.407,0.9537,0.3923,0.3923;0.0,0.0,0.0,0.0,0.0,0.456,0.1839,0.825,0.0,0.8609,3.2e-05,0.0,0.1541,0.07692,0.1527,0.9323,0.9117,0.1831,0.001816,0.001452,0.000143,0.159,0.159;0.09269,0.09269,1.1e-05,0.2268,0.05552,0.6885,0.7044,0.7577,0.08147,0.7676,0.7705,0.658,0.5776,0.7705,0.3379,0.6942,0.4007,0.03086,0.04543,0.5689,0.2405,0.6837,0.6837;0.552,0.552,0.9367,0.6903,0.5227,0.1323,0.6644,0.7234,0.6459,0.7524,0.7377,0.3293,0.1053,0.7377,0.4203,0.7885,0.5499,0.3936,0.4482,0.8245,0.6077,0.6416,0.6416;0.05073,0.05073,0.0,0.0,0.000758,0.6263,0.07125,0.8211,0.4672,0.8539,0.3427,0.5981,0.5043,0.4443,0.5026,0.7792,0.2271,0.08056,0.002907,0.6036,0.03354,0.01419,0.01419;0.002888,0.002888,0.0,0.02714,0.04348,0.8542,0.92,0.839,0.3051,0.8209,0.128,0.7424,0.9992,0.8066,0.318,0.7848,0.9112,0.3103,0.4617,0.01024,0.89,0.6042,0.6042;0.002439,0.002439,0.4536,0.005838,3e-05,0.1182,0.9131,0.9442,0.918,0.784,0.1161,0.004896,0.1809,0.8709,0.1707,0.03015,0.4267,0.5574,0.5587,0.1963,0.01464,0.06919,0.06919;0.113,0.113,0.0,0.2569,0.4116,0.8341,0.1359,0.8181,0.2953,0.6172,0.7485,0.7182,0.5394,0.7485,0.4941,0.1769,0.2507,0.6909,0.4393,0.8553,0.1908,0.6149,0.6149;0.000229,0.000229,0.0,0.0,0.0,0.8618,0.1956,0.6031,0.1747,0.01805,3e-06,0.1424,0.1651,0.6177,0.1636,0.3873,0.2868,0.1947,0.000441,0.0657,2e-05,0.1702,0.1702;0.2018,0.2018,1e-06,0.3692,0.8007,0.377,0.4675,0.9459,0.3495,0.7177,0.7999,0.6111,0.477,0.7999,0.6137,0.5546,0.6988,0.4609,0.6747,0.1159,0.2146,0.3418,0.3418;7e-06,7e-06,0.05558,0.01448,0.734,0.1188,0.6061,0.7651,0.2752,0.4896,0.7631,0.7516,0.905,0.7631,0.206,0.2993,0.8805,0.3915,0.09242,0.8913,0.6342,0.2549,0.2549;0.05372,0.05372,0.00995,0.2026,0.01386,0.4438,0.239,0.6325,0.1044,0.571,0.7814,0.3798,0.03857,0.7814,0.3936,0.664,0.1172,0.8226,0.8384,0.3298,0.5021,0.5246,0.5246;4e-06,4e-06,0.0,0.0004,0.2547,0.6699,0.000178,0.5058,0.3981,0.3443,0.5272,3.3e-05,0.3863,0.5272,0.3846,0.006682,0.001359,0.4217,0.6761,0.01721,0.004115,0.3926,0.3926;0.9749,0.9749,0.9221,0.9089,0.92,0.8244,0.4194,0.6355,0.02654,0.6253,0.6051,0.2905,0.3828,0.8906,0.4599,0.04398,0.3201,0.1335,0.7195,0.4171,0.4562,0.7566,0.7566;0.2123,0.2123,0.6322,0.7689,0.5357,0.2969,0.4704,0.9404,0.174,0.9738,0.6162,0.2143,0.02422,0.6162,0.5901,0.3937,0.2732,0.212,0.7838,0.7988,0.5481,0.6964,0.6964;0.8202,0.8202,0.0855,0.1046,0.3015,0.4651,0.1239,0.9594,0.7439,0.5571,0.7163,0.3252,0.908,0.7163,0.4915,0.325,0.9356,0.8498,0.416,0.7799,0.02497,0.08,0.08;0.7765,0.7765,0.1669,0.8546,0.2974,0.9532,0.4671,0.9518,0.3116,0.6103,0.5413,0.1912,0.2999,0.5413,0.3261,0.5735,0.5317,0.7168,0.374,0.1689,0.1599,0.02289,0.02289;0.8226,0.8226,0.2107,0.8858,0.09055,0.00861,0.2214,0.304,0.1992,0.3519,0.3271,0.8519,0.8624,0.3271,1.1e-05,0.002604,0.3166,3.2e-05,0.5073,0.008144,0.001452,0.1944,0.1944;2.1e-05,2.1e-05,0.0,0.001264,0.003285,0.7663,0.4076,0.7919,0.7186,0.9386,0.6103,0.9861,0.6417,0.9649,0.7418,0.8736,0.3644,0.2741,0.8576,0.5569,0.1261,0.5404,0.5404;4.1e-05,4.1e-05,0.08362,0.1439,0.1837,0.2397,0.01523,0.8303,0.5365,0.4121,0.649,0.4774,0.8788,0.649,0.4677,0.1543,0.9007,0.7369,0.4366,0.7157,0.6751,0.1373,0.1373;0.0,0.0,2e-06,0.0,0.01496,0.2935,0.07113,0.8449,0.05916,0.03786,1e-06,0.0424,0.05396,0.01825,0.0532,0.2164,0.8497,0.8076,0.3019,0.000161,0.1865,0.0567,0.0567;0.01991,0.01991,0.3063,0.08782,0.04438,0.1067,0.2085,0.9432,0.8433,0.7658,0.7341,0.02641,0.1696,0.7341,0.2919,0.1637,0.4614,0.231,0.9029,0.7369,0.154,0.3474,0.3474;0.02041,0.02041,0.02687,0.07701,0.08091,0.6032,0.05872,0.9602,0.6796,0.08557,0.0532,0.2305,0.8123,0.1297,0.3886,0.8936,0.2001,0.6516,0.8886,0.7787,0.07688,0.3427,0.3427;5e-06,5e-06,0.0,0.0,0.0,0.7625,0.8721,0.893,0.9222,0.6664,0.06282,0.5094,0.6557,0.9068,0.5347,0.923,0.523,0.9373,0.2994,0.01938,0.1695,0.565,0.565;0.04341,0.04341,0.1188,0.1726,0.04586,0.216,0.6873,0.6684,0.9622,0.2031,0.5955,0.9578,0.4736,0.5955,0.3057,0.8684,0.4614,0.5927,0.6491,0.5453,0.3497,0.5494,0.5494;0.5533,0.5533,0.6885,0.9668,0.5236,0.3016,0.000579,0.5236,0.6485,0.6743,0.9929,0.01088,0.01543,0.9929,0.6378,0.4843,0.0569,0.07126,0.7758,0.2973,0.009173,0.2522,0.2522;0.2187,0.2187,0.000709,0.05919,0.9321,0.8839,0.8046,0.9613,0.4008,0.8051,0.09997,0.8112,0.904,0.6582,0.8238,0.9701,0.3503,0.4954,0.8239,0.1469,0.6448,0.2992,0.2992;0.01324,0.01324,0.1099,0.000338,0.2768,0.9851,0.9955,0.9508,0.1813,0.8815,0.6349,0.2586,0.7622,0.6349,0.9484,0.725,0.8582,0.549,0.5178,0.67,0.5378,0.6378,0.6378;0.000107,0.000107,0.00022,0.09153,0.007221,0.3946,0.3076,0.8434,0.314,0.8538,0.9194,0.2985,0.6262,0.9194,0.7513,0.8914,0.3126,0.7959,0.4525,0.5441,0.2318,0.3789,0.3789;0.9939,0.9939,0.9398,0.9962,0.9934,0.7545,0.1819,0.9511,0.01748,0.6901,0.9347,0.9049,0.5544,0.9347,0.2664,0.8493,0.6655,0.5213,0.2736,0.4517,0.8898,0.8994,0.8994;0.6754,0.6754,0.7646,0.3001,0.3682,0.004335,0.7637,0.6272,0.8258,0.4676,0.73,0.04115,0.09284,0.73,0.4739,0.3681,0.06326,0.003575,0.6287,0.955,0.2973,0.09667,0.09667;0.005592,0.005592,0.0,0.0,0.3194,0.2401,0.8794,0.7685,0.2929,0.5388,0.709,0.9793,0.9437,0.709,0.03291,0.7532,0.2576,0.3981,0.2391,0.2362,0.913,0.3412,0.3412;0.04157,0.04157,0.003268,0.07508,0.5607,0.391,0.9802,0.9687,0.3041,0.4772,0.5131,0.9545,0.5595,0.9702,0.23,0.7588,0.9393,0.9801,0.8405,0.1546,0.4312,0.6206,0.6206;0.4161,0.4161,0.001329,0.0,0.3838,0.7571,0.7974,0.8499,0.7848,0.7553,0.1719,0.4868,0.07262,0.7094,0.00667,0.2339,0.005894,0.7969,0.03708,0.3085,0.5153,0.5202,0.5202;0.01822,0.01822,0.1859,0.007657,7.6e-05,0.9216,0.2753,0.9587,0.6221,0.5898,0.6464,0.04962,0.2096,0.6464,0.4214,0.583,0.3973,0.8276,0.8429,0.6957,0.7099,0.9712,0.9712;0.296,0.296,0.2815,0.03622,0.3602,0.3762,0.3596,0.6727,0.04955,0.8407,0.04297,0.2804,0.5444,0.2384,0.5428,0.5772,0.5062,0.8749,0.3452,0.6577,0.8876,0.0263,0.0263;1.3e-05,1.3e-05,0.0,4.1e-05,0.002624,0.9811,0.886,0.9146,0.3696,0.8785,0.2509,0.6116,0.9919,0.9579,0.7231,0.9958,0.6838,0.5952,0.08177,0.6019,0.000638,0.04562,0.04562;0.0,0.0,0.0,0.0,1e-06,0.9192,0.4532,0.9987,0.8921,0.7068,0.8932,0.7579,0.9997,0.9636,0.3531,0.9477,0.1291,0.7331,0.5123,0.4509,0.01051,0.4804,0.4804;7.2e-05,7.2e-05,0.03273,0.00275,0.119,0.1342,0.3249,0.9508,0.3209,0.1899,0.2946,0.6308,0.7921,0.2946,0.3628,0.2346,0.983,0.9881,0.5345,0.8754,0.2379,0.7104,0.7104;0.002609,0.002609,0.0,4.6e-05,0.0,0.6933,0.8889,0.9405,0.3373,0.5487,0.2796,0.9483,0.918,0.7319,0.6614,0.956,0.2181,0.8132,0.07778,0.09572,0.01214,0.6674,0.6674;0.000195,0.000195,0.003477,3e-06,0.4757,0.1516,0.8598,0.5241,0.5618,0.4953,0.428,0.9913,0.7814,0.5354,0.1094,0.4905,0.8214,0.7723,0.361,0.4565,0.8619,0.1385,0.1385;0.3084,0.3084,3e-06,0.4808,0.02779,0.3673,0.8525,0.8233,0.4402,0.9401,0.9885,0.8991,0.8736,0.9885,0.5658,0.9394,0.2742,0.8846,0.2984,0.6844,0.2272,0.7267,0.7267;1.1e-05,1.1e-05,8e-06,0.0,0.0438,0.5397,0.3183,0.7208,0.4177,0.2426,0.3239,0.5758,0.737,0.6584,0.3179,0.8516,0.5605,0.8131,0.1188,0.03482,0.4821,0.0371,0.0371;0.9076,0.9076,0.05387,0.9414,0.8159,0.4534,0.9296,0.9622,0.3771,0.9136,0.03869,0.371,0.4193,0.6066,0.2334,0.2282,0.8528,0.4542,0.6092,0.1662,0.08803,0.4487,0.4487;0.9072,0.9072,0.3903,0.5645,0.2971,0.9406,0.9094,0.9432,0.11,0.3699,0.6418,0.1104,0.7457,0.6418,0.3843,0.7261,0.8166,0.4365,0.09843,0.3077,0.04658,0.02084,0.02084;0.3672,0.3672,0.2993,0.05915,0.957,0.04528,0.4566,0.7404,0.175,0.8569,0.372,0.505,0.06098,0.563,0.2281,0.3892,0.5751,0.1541,0.2884,0.4485,0.2716,0.2355,0.2355;0.01182,0.01182,0.4722,0.5029,0.8421,0.5554,0.4136,0.8044,0.07437,0.8085,0.3425,0.9576,0.7436,0.904,0.5974,0.3106,0.7751,0.6514,0.9054,0.9919,0.7002,0.3571,0.3571;0.0,0.0,1e-06,1e-06,0.002934,0.02194,0.05542,0.7853,0.5209,0.824,0.1251,0.8296,0.4446,0.4791,0.04473,0.9135,0.098,0.08878,0.04333,0.429,0.2689,0.2736,0.2736;0.0,0.0,0.0,0.0,0.0,0.4723,0.1965,0.2766,0.1753,0.3239,3e-06,0.1426,0.1656,0.08463,0.1641,0.3912,0.289,0.1956,0.000435,0.000329,0.0,0.1707,0.1707;0.3073,0.3073,0.0,0.01099,4e-06,0.9432,0.6675,0.8548,0.7632,0.9552,0.3217,0.7488,0.872,0.9596,0.9494,0.765,0.3195,0.9316,0.6191,0.07523,0.1547,0.5579,0.5579;0.0,0.0,0.0,1e-06,0.0,0.5299,0.8679,0.979,0.2086,0.5689,0.2421,0.857,0.6251,0.748,0.8368,0.9828,0.0119,0.05878,0.06932,0.08431,0.06435,0.5983,0.5983;0.5106,0.5106,0.02633,0.05437,0.154,0.5794,0.9875,0.9588,0.284,0.801,0.05388,0.2228,0.1195,0.1682,0.1416,0.9015,0.9395,0.4932,0.2332,0.2471,0.1162,0.9864,0.9864;0.5149,0.5149,0.6896,0.4593,0.4954,0.1876,0.1969,0.5407,0.3877,0.5839,0.1744,0.3008,0.3184,0.1772,0.5817,0.9265,0.04887,0.2511,0.6958,0.8886,0.6835,0.3247,0.3247;0.2297,0.2297,0.2074,0.3998,0.2006,0.009669,4.7e-05,0.4119,0.339,0.2859,0.000604,7e-06,1.7e-05,0.000604,0.3256,0.5561,0.4615,0.3628,0.01076,0.009167,0.5254,0.3336,0.3336;0.8315,0.8315,0.5983,0.8913,0.8176,0.1946,0.6704,0.8176,0.0323,0.757,0.7427,0.4189,0.5769,0.7427,0.8686,0.9289,0.6829,0.4817,0.7968,0.6246,0.9223,0.8713,0.8713;0.356,0.356,0.6411,0.4808,0.6649,0.768,0.6056,0.9309,0.2605,0.655,0.4951,0.885,0.2095,0.8566,0.5317,0.578,0.6277,0.01095,0.9454,0.7314,0.9626,0.3952,0.3952;0.8002,0.8002,0.8989,0.7955,0.7498,0.4957,0.005992,0.4433,0.9404,0.7536,0.4455,0.03533,0.3415,0.4455,0.6807,0.8257,0.3835,0.07205,0.1816,0.8675,0.08051,0.5633,0.5633;0.05556,0.05556,0.0,0.0,0.0,0.3953,0.749,0.776,0.1192,0.7501,0.2277,0.09294,0.07871,0.2277,0.1101,0.8453,0.2183,0.7484,0.0572,0.3911,0.2815,0.1155,0.1155;0.001405,0.001405,0.4853,0.01662,0.000769,0.1214,0.0109,0.0279,0.007967,0.04305,0.03466,0.004522,0.006812,0.03466,0.00665,0.0,0.03147,0.01077,0.1274,0.1185,0.05613,0.007411,0.007411;0.05983,0.05983,0.4059,0.7648,0.5308,0.1583,0.4319,0.8977,0.8084,0.9326,0.004593,0.9251,0.4119,0.6031,0.3344,0.3389,0.5764,0.7319,0.0673,0.4889,0.2366,0.5483,0.5483;0.3489,0.3489,0.09539,0.3393,0.1487,0.009082,0.3742,0.9548,0.09798,0.6979,0.3182,0.7789,0.5298,0.7758,0.0562,0.7918,0.5775,0.8276,0.682,0.7409,0.4705,0.3283,0.3283;0.7156,0.7156,0.2208,0.8133,0.8771,0.7887,0.1683,0.8361,0.3275,0.4226,0.3772,0.9363,0.6077,0.3772,0.04406,0.3541,0.5001,0.4006,0.7624,0.7548,0.7536,0.8568,0.8568;0.2504,0.2504,0.0242,0.4265,0.1019,0.7478,0.3688,0.6888,0.6351,0.1468,0.5877,0.8739,0.7082,0.5877,0.9389,0.4121,0.0227,0.007536,0.1455,0.9331,0.2522,0.8815,0.8815:0.0,0.0,0.0,0.0,0.0,0.8467,0.2014,0.0,0.3772,0.3986,0.6539,0.0802,0.3933,0.49,0.6398,0.381,0.7143,0.5441,0.3986,0.01151,0.3433,0.1982,0.1982;0.0,0.0,0.0,0.0,0.0,0.1662,0.2121,0.0,0.06485,0.8715,0.2158,0.07075,0.02264,0.04798,0.3225,0.01159,0.5239,0.3774,0.4247,0.9077,0.796,0.3313,0.3313;0.0,0.0,0.0,0.0,0.0,0.03065,0.02828,0.0,0.004974,0.004974,0.0186,0.004974,0.0,0.0301,0.004974,0.001395,0.004974,0.004974,0.004974,0.02732,0.02294,0.0994,0.0994;0.0,0.0,0.0,0.0,0.0,0.5492,0.3284,0.0,0.6447,0.8848,0.1122,0.005514,0.05209,0.8453,0.342,0.419,0.4014,0.7188,0.342,0.8027,0.562,0.1572,0.1572;0.0,0.0,0.0,0.0,0.0,0.7105,0.197,0.0,0.08922,0.3618,0.5906,0.03311,0.1522,0.219,0.6982,0.2606,0.5945,0.5945,0.03311,0.07497,0.3557,0.1919,0.1919;0.0,0.0,0.0,0.0,0.0,0.7327,0.4165,0.0,0.6224,0.8794,0.9507,0.6654,0.0653,0.511,0.6449,0.365,0.5566,0.2966,0.08945,0.02728,0.6672,0.2734,0.2734;0.0,0.0,0.0,0.0,0.0,0.2433,0.3794,0.0,0.1201,0.5917,0.3658,0.9031,0.00083,0.8363,0.5235,0.2927,0.2872,0.2316,0.8843,0.6678,0.01564,0.2853,0.2853;0.0,0.0,0.0,0.0,0.0,0.8588,0.772,0.0,0.7929,0.7929,0.7783,0.5053,0.09324,0.7684,0.898,0.8633,0.8814,0.95,0.95,0.6173,0.1578,0.7206,0.7206;0.0,0.0,0.0,0.0,0.0,0.5428,0.3647,0.0,0.0155,0.537,0.09564,0.1947,0.4928,0.6371,0.8558,0.6092,0.2953,0.5519,0.3465,0.9347,0.1973,0.8517,0.8517;0.0,0.0,0.0,0.0,0.0,0.704,0.8549,0.0,0.9314,0.7502,0.1619,0.03357,0.6236,0.438,0.473,0.6319,0.9675,0.9787,0.7565,0.3655,0.01016,0.2191,0.2191;0.0,0.0,0.0,0.0,0.0,0.1992,0.1704,0.0,0.3081,0.985,0.5245,0.3402,0.07739,0.6415,0.7799,0.2878,0.182,0.1751,0.1365,0.01854,0.3755,0.07881,0.07881;0.0,0.0,0.0,0.0,0.0,0.8362,0.3791,0.0,0.8398,0.2587,0.1447,0.5557,0.8564,0.6203,0.3355,0.6882,0.3661,0.5468,0.2776,0.4067,0.2135,0.5877,0.5877;0.0,0.0,0.0,0.0,0.0,0.6329,0.0546,0.0,0.6793,0.78,0.133,0.2144,0.4346,0.1875,0.3823,0.09463,0.05456,0.05456,0.5554,0.5369,0.03465,0.01413,0.01413;0.0,0.0,0.0,0.0,0.0,0.7961,0.6605,0.0,0.2807,0.8692,0.7401,0.6694,0.7441,0.7413,0.5094,0.7436,0.5721,0.8692,0.3617,0.8373,0.8151,0.9501,0.9501;0.0,0.0,0.0,0.0,0.0,0.7983,0.3745,0.0,0.4894,0.6371,0.2464,0.8028,0.5188,0.7375,0.7582,0.8904,0.01324,0.2443,0.05226,0.2712,0.8144,0.6587,0.6587;0.0,0.0,0.0,0.0,0.0,0.1911,0.1099,0.0,0.03735,0.03735,0.08472,0.03735,0.0,0.1142,0.03735,1e-05,0.03735,0.03735,0.834,0.00187,0.001375,0.09399,0.09399;0.0,0.0,0.0,0.0,0.0,0.6385,0.6078,0.0,0.2182,0.7554,0.7329,0.2182,0.48,0.8909,0.9234,0.8334,0.5175,0.3469,0.5175,0.6442,0.7276,0.8357,0.8357;0.0,0.0,0.0,0.0,0.0,2.2e-05,1e-06,0.0,0.0,0.0,0.0,0.0,0.0,1e-06,0.0,8.3e-05,0.0,0.0,0.0,0.005748,0.004481,9.6e-05,9.6e-05;0.0,0.0,0.0,0.0,0.0,0.8167,0.004321,0.0,0.1356,0.1356,0.2254,0.6632,0.2533,0.2713,0.1356,0.02969,0.000278,0.1356,0.1356,0.1584,0.6227,0.8406,0.8406;0.0,0.0,0.0,0.0,0.0,0.9026,0.3566,0.0,0.5774,0.7306,0.9097,0.5163,0.4611,0.7665,0.7036,0.238,0.5422,0.2024,0.107,0.8886,0.351,0.8372,0.8372;0.0,0.0,0.0,0.0,0.0,0.9456,0.7491,0.0,0.05273,0.8775,0.3389,0.8439,0.8594,0.4866,0.5631,0.1421,0.2242,0.7945,0.5203,0.3661,0.4835,0.9861,0.9861;0.0,0.0,0.0,0.0,0.0,0.5581,0.9168,0.0,0.000444,0.3115,0.9074,0.3115,0.004805,0.006242,0.3115,0.0342,0.000444,0.3115,0.000444,0.000131,8.4e-05,0.03604,0.03604;0.0,0.0,0.0,0.0,0.0,0.219,0.06772,0.0,0.2855,0.8471,0.927,0.3114,0.3338,0.8016,0.5652,0.9219,0.01798,0.4134,0.9919,0.503,0.9993,0.07904,0.07904;0.0,0.0,0.0,0.0,0.0,0.9058,0.3805,0.0,0.279,0.6394,0.401,0.2359,0.7585,0.9104,0.5925,0.1053,0.7696,0.5363,0.7128,0.9784,0.7778,0.1461,0.1461;0.0,0.0,0.0,0.0,0.0,0.9425,0.6484,0.0,0.1411,0.4574,0.1754,0.2541,0.8688,0.9785,0.4177,0.3902,0.7203,0.4693,0.9153,0.9595,0.5909,0.3355,0.3355;0.0,0.0,0.0,0.0,0.0,0.0903,0.1049,0.0,0.4716,0.943,0.835,0.04875,0.03515,0.7677,0.9021,0.8103,0.5231,0.256,0.7289,0.8339,0.3336,0.2678,0.2678;0.0,0.0,0.0,0.0,0.0,1e-06,0.0,0.0,0.0,0.07009,0.0,0.07009,0.1605,0.1758,0.1619,8e-06,0.0,0.07009,0.07009,0.001984,0.00143,0.3234,0.3234;0.0,0.0,0.0,0.0,0.0,0.8667,0.3994,0.0,0.2551,0.2551,0.03812,0.145,0.8211,0.2797,0.7526,0.5474,0.2551,0.145,0.01289,0.3508,0.3333,0.8839,0.8839;0.0,0.0,0.0,0.0,0.0,0.8407,0.1692,0.0,0.8223,0.7845,0.2394,0.1619,0.768,0.9599,0.7845,0.6996,0.708,0.5222,0.708,0.7465,0.4987,0.8251,0.8251;0.0,0.0,0.0,0.0,0.0,0.7596,0.3487,0.0,0.2507,0.7604,0.9624,0.2297,0.04937,0.2759,0.2674,0.3972,0.1822,0.6047,0.04118,0.0551,0.5719,0.08347,0.08347;0.0,0.0,0.0,0.0,0.0,0.8421,0.604,0.0,0.09902,0.8709,0.1959,0.2424,0.1082,0.9592,0.03277,0.2633,0.4213,0.9863,0.7334,0.005083,0.4678,0.09349,0.09349;0.0,0.0,0.0,0.0,0.0,0.921,0.5522,0.0,0.2446,0.3752,0.02831,0.05493,0.7109,0.8417,0.1607,0.1471,0.5349,0.8822,0.4654,0.2167,0.8244,0.2105,0.2105;0.0,0.0,0.0,0.0,0.0,0.9548,0.07181,0.0,0.533,0.3479,0.6111,0.3964,0.9296,0.2129,0.4949,0.9713,0.9117,0.1765,0.2706,0.0461,0.9047,0.599,0.599;0.0,0.0,0.0,0.0,0.0,0.4892,0.5091,0.0,0.3664,0.5935,0.09184,0.3664,0.7853,0.7085,0.3755,0.8573,0.7059,0.7059,0.5935,0.2932,0.6155,0.5394,0.5394;0.0,0.0,0.0,0.0,0.0,0.06301,0.02507,0.0,0.004157,0.004157,0.01626,0.004157,0.02224,0.02674,0.004157,0.08861,0.004157,0.004157,0.004157,0.2653,0.2487,0.09194,0.09194;0.0,0.0,0.0,0.0,0.0,0.9224,0.6803,0.0,0.7329,0.5938,0.2837,0.5323,0.009431,0.9117,0.9532,0.1829,0.9934,0.9349,0.005012,0.6875,0.4793,0.002957,0.002957;0.0,0.0,0.0,0.0,0.0,0.5076,0.2247,0.0,0.8126,0.7299,0.9298,0.3246,0.5226,0.8126,0.9481,0.663,0.2161,0.6556,0.5381,0.527,0.6688,0.9563,0.9563;0.0,0.0,0.0,0.0,0.0,0.8694,0.1843,0.0,0.7569,0.6957,0.001185,0.5178,0.3705,0.6373,0.3581,0.6241,0.8164,0.07003,0.3836,0.2795,0.3967,0.71,0.71;0.0,0.0,0.0,0.0,0.0,3.3e-05,1e-06,0.0,0.0,0.0,0.0,0.0,1e-06,1e-06,1e-06,0.000117,0.0,0.0,0.0,0.006929,0.00545,0.000134,0.000134;0.0,0.0,0.0,0.0,0.0,0.2248,0.4793,0.0,0.8166,0.8084,0.09391,0.3582,0.05103,0.5944,0.7835,0.161,0.6583,0.1921,0.4652,0.5759,0.1156,0.2969,0.2969;0.0,0.0,0.0,0.0,0.0,3.3e-05,1e-06,0.0,0.0,0.0,0.0,0.0,1e-06,1e-06,1e-06,0.000117,0.0,0.0,0.0,0.006929,0.00545,0.000134,0.000134;0.0,0.0,0.0,0.0,0.0,0.9692,0.759,0.0,0.6727,0.8277,0.4021,0.7972,0.1333,0.3334,0.9196,0.7665,0.18,0.7428,0.8677,0.5412,0.2583,0.193,0.193;0.0,0.0,0.0,0.0,0.0,0.1705,0.5499,0.0,0.8427,0.393,0.3084,0.3139,0.000937,0.7512,0.977,0.3316,0.3486,0.393,0.2086,0.07908,0.003654,0.3876,0.3876;0.0,0.0,0.0,0.0,0.0,0.1564,0.193,0.0,0.9022,0.9529,0.2194,0.7273,0.8458,0.4479,0.359,0.6724,0.359,0.277,0.7913,0.692,0.05183,0.1946,0.1946;0.0,0.0,0.0,0.0,0.0,0.7513,0.1672,0.0,0.7448,0.9768,0.8326,0.8808,0.8769,0.5826,0.7302,0.657,0.1932,0.1074,0.7833,0.8551,0.1673,0.2318,0.2318;0.0,0.0,0.0,0.0,0.0,0.539,0.7147,0.0,0.4271,0.5448,0.7411,0.3874,0.4943,0.9058,0.7662,0.8459,0.7849,0.02822,0.4271,0.9914,0.6384,0.8575,0.8575;0.0,0.0,0.0,0.0,0.0,0.6268,0.04771,0.0,0.4913,0.4913,0.01611,0.2095,0.4166,0.1407,0.05134,0.08813,0.2832,0.004107,0.05134,0.05493,0.726,0.7339,0.7339;0.0,0.0,0.0,0.0,0.0,0.3842,0.001038,0.0,0.002896,0.3285,0.119,0.003971,0.009271,0.5701,0.461,0.003776,0.036,0.9233,0.3675,0.09514,0.3519,0.006312,0.006312;0.0,0.0,0.0,0.0,0.0,0.9874,0.4225,0.0,0.2016,0.5999,0.864,0.3976,0.1764,0.9513,0.5605,0.3939,0.9498,0.613,0.2151,0.8498,0.07237,0.1185,0.1185;0.0,0.0,0.0,0.0,0.0,0.1206,0.8708,0.0,0.01497,0.01497,0.04265,0.8139,0.05425,0.06249,0.05502,0.1567,0.01497,0.01497,0.653,0.3637,0.3461,0.1612,0.1612;0.0,0.0,0.0,0.0,0.0,0.2994,0.1171,0.0,0.4064,0.7741,0.6199,0.01221,0.9337,0.7211,0.7211,0.4166,0.2946,0.3987,0.07621,0.5782,0.4186,0.1002,0.1002;0.0,0.0,0.0,0.0,0.0,0.7687,0.09831,0.0,0.1283,0.8231,0.4281,0.4318,0.833,0.5675,0.4318,0.2423,0.207,0.7952,0.8534,0.5568,0.7091,0.1879,0.1879;0.0,0.0,0.0,0.0,0.0,0.04148,0.01436,0.0,0.001814,0.001814,0.00872,0.001814,0.01251,0.01546,0.01278,0.06141,0.001814,0.001814,0.001814,0.217,7e-06,0.0,0.0;0.0,0.0,0.0,0.0,0.0,0.6693,0.4818,0.0,0.8856,0.1365,0.01942,0.7732,0.04915,0.5672,0.4984,0.02525,0.268,0.008371,0.02201,0.7296,0.05714,0.2234,0.2234;0.0,0.0,0.0,0.0,0.0,0.493,0.9161,0.0,0.9892,0.8355,0.07363,0.7449,0.4736,0.2022,0.6191,0.07189,0.8085,0.2602,0.0308,0.715,0.07925,0.1024,0.1024;0.0,0.0,0.0,0.0,0.0,0.6575,0.8607,0.0,0.7998,0.6001,0.4463,0.2475,0.1246,0.6903,0.6001,0.607,0.4327,0.03582,0.3328,0.9653,0.07211,0.02887,0.02887;0.0,0.0,0.0,0.0,0.0,0.3802,0.1711,0.0,0.2283,0.5246,0.9225,0.2283,0.3598,0.654,0.6413,0.00652,0.2283,0.2283,0.07172,0.1585,0.1445,0.03489,0.03489;0.0,0.0,0.0,0.0,0.0,0.5727,0.4756,0.0,0.0,0.3311,0.4359,0.3311,0.4643,0.3607,0.2136,0.6135,0.3311,0.3311,0.3311,0.004691,0.4854,0.5107,0.5107;0.0,0.0,0.0,0.0,0.0,0.5063,0.07904,0.0,0.6401,0.4415,0.2902,0.6401,0.376,0.3371,0.02962,0.1154,0.03846,0.1925,0.6993,0.06052,0.5143,0.06746,0.06746;0.0,0.0,0.0,0.0,0.0,0.5755,0.2118,0.0,0.3709,0.3184,0.3391,0.3709,0.523,0.3866,0.06997,0.04745,0.01029,0.2369,0.6165,0.03072,0.3148,0.07053,0.07053;0.0,0.0,0.0,0.0,0.0,0.4753,0.7979,0.0,0.01632,0.3212,0.07612,0.6439,0.233,0.7727,0.4533,0.1563,0.1427,0.4888,0.9084,0.5639,0.1888,0.7559,0.7559;0.0,0.0,0.0,0.0,0.0,0.1454,0.1146,0.0,0.7216,0.2678,0.4046,0.6439,0.2724,0.8063,0.7216,0.01212,0.06633,0.1312,0.6691,0.4931,0.9621,0.000605,0.000605;0.0,0.0,0.0,0.0,0.0,0.4321,0.05056,0.0,0.4942,0.3306,0.1887,0.4942,0.09984,0.9019,0.5124,0.4535,0.01176,0.2786,0.05431,0.792,0.3256,0.459,0.459;0.0,0.0,0.0,0.0,0.0,0.8148,0.09978,0.0,0.4044,0.4492,0.3574,0.3674,0.5136,0.2566,0.9268,0.04969,0.1264,0.3426,0.565,0.003895,0.1197,0.2559,0.2559;0.0,0.0,0.0,0.0,0.0,1.5e-05,0.0,0.0,0.06774,0.06774,0.1326,0.06774,0.0,0.06774,0.1562,0.3058,0.0,0.06774,0.825,0.0,0.003833,6.8e-05,6.8e-05;0.0,0.0,0.0,0.0,0.0,0.1148,0.3952,0.0,0.05552,0.4543,0.4731,0.5735,0.6799,0.5179,0.4488,0.2786,0.7124,0.5735,0.02881,0.1226,0.06968,0.1103,0.1103;0.0,0.0,0.0,0.0,0.0,0.4753,0.6466,0.0,0.5227,0.09181,0.5219,0.2894,0.3065,0.6515,0.6389,0.7507,0.5227,0.09181,0.09181,0.2154,0.2266,0.754,0.754;0.0,0.0,0.0,0.0,0.0,0.3754,0.1026,0.0,0.8166,0.8166,0.2057,0.2024,0.3561,0.1819,0.4584,0.006078,0.2626,0.1819,0.3736,0.2894,0.1233,0.1271,0.1271;0.0,0.0,0.0,0.0,0.0,0.5655,0.6274,0.0,0.9917,0.86,0.3093,0.7425,0.1013,0.921,0.177,0.06709,0.09333,0.4759,0.4673,0.04584,0.4289,0.2429,0.2429;0.0,0.0,0.0,0.0,0.0,0.8616,0.1653,0.0,0.06264,0.05254,0.8493,0.1413,0.3132,0.5387,0.4857,0.9063,0.009608,0.3631,0.9682,0.4408,0.9976,0.01391,0.01391;0.0,0.0,0.0,0.0,0.0,0.5155,0.62,0.0,0.8181,0.7566,0.9332,0.1927,0.005426,0.7692,0.5568,0.7306,0.5384,0.2924,0.3646,0.4067,0.5567,0.01486,0.01486;0.0,0.0,0.0,0.0,0.0,0.009905,0.002127,0.0,0.05354,0.000106,0.143,0.0751,0.0,0.1809,0.1672,1e-06,0.0751,0.6031,0.6031,0.001493,0.09801,0.324,0.324;0.0,0.0,0.0,0.0,0.0,0.329,0.2342,0.0,0.02126,0.7877,0.2694,0.6249,0.007204,0.8349,0.1741,0.000385,0.03232,0.2986,0.8444,0.3038,0.8912,0.01212,0.01212;0.0,0.0,0.0,0.0,0.0,0.8274,0.5708,0.0,0.2539,0.6306,0.5028,0.3294,0.7994,0.5127,0.8588,0.07656,0.06975,0.2988,0.1135,0.4991,0.0994,0.01327,0.01327;0.0,0.0,0.0,0.0,0.0,0.606,0.5022,0.0,0.041,0.7889,0.8499,0.9354,0.5895,0.4487,0.8049,0.229,0.7889,0.5667,0.5667,0.01899,0.2587,0.7076,0.7076;0.0,0.0,0.0,0.0,0.0,0.5023,0.399,0.0,0.2547,0.2547,3.4e-05,1e-06,0.3872,0.2547,0.389,0.002365,0.2547,0.2547,0.2547,0.7194,0.03137,0.002594,0.002594;0.0,0.0,0.0,0.0,0.0,0.7861,0.8935,0.0,0.7864,0.6643,0.6517,0.04555,0.9558,0.7288,0.3677,0.7927,0.2961,0.005969,0.9726,0.2442,0.7388,0.2303,0.2303;0.0,0.0,0.0,0.0,0.0,0.5356,0.5069,0.0,0.4444,0.5238,0.3016,0.9139,0.6847,0.6977,0.3496,0.4101,0.5594,0.7876,0.084,0.2971,0.9523,0.7075,0.7075;0.0,0.0,0.0,0.0,0.0,0.9716,0.1158,0.0,0.6094,0.4527,0.6899,0.8149,0.9472,0.6237,0.3571,0.1973,0.9145,0.6438,0.8926,0.05367,0.4899,0.7104,0.7104;0.0,0.0,0.0,0.0,0.0,0.1994,0.01076,0.0,0.1476,0.8474,0.9349,0.5892,0.5718,0.8262,0.5302,0.06529,0.686,0.01831,0.3862,0.9307,0.1456,0.006017,0.006017;0.0,0.0,0.0,0.0,0.0,0.3003,0.2,0.0,0.09055,0.8079,0.1652,0.8079,0.1897,0.09055,0.1913,0.349,0.09055,0.09055,0.09055,0.02039,0.01678,0.000833,0.000833;0.0,0.0,0.0,0.0,0.0,0.5781,0.5219,0.0,0.2714,0.3453,0.3666,0.01813,0.07043,0.7458,0.9745,0.004199,0.5273,0.7767,0.4786,0.0128,0.07617,0.9438,0.9438;0.0,0.0,0.0,0.0,0.0,0.1989,0.3207,0.0,0.2383,0.8303,0.9724,0.1314,0.4586,0.7036,0.1189,0.5069,0.03972,0.07643,0.7036,0.004019,0.6533,0.2735,0.2735;0.0,0.0,0.0,0.0,0.0,0.06351,0.05958,0.0,0.01496,0.01496,0.04271,0.7126,0.05434,0.06262,0.05512,0.1573,0.01496,0.01496,0.01496,0.000836,0.000589,0.1618,0.1618;0.0,0.0,0.0,0.0,0.0,0.6867,0.1876,0.0,0.1389,0.8584,0.9732,0.1161,0.08825,0.7417,0.4876,0.8948,0.009054,0.2558,0.9968,0.6265,0.9995,0.1157,0.1157;0.0,0.0,0.0,0.0,0.0,0.322,0.2287,0.0,0.8902,0.4598,0.4748,0.04648,0.5573,0.601,0.7017,0.04066,0.006079,0.6172,0.998,0.2489,0.2701,0.5317,0.5317;0.0,0.0,0.0,0.0,0.0,0.743,0.7379,0.0,0.02688,0.3949,0.8851,0.05148,0.6721,0.4574,0.6734,0.02419,0.6358,0.2903,0.7201,0.001018,0.4925,0.01727,0.01727;0.0,0.0,0.0,0.0,0.0,0.192,0.4749,0.0,0.1917,0.5509,0.8232,0.5128,0.9016,0.7716,0.3411,0.5742,0.02056,0.3297,0.3989,0.4515,0.9369,0.7723,0.7723;0.0,0.0,0.0,0.0,0.0,0.2665,0.2584,0.0,0.1318,0.5236,0.8458,0.1318,0.247,0.5236,0.05543,0.6722,0.1318,7e-06,0.0148,0.6253,0.6104,0.9986,0.9986;0.0,0.0,0.0,0.0,0.0,0.4813,0.88,0.0,0.01452,0.1086,0.502,0.2153,0.805,0.9745,0.5314,0.04494,0.001174,0.9504,0.4932,0.2151,0.5874,0.3542,0.3542;0.0,0.0,0.0,0.0,0.0,0.8238,0.4244,0.0,0.1723,0.8563,0.01707,0.7428,0.6833,0.8181,0.858,0.1599,0.4175,0.1809,0.2768,0.9135,0.1807,0.887,0.887;0.0,0.0,0.0,0.0,0.0,0.5978,0.2259,0.0,0.01953,0.8434,0.8364,0.2173,0.9699,0.4614,0.5626,0.04497,0.09641,0.9161,0.974,0.1278,0.2665,0.2393,0.2393;0.0,0.0,0.0,0.0,0.0,0.7578,0.1871,0.0,0.4507,0.8081,0.09123,0.6735,0.177,0.8243,0.7009,0.9567,0.2349,0.2277,0.03357,0.7175,0.2316,0.881,0.881;0.0,0.0,0.0,0.0,0.0,0.776,0.4219,0.0,0.03268,0.6126,0.2332,0.7525,0.4765,0.7538,0.8554,0.7434,0.6514,0.4291,0.4533,0.8688,0.5725,0.7753,0.7753;0.0,0.0,0.0,0.0,0.0,0.1673,0.006673,0.0,0.04385,0.2646,0.9794,0.42,0.2823,0.8604,0.3744,0.05935,0.5375,0.3698,0.42,0.3611,0.1274,0.4131,0.4131;0.0,0.0,0.0,0.0,0.0,0.6372,0.07581,0.0,0.1705,0.6155,0.7366,0.7818,0.4546,0.7043,0.3206,0.1241,0.4078,0.848,0.4771,0.09392,0.94,0.4016,0.4016;0.0,0.0,0.0,0.0,0.0,0.6185,0.008099,0.0,0.1896,0.3838,0.05884,0.00076,0.3161,0.5321,0.07403,0.1903,0.02288,0.3838,0.3838,0.07817,0.6599,0.009777,0.009777;0.0,0.0,0.0,0.0,0.0,0.5238,0.4021,0.0,0.01114,0.6904,0.2825,0.1051,0.2634,0.8499,0.3131,0.006465,0.3371,0.04831,0.8713,0.0149,0.4593,0.4353,0.4353;0.0,0.0,0.0,0.0,0.0,0.9164,0.1389,0.0,0.488,0.8754,0.4646,0.8092,0.1302,0.2176,0.8754,0.02169,0.3357,0.6727,0.6727,0.751,0.16,0.9439,0.9439;0.0,0.0,0.0,0.0,0.0,0.5479,0.3887,0.0,0.4535,0.2638,0.0893,0.7688,0.3649,0.6499,0.5684,0.5733,0.2447,0.885,0.9146,0.9845,0.0991,0.8923,0.8923;0.0,0.0,0.0,0.0,0.0,0.3659,0.06947,0.0,0.4131,0.07584,0.08189,0.06216,0.001776,0.3699,0.6962,0.6025,0.1339,0.8964,0.8091,0.05106,0.002232,0.009851,0.009851;0.0,0.0,0.0,0.0,0.0,0.9479,0.3118,0.0,0.1927,0.2537,0.9285,0.2647,0.6857,0.5408,0.4256,0.09977,0.4413,0.6298,0.2128,0.1223,0.7385,0.3129,0.3129;0.0,0.0,0.0,0.0,0.0,0.1478,0.9207,0.0,0.3808,0.7713,0.8228,0.1518,0.01936,0.5534,0.1902,0.0324,0.5534,0.8842,0.4251,0.74,0.3199,0.3452,0.3452;0.0,0.0,0.0,0.0,0.0,0.2781,0.0493,0.0,0.3254,0.374,0.9797,0.8554,0.4438,0.9339,0.6829,0.3409,0.6018,0.4533,0.1994,0.7974,0.02246,0.1931,0.1931;0.0,0.0,0.0,0.0,0.0,0.3346,0.7664,0.0,0.01272,0.8066,0.08921,0.06413,0.1717,0.6727,0.3382,0.16,0.2292,0.663,0.6325,0.2308,0.8489,0.3658,0.3658;0.0,0.0,0.0,0.0,0.0,0.06067,0.7447,0.0,0.3932,0.7208,0.4959,0.00984,0.7967,0.7208,0.7387,0.4481,0.1942,0.3011,0.3011,0.6443,0.2686,0.08353,0.08353;0.0,0.0,0.0,0.0,0.0,0.08336,0.9845,0.0,0.5837,0.256,0.05378,0.6607,0.3227,0.9326,0.5703,0.7182,0.5122,0.15,0.4073,0.2879,0.8548,0.3089,0.3089;0.0,0.0,0.0,0.0,0.0,0.6513,0.4832,0.0,0.8389,0.8597,0.4116,0.06176,0.2433,0.3658,0.4889,0.129,0.961,0.4698,0.244,0.02605,0.9487,0.7776,0.7776;0.0,0.0,0.0,0.0,0.0,0.8586,0.3355,0.0,0.5917,0.9689,0.04874,0.2564,0.2305,0.5877,0.07538,0.8559,0.3349,0.1965,0.7926,0.4076,0.9433,0.197,0.197;0.0,0.0,0.0,0.0,0.0,0.5527,0.596,0.0,0.4464,0.849,0.7635,0.1957,0.6903,0.6968,0.6809,0.7774,0.8597,0.5587,0.04665,0.4464,0.3562,0.6273,0.6273;0.0,0.0,0.0,0.0,0.0,0.2212,0.1547,0.0,0.6793,0.78,0.2035,0.005388,0.05837,0.2005,0.438,0.283,0.03739,0.02268,0.4423,0.1187,0.04598,0.08455,0.08455;0.0,0.0,0.0,0.0,0.0,0.1831,0.0,0.0,0.07485,0.0,0.1433,0.0,0.0,0.0,0.0,6e-06,0.07485,0.07485,0.07485,0.5411,0.5248,7e-06,7e-06;0.0,0.0,0.0,0.0,0.0,0.3789,0.003493,0.0,0.01673,0.6975,0.5908,0.08742,0.07706,0.001141,0.3108,0.02473,0.3242,0.9331,0.6688,0.3881,0.002295,0.9215,0.9215;0.0,0.0,0.0,0.0,0.0,0.1238,0.2632,0.0,0.2835,0.7171,0.02761,0.6082,0.00096,0.7667,0.3436,0.1472,0.4214,0.3234,0.7744,0.7971,0.000439,0.5212,0.5212;0.0,0.0,0.0,0.0,0.0,0.4794,0.3788,0.0,0.6879,0.9387,0.1955,0.03171,0.8001,0.6578,0.801,0.6106,0.3687,0.3687,0.7249,0.4015,0.7546,0.7593,0.7593;0.0,0.0,0.0,0.0,0.0,0.8543,0.09972,0.0,0.5997,0.4157,0.2346,0.6087,0.0635,0.8943,0.308,0.5906,0.1919,0.6761,0.7349,0.0656,0.3191,0.8824,0.8824;0.0,0.0,0.0,0.0,0.0,0.3483,0.34,0.0,0.2006,0.2006,0.2994,0.2006,0.3282,0.3465,0.2006,0.4924,0.2006,0.2006,0.2006,0.0221,0.01833,0.4978,0.4978;0.0,0.0,0.0,0.0,0.0,0.876,0.004998,0.0,0.3148,0.8176,0.6208,0.8176,0.2792,0.4536,0.8176,0.6,0.5302,0.5302,0.5302,0.1052,0.03562,0.7088,0.7088;0.0,0.0,0.0,0.0,0.0,0.3239,0.4222,0.0,0.2767,0.5878,0.2028,0.4433,0.4104,0.85,0.6819,0.4148,0.3237,0.5206,0.1528,0.7633,0.8487,0.3485,0.3485;0.0,0.0,0.0,0.0,0.0,0.6433,0.2398,0.0,0.2507,0.2173,0.4493,0.4247,0.4279,0.576,0.4001,0.5002,0.5832,0.4079,0.6566,0.2089,0.6549,0.4356,0.4356;0.0,0.0,0.0,0.0,0.0,0.2037,0.1199,0.0,4.7e-05,0.04262,0.7085,0.04262,0.000997,0.04262,0.6321,0.002883,0.04262,0.04262,0.6321,0.000413,0.449,0.2532,0.2532;0.0,0.0,0.0,0.0,0.0,0.02691,0.008064,0.0,0.000769,0.000769,0.004577,0.000769,0.006894,0.008773,0.007063,0.04203,0.000769,0.000769,0.000769,0.1763,1e-06,0.0441,0.0441;0.0,0.0,0.0,0.0,0.0,0.8584,0.08435,0.0,0.5135,0.4423,0.845,0.01208,0.6635,0.7702,0.9489,0.8721,0.4775,0.9919,0.259,0.7391,0.5329,0.6453,0.6453;0.0,0.0,0.0,0.0,0.0,0.5555,0.736,0.0,0.000544,0.3997,0.2938,0.6835,0.3747,0.5277,0.4413,0.3041,0.8303,0.6628,0.6835,0.4775,0.6796,0.6795,0.6795;0.0,0.0,0.0,0.0,0.0,0.8183,0.9162,0.0,0.3151,0.2092,0.4499,0.7562,0.4511,0.4025,0.4864,0.3996,0.3749,0.737,0.2092,0.3745,0.7559,0.7171,0.7171;0.0,0.0,0.0,0.0,0.0,0.701,0.522,0.0,0.4592,0.7885,0.1608,0.2015,0.6367,0.5619,0.7458,0.4732,0.03135,0.9101,0.8134,0.5889,0.9347,0.05378,0.05378:0.0,0.0,0.0,0.0,0.0,0.9051,0.6608,0.0,0.9978,0.9856,0.2035,0.7955,0.6707,0.1154,0.203,0.2509,0.2185,0.6224,0.7956,0.5518,0.5656,0.02397,0.02397;0.0,0.0,0.0,0.0,0.0,0.4871,0.5841,0.0,0.04798,0.3682,0.04802,0.8752,0.3774,0.1523,0.1514,0.3474,0.0793,0.04985,0.1552,0.04203,0.02716,0.235,0.235;0.0,0.0,0.0,0.0,0.0,0.003104,0.00988,0.0,0.004974,0.1608,0.005248,0.005839,0.0,0.002606,0.007428,0.03598,0.000983,0.02052,0.004974,1.4e-05,8.7e-05,0.0,0.0;0.0,0.0,0.0,0.0,0.0,0.03245,0.008628,0.0,0.219,0.3149,0.04723,0.09123,4e-06,0.143,0.3947,0.000213,0.1038,0.7251,0.47,0.000432,0.01305,0.1238,0.1238;0.0,0.0,0.0,0.0,0.0,0.1849,0.1557,0.0,0.04774,0.8359,0.8323,0.3731,0.03311,0.2592,0.4179,0.2198,0.785,0.1076,0.1498,0.4972,0.01456,0.000165,0.000165;0.0,0.0,0.0,0.0,0.0,0.3541,0.7016,0.0,0.008175,0.8699,0.9559,0.8828,0.1537,0.7979,0.8646,0.2709,0.9125,0.7422,0.4657,0.886,0.6473,0.3926,0.3926;0.0,0.0,0.0,0.0,0.0,0.01522,0.002656,0.0,0.06241,0.3656,0.00633,0.9185,0.06963,0.7706,0.8848,0.1811,0.009487,0.08091,0.04999,0.5251,0.7322,0.01188,0.01188;0.0,0.0,0.0,0.0,0.0,0.9804,0.05086,0.0,0.7929,0.9669,0.9218,0.5159,0.7929,0.3932,0.9537,0.8011,0.9765,0.575,0.8814,0.7928,0.9616,0.9633,0.9633;0.0,0.0,0.0,0.0,0.0,0.8514,0.6221,0.0,0.9494,0.2929,0.5918,0.8331,0.237,0.1088,0.9733,0.03972,0.7676,0.07963,0.8063,0.4122,0.02314,0.2131,0.2131;0.0,0.0,0.0,0.0,0.0,0.4323,0.5897,0.0,0.1521,0.4362,0.1805,0.2928,0.4629,0.4434,0.4741,0.9336,0.07277,0.3537,0.216,0.07454,0.7021,0.7247,0.7247;0.0,0.0,0.0,0.0,0.0,0.2,0.7816,0.0,0.02996,0.67,0.7962,0.7853,0.8154,0.4766,0.6589,0.6935,0.3019,0.393,0.4423,0.8063,0.09264,0.1709,0.1709;0.0,0.0,0.0,0.0,0.0,0.472,0.6806,0.0,0.8532,0.7393,0.492,0.6886,0.945,0.7662,0.9331,0.7864,0.4762,0.5521,0.5021,0.6092,0.8344,0.6143,0.6143;0.0,0.0,0.0,0.0,0.0,0.000289,0.5275,0.0,0.3177,0.0866,0.7236,0.04581,0.001885,0.05449,0.3233,0.7398,0.8912,0.06369,0.08365,0.01283,0.1524,0.1877,0.1877;0.0,0.0,0.0,0.0,0.0,0.4166,0.9977,0.0,0.4414,0.49,0.9847,0.08165,0.1951,0.7234,0.5022,0.3601,0.1007,0.06236,0.7476,0.9809,0.1024,0.8765,0.8765;0.0,0.0,0.0,0.0,0.0,0.5312,0.2612,0.0,0.7678,0.7342,0.7287,0.8479,0.1091,0.8613,0.8839,0.5679,0.7714,0.5834,0.4398,0.4594,0.5927,0.2353,0.2353;0.0,0.0,0.0,0.0,0.0,4.1e-05,0.05719,0.0,0.03735,0.3233,0.3145,0.0,0.03735,0.1255,0.262,0.1276,5e-06,0.09004,0.03735,0.000197,0.01184,0.0,0.0;0.0,0.0,0.0,0.0,0.0,0.8973,0.6348,0.0,0.7554,0.7017,0.5096,0.2285,0.1327,0.9657,0.8922,0.4933,0.5923,0.122,0.1594,0.6053,0.3778,0.5139,0.5139;0.0,0.0,0.0,0.0,0.0,0.00026,0.0,0.0,0.0,0.009459,0.000549,0.0,0.0,0.000203,0.00017,2e-06,5.1e-05,0.0,0.0,0.01257,0.02562,0.000428,0.000428;0.0,0.0,0.0,0.0,0.0,0.4731,0.1766,0.0,0.6632,0.003652,0.06258,0.6717,0.000278,0.4619,0.6846,0.0,0.404,0.2341,0.1356,0.00536,0.2859,5.6e-05,5.6e-05;0.0,0.0,0.0,0.0,0.0,0.1211,0.4598,0.0,0.4279,0.525,0.8521,0.07394,0.9917,0.3022,0.2528,0.1608,0.6538,0.1098,0.6439,0.2684,0.9506,0.1168,0.1168;0.0,0.0,0.0,0.0,0.0,0.1453,0.5785,0.0,0.5842,0.9293,0.4682,0.5732,0.9675,0.9613,0.7053,0.407,0.2914,0.9131,0.5842,0.2527,0.9024,0.7104,0.7104;0.0,0.0,0.0,0.0,0.0,0.05198,0.3627,0.0,0.3115,0.6734,0.06842,0.3228,0.3115,0.4803,0.887,0.4831,0.02848,0.4266,0.3115,0.7935,0.2811,0.06243,0.06243;0.0,0.0,0.0,0.0,0.0,0.504,0.7548,0.0,0.1239,0.5582,0.7057,0.04095,0.1751,0.8859,0.4943,0.3001,0.1757,0.5827,0.9247,0.5345,0.05062,0.04435,0.04435;0.0,0.0,0.0,0.0,0.0,0.7202,0.3988,0.0,0.4062,0.6699,0.7673,0.464,0.9953,0.9141,0.845,0.6783,0.8651,0.7095,0.3975,0.1228,0.9152,0.7604,0.7604;0.0,0.0,0.0,0.0,0.0,0.6175,0.3555,0.0,0.4982,0.6534,0.78,0.4429,0.9701,0.9588,0.7716,0.7098,0.9462,0.8118,0.2658,0.6189,0.9125,0.7001,0.7001;0.0,0.0,0.0,0.0,0.0,0.0222,0.1344,0.0,0.5349,0.0222,0.01116,0.003361,0.5581,0.01966,0.188,0.1621,0.439,0.09721,0.256,0.008681,0.3937,0.009521,0.009521;0.0,0.0,0.0,0.0,0.0,0.0,0.0,0.0,0.0,0.000114,9e-05,0.0,0.07009,2.4e-05,0.3479,0.0,0.298,0.0,0.0,0.0,0.6609,6.5e-05,6.5e-05;0.0,0.0,0.0,0.0,0.0,0.8958,0.02266,0.0,0.2551,0.9401,0.6184,0.2659,0.2551,0.4628,0.769,0.425,0.1324,0.3677,0.7526,0.4122,0.05935,0.002381,0.002381;0.0,0.0,0.0,0.0,0.0,0.943,0.7404,0.0,0.2069,0.8129,0.8257,0.9611,0.2177,0.6177,0.4546,0.8848,0.4493,0.9514,0.6102,0.2911,0.7807,0.8396,0.8396;0.0,0.0,0.0,0.0,0.0,0.2318,0.2781,0.0,0.3581,0.1788,0.6365,0.8074,0.02536,0.1626,0.5576,0.2276,0.8871,0.3408,0.6148,0.7892,0.6571,0.04096,0.04096;0.0,0.0,0.0,0.0,0.0,0.913,0.008501,0.0,0.7693,0.2766,0.2325,0.01751,0.8709,0.2575,0.4932,0.3187,0.07085,0.0473,0.4463,0.4722,0.4868,0.3482,0.3482;0.0,0.0,0.0,0.0,0.0,0.8266,0.1593,0.0,0.5349,0.8987,0.1779,0.05998,0.4654,0.2667,0.3066,0.1975,0.1328,0.09675,0.03642,0.2164,0.1809,0.0415,0.0415;0.0,0.0,0.0,0.0,0.0,0.9252,0.9166,0.0,0.2129,0.7346,0.634,0.9598,0.9117,0.9924,0.4714,0.8937,0.6866,0.4464,0.1765,0.7703,0.5905,0.2654,0.2654;0.0,0.0,0.0,0.0,0.0,0.5766,0.291,0.0,0.2422,0.7336,0.8843,0.7134,0.3664,0.5671,0.7248,0.5329,0.8503,0.1415,0.7059,0.4459,0.7205,0.8807,0.8807;0.0,0.0,0.0,0.0,0.0,0.119,0.008452,0.0,0.004157,0.1512,0.1444,0.004907,0.004157,0.1116,0.1065,0.03216,0.07788,0.01799,0.004157,0.3249,0.000294,0.0,0.0;0.0,0.0,0.0,0.0,0.0,0.6888,0.9664,0.0,0.7695,0.431,0.4333,0.05688,0.84,0.9202,0.9787,0.2844,0.5602,0.2218,0.3316,0.5173,0.2444,0.4662,0.4662;0.0,0.0,0.0,0.0,0.0,0.09886,0.3081,0.0,0.8262,0.798,0.9062,0.7011,0.00327,0.6313,0.4716,0.5926,0.775,0.4935,0.6212,0.2354,0.758,0.000165,0.000165;0.0,0.0,0.0,0.0,0.0,0.4408,0.5571,0.0,0.2039,0.235,0.5261,0.2816,0.6373,0.5493,0.4222,0.1209,0.5399,0.1734,0.6957,0.3308,0.8752,0.2343,0.2343;0.0,0.0,0.0,0.0,0.0,0.000351,0.0,0.0,0.0,0.0112,0.000721,0.0,0.0,0.000276,0.000232,3e-06,7.2e-05,0.0,0.0,0.01473,0.02925,0.000567,0.000567;0.0,0.0,0.0,0.0,0.0,0.4898,0.2274,0.0,0.04223,0.5007,0.3567,0.3836,0.07236,0.3688,0.4712,0.2995,0.4585,0.6957,0.7577,0.5432,0.8237,0.268,0.268;0.0,0.0,0.0,0.0,0.0,0.000351,0.0,0.0,0.0,0.0112,0.000721,0.0,0.0,0.000276,0.000232,3e-06,7.2e-05,0.0,0.0,0.01473,0.02925,0.000567,0.000567;0.0,0.0,0.0,0.0,0.0,0.8755,0.6109,0.0,0.7833,0.9949,0.6397,0.6204,0.3334,0.4381,0.3702,0.3188,0.2969,0.6881,0.0445,0.4948,0.8123,0.2432,0.2432;0.0,0.0,0.0,0.0,0.0,0.01671,0.1174,0.0,0.2713,0.05136,0.02036,0.7065,0.09613,0.09739,0.5885,1e-06,0.03875,0.9115,0.977,0.05335,0.7677,0.003886,0.003886;0.0,0.0,0.0,0.0,0.0,0.5046,0.0908,0.0,0.2076,0.2534,0.1167,0.009488,0.5519,0.3251,0.1766,0.8053,0.8172,0.2728,0.277,0.4454,0.6229,0.369,0.369;0.0,0.0,0.0,0.0,0.0,0.9349,0.3955,0.0,0.693,0.5707,0.7088,0.4253,0.2446,0.3731,0.5243,0.4795,0.9468,0.6436,0.3443,0.4495,0.9296,0.1811,0.1811;0.0,0.0,0.0,0.0,0.0,0.2205,0.2981,0.0,0.309,0.5382,0.1687,0.3989,0.2482,0.1873,0.2873,0.1585,0.4287,0.5264,0.9341,0.3236,0.2411,0.2232,0.2232;0.0,0.0,0.0,0.0,0.0,0.7588,0.3334,0.0,0.1482,0.8562,0.576,0.5019,0.1482,0.4659,0.5282,0.1554,0.4831,0.3968,0.2832,0.8644,0.765,0.6312,0.6312;0.0,0.0,0.0,0.0,0.0,0.1812,0.01117,0.0,0.1481,0.1525,0.003701,0.3399,0.001356,0.00107,0.7189,0.0397,0.1945,2.5e-05,0.006566,5e-06,0.0335,2e-06,2e-06;0.0,0.0,0.0,0.0,0.0,0.6303,0.6045,0.0,0.1583,0.2438,0.1423,0.1548,0.2764,0.3073,0.8487,0.6513,0.004857,0.8319,0.5605,0.003574,0.6704,0.7376,0.7376;0.0,0.0,0.0,0.0,0.0,0.1965,0.02581,0.0,0.01497,0.4015,0.228,0.01701,0.01497,0.1871,0.1806,0.006967,0.142,0.0461,0.01497,0.1988,0.2596,0.217,0.217;0.0,0.0,0.0,0.0,0.0,0.7814,0.293,0.0,0.07046,0.001878,0.7579,0.4659,0.1374,0.6887,0.8683,5.3e-05,0.1629,0.8941,0.0911,0.03271,0.6692,0.002231,0.002231;0.0,0.0,0.0,0.0,0.0,0.2362,0.4372,0.0,0.4101,0.4468,0.7439,0.03431,0.0459,0.7891,0.9356,0.3532,0.3114,0.09189,0.5331,0.7922,0.4242,0.199,0.199;0.0,0.0,0.0,0.0,0.0,0.0,0.004106,0.0,0.001814,3.6e-05,0.1078,0.002196,0.001814,0.01852,0.07593,0.01912,0.0,0.009799,0.001814,0.2741,0.000324,0.0,0.0;0.0,0.0,0.0,0.0,0.0,0.1085,0.1047,0.0,0.5549,0.02756,0.06831,0.171,0.3369,0.3255,0.6249,0.4849,0.02039,0.003699,0.01707,0.3123,0.003558,0.1065,0.1065;0.0,0.0,0.0,0.0,0.0,0.4804,0.1765,0.0,0.9578,0.3297,0.1824,0.2123,0.3785,0.1601,0.8584,0.79,0.3677,0.3108,0.5073,0.5108,0.04646,0.4581,0.4581;0.0,0.0,0.0,0.0,0.0,0.104,0.1926,0.0,0.3412,0.523,0.2202,0.2582,0.1062,0.5896,0.01759,0.6834,0.4156,0.2502,0.1506,0.7205,0.07712,0.5034,0.5034;0.0,0.0,0.0,0.0,0.0,0.01214,0.2768,0.0,0.898,0.803,0.9632,0.07771,0.000419,0.046,0.5503,0.3977,0.02754,0.003398,0.2283,1e-05,0.1489,0.0,0.0;0.0,0.0,0.0,0.0,0.0,0.000184,0.08376,0.0,0.3311,0.6833,0.000402,0.2238,0.05794,0.4973,0.24,0.5001,0.5977,0.4448,0.2136,0.01064,0.006435,0.00031,0.00031;0.0,0.0,0.0,0.0,0.0,0.06828,0.004504,0.0,0.4161,0.6097,0.02044,0.8057,7.5e-05,0.07636,0.6198,0.05415,2.9e-05,2.8e-05,0.4161,0.001794,9.4e-05,0.005882,0.005882;0.0,0.0,0.0,0.0,0.0,0.17,0.01863,0.0,0.1855,0.4497,0.1167,0.7787,0.000308,0.06347,0.8219,0.04028,4.8e-05,0.000114,0.1226,0.000203,3e-06,0.002717,0.002717;0.0,0.0,0.0,0.0,0.0,0.5834,0.695,0.0,0.2243,0.72,0.2465,0.005892,0.1523,0.7252,0.6219,0.3191,0.07909,0.6225,0.2789,0.001045,0.3803,0.4684,0.4684;0.0,0.0,0.0,0.0,0.0,0.06715,0.2625,0.0,0.7627,0.3304,0.536,0.02437,0.02244,0.05082,0.6613,0.382,0.06503,0.03833,0.3624,0.7823,0.2809,0.01556,0.01556;0.0,0.0,0.0,0.0,0.0,0.119,0.07923,0.0,0.3796,0.6775,0.03836,0.0399,0.7494,0.6409,0.4085,0.3254,0.001786,0.3923,0.9562,0.04741,0.1148,0.7739,0.7739;0.0,0.0,0.0,0.0,0.0,0.7905,0.26,0.0,0.6754,0.3019,0.293,0.03911,0.1804,0.367,0.5135,0.6284,0.0358,0.6002,0.2428,0.06342,0.2876,0.002334,0.002334;0.0,0.0,0.0,0.0,0.0,0.000193,0.09609,0.0,0.06774,0.00051,0.389,0.07351,0.06774,0.000149,0.000123,0.0,0.0,0.8687,0.825,0.0,0.6351,0.0,0.0;0.0,0.0,0.0,0.0,0.0,0.479,0.1919,0.0,0.3135,0.3307,0.3364,0.000403,0.3693,0.7038,0.07399,0.002692,0.000339,0.6654,0.5735,0.000142,0.019,0.08641,0.08641;0.0,0.0,0.0,0.0,0.0,0.2339,0.3398,0.0,0.5227,0.556,0.7954,0.5331,0.5227,0.7715,0.549,0.6659,0.7393,0.6217,0.5227,0.8374,0.5742,0.6362,0.6362;0.0,0.0,0.0,0.0,0.0,0.02714,0.4245,0.0,0.1217,0.006901,0.66,0.1297,0.001979,0.4316,0.4995,0.3149,0.9102,0.01776,0.02257,0.03667,0.0147,4.2e-05,4.2e-05;0.0,0.0,0.0,0.0,0.0,0.000599,0.05141,0.0,0.001232,0.3717,0.4994,0.1197,0.005363,0.05726,0.000636,0.8083,0.377,0.006768,0.401,0.003202,0.2551,0.06302,0.06302;0.0,0.0,0.0,0.0,0.0,0.1044,0.5099,0.0,0.08474,0.4378,0.8071,0.2155,0.000709,0.5473,0.7231,0.0362,0.118,0.1017,0.3499,0.004814,0.05272,2.7e-05,2.7e-05;0.0,0.0,0.0,0.0,0.0,0.02166,0.1225,0.0,0.2924,0.6555,0.0035,0.1726,0.006766,0.06387,0.3887,0.002313,0.4653,0.8633,0.04538,0.0612,0.209,0.0,0.0;0.0,0.0,0.0,0.0,0.0,2.9e-05,0.000346,0.0,0.0751,9.5e-05,1.8e-05,0.00014,0.000106,0.355,0.09134,0.0,4e-06,0.001223,0.0,0.001748,0.2083,5.5e-05,5.5e-05;0.0,0.0,0.0,0.0,0.0,0.1464,0.7044,0.0,0.7227,0.6924,0.03903,0.7485,0.2514,0.5573,0.3101,0.6271,0.6054,0.000253,0.6249,0.005904,0.0648,0.000234,0.000234;0.0,0.0,0.0,0.0,0.0,0.06368,0.8342,0.0,0.2846,0.778,0.3426,0.3577,0.783,0.6229,0.4471,0.1668,0.000336,0.02396,0.8011,0.2679,0.7247,0.03425,0.03425;0.0,0.0,0.0,0.0,0.0,0.2542,0.7849,0.0,0.7332,0.3138,0.8641,0.1309,0.4136,0.8844,0.8138,0.4508,0.5572,0.3984,0.02826,0.8329,0.4919,0.1563,0.1563;0.0,0.0,0.0,0.0,0.0,0.00495,7e-06,0.0,0.2547,0.05093,0.008037,0.2654,0.2547,0.4217,0.5728,0.000187,0.001712,4.4e-05,1e-06,0.0,0.09719,0.006838,0.006838;0.0,0.0,0.0,0.0,0.0,0.5743,0.6584,0.0,0.9368,0.9878,0.6543,0.8497,0.9368,0.9745,0.9559,0.9492,0.492,0.5685,0.8897,0.6219,0.09397,0.8312,0.8312;0.0,0.0,0.0,0.0,0.0,0.7827,0.0522,0.0,0.4329,0.8383,0.9133,0.623,0.3612,0.212,0.1498,0.8784,0.6794,0.5283,0.3119,0.8552,0.6248,0.2644,0.2644;0.0,0.0,0.0,0.0,0.0,0.4105,0.7716,0.0,0.513,0.9382,0.07646,0.1418,0.7422,0.2648,0.4713,0.2189,0.7063,0.6963,0.02463,0.797,0.06996,0.9202,0.9202;0.0,0.0,0.0,0.0,0.0,0.1191,0.3828,0.0,0.9351,0.2257,0.6433,0.02068,0.4091,0.3361,0.3106,0.1231,0.000136,0.07852,0.2405,0.2973,0.2266,0.08739,0.08739;0.0,0.0,0.0,0.0,0.0,0.001814,0.1238,0.0,0.09055,0.4418,0.003253,0.8131,0.09055,0.2205,0.3786,3.5e-05,0.3297,0.1728,0.8079,0.0,2e-06,0.4208,0.4208;0.0,0.0,0.0,0.0,0.0,0.09004,0.751,0.0,0.262,0.2946,0.03296,0.09291,0.06344,0.000238,0.6563,0.02575,0.3313,0.02873,0.01978,0.000697,0.4414,0.006968,0.006968;0.0,0.0,0.0,0.0,0.0,0.5198,0.261,0.0,0.5651,0.1025,0.987,0.9645,0.08528,0.1751,0.4667,0.2324,0.7459,0.08297,0.6163,0.6632,0.7708,0.01,0.01;0.0,0.0,0.0,0.0,0.0,0.1974,0.02582,0.0,0.01496,0.4037,3.1e-05,0.017,0.01496,0.1878,0.02058,0.0,0.8546,0.0,0.01496,0.002506,0.006799,2.2e-05,2.2e-05;0.0,0.0,0.0,0.0,0.0,0.5377,0.8117,0.0,0.1606,0.6862,0.9119,0.1047,0.2121,0.7687,0.4896,0.1644,0.3155,0.1126,0.9036,0.06858,0.07304,0.01959,0.01959;0.0,0.0,0.0,0.0,0.0,0.7393,0.8449,0.0,0.003291,0.7292,0.04584,0.2169,0.05143,0.798,0.4988,0.448,0.8348,0.5977,0.5614,0.08004,0.4972,0.2541,0.2541;0.0,0.0,0.0,0.0,0.0,0.001754,0.1097,0.0,0.965,0.01406,0.003139,0.2765,0.07885,0.03802,0.0291,0.0147,0.6958,0.0846,0.8233,0.008592,3.8e-05,0.000147,0.000147;0.0,0.0,0.0,0.0,0.0,0.2865,0.1498,0.0,0.5128,0.7209,0.5235,0.2575,0.7335,0.7595,0.6065,0.1454,0.3114,0.2511,0.102,0.5593,0.1995,0.08923,0.08923;0.0,0.0,0.0,0.0,0.0,0.9184,0.8232,0.0,0.5236,0.8048,0.8004,0.5341,0.0148,0.916,0.9939,0.2836,0.145,0.6239,0.5236,0.9574,0.7229,0.7943,0.7943;0.0,0.0,0.0,0.0,0.0,0.00576,0.5413,0.0,0.06696,0.3486,0.9091,0.007723,0.002546,0.06114,0.7726,0.386,0.1017,0.08649,0.9696,0.255,0.3262,0.000138,0.000138;0.0,0.0,0.0,0.0,0.0,0.004695,0.382,0.0,0.07286,0.7397,0.4166,0.03307,0.406,0.09809,0.1384,0.3164,0.9116,1.7e-05,0.813,0.04565,0.1706,0.1004,0.1004;0.0,0.0,0.0,0.0,0.0,0.06577,0.4617,0.0,0.08894,0.07248,0.1579,0.1884,0.2415,0.8223,0.284,0.01402,0.04754,0.003725,0.1534,0.0114,0.2876,0.009212,0.009212;0.0,0.0,0.0,0.0,0.0,0.4895,0.4774,0.0,0.8081,0.9783,0.9817,0.8134,0.9483,0.9197,0.939,0.397,0.2454,0.9835,0.968,0.3456,0.8477,0.919,0.919;0.0,0.0,0.0,0.0,0.0,0.9156,0.906,0.0,0.8928,0.7262,0.6461,0.6599,0.8928,0.8358,0.4814,0.1497,0.5267,0.6912,0.6038,0.817,0.9147,0.8372,0.8372;0.0,0.0,0.0,0.0,0.0,0.5114,0.005159,0.0,0.1301,0.1439,0.3462,0.01079,0.2322,0.3345,0.4242,0.01032,0.06039,0.0794,0.6995,0.01535,0.9731,0.3218,0.3218;0.0,0.0,0.0,0.0,0.0,0.02479,0.9727,0.0,0.02583,0.1272,0.3583,0.9293,0.5435,0.4062,0.3465,0.3531,0.6597,0.3516,0.8861,0.2688,0.5398,0.000335,0.000335;0.0,0.0,0.0,0.0,0.0,0.2334,0.0374,0.0,0.3838,0.4447,0.02371,0.000946,0.02288,0.2233,0.02481,0.001245,0.03601,0.8878,0.6974,0.2361,0.02047,0.02089,0.02089;0.0,0.0,0.0,0.0,0.0,0.8973,0.5544,0.0,0.3148,0.3799,0.8789,0.7837,0.5208,0.9226,0.4682,0.008639,0.5508,0.7106,0.02046,0.02475,0.6561,0.2647,0.2647;0.0,0.0,0.0,0.0,0.0,0.3204,0.2432,0.0,0.8754,0.7965,0.1375,0.5261,0.5156,0.9483,0.2927,0.7253,0.6022,0.5913,0.7425,0.7628,0.7586,0.4315,0.4315;0.0,0.0,0.0,0.0,0.0,0.0124,0.08879,0.0,0.545,0.1984,0.001015,0.06731,0.2122,0.4115,0.1116,0.004101,0.001196,0.01633,0.02315,0.5776,0.1091,0.0021,0.0021;0.0,0.0,0.0,0.0,0.0,0.000153,0.01822,0.0,0.2234,0.002724,0.2805,0.01525,0.004068,0.4348,0.3398,0.152,0.1082,0.0,0.4652,1.4e-05,0.3541,0.000407,0.000407;0.0,0.0,0.0,0.0,0.0,0.2779,0.6459,0.0,0.3354,0.2048,0.001315,8e-05,0.5922,0.3255,0.7714,0.2556,0.5654,0.4509,0.9836,0.007701,0.6766,0.6607,0.6607;0.0,0.0,0.0,0.0,0.0,0.0,0.000782,0.0,0.688,0.4313,0.3143,0.01493,0.00042,0.01888,0.3423,0.1158,0.01106,0.4411,0.5534,0.000112,0.9043,0.0,0.0;0.0,0.0,0.0,0.0,0.0,0.6365,0.2053,0.0,0.374,0.3722,0.3934,0.6497,0.374,0.5625,0.5557,0.4337,0.0043,0.2246,0.8651,0.1455,0.975,0.2445,0.2445;0.0,0.0,0.0,0.0,0.0,0.02067,0.3269,0.0,0.1488,0.0895,0.000691,0.3347,0.6443,0.007894,0.2089,0.1333,0.3682,0.07623,0.0542,0.07712,0.3199,0.001381,0.001381;0.0,0.0,0.0,0.0,0.0,0.696,0.006976,0.0,0.1228,0.004714,0.6546,0.3122,0.02501,0.355,0.7388,4.6e-05,0.01777,0.7867,0.05162,0.1695,0.2908,0.002996,0.002996;0.0,0.0,0.0,0.0,0.0,0.00153,0.9799,0.0,0.8331,0.06962,0.3781,0.4053,0.005518,0.2415,0.6717,0.4738,0.3913,0.381,0.7179,0.1196,0.05896,0.001766,0.001766;0.0,0.0,0.0,0.0,0.0,0.4003,0.4176,0.0,0.3664,0.089,0.4684,0.03158,0.9642,0.9814,0.9023,0.5759,0.6922,0.9686,0.655,0.2319,0.3176,0.6573,0.6573;0.0,0.0,0.0,0.0,0.0,0.5912,0.7699,0.0,0.1965,0.4946,0.2096,0.4577,0.05154,0.3391,0.6991,0.1977,0.8488,0.9014,0.1965,0.8993,0.002558,0.6726,0.6726;0.0,0.0,0.0,0.0,0.0,0.8724,0.9596,0.0,0.3886,0.8577,0.9196,0.5015,0.3467,0.732,0.7882,0.9034,0.9724,0.2802,0.7361,0.406,0.8979,0.1278,0.1278;0.0,0.0,0.0,0.0,0.0,0.0455,0.3738,0.0,0.08449,0.6113,0.7627,0.2102,0.003345,0.5272,0.237,0.4689,0.8912,0.105,0.1101,0.002768,0.1027,0.000695,0.000695;0.0,0.0,0.0,0.0,0.0,2.7e-05,0.1049,0.0,0.07485,9e-05,0.0,0.0,0.0,1.9e-05,0.09119,0.0,3e-06,0.1503,0.0,0.0,0.01065,0.0,0.0;0.0,0.0,0.0,0.0,0.0,0.002707,0.1643,0.0,0.7522,0.05089,0.01215,0.2866,0.1682,0.01549,0.7095,0.6192,0.1739,0.2002,0.7749,0.03126,0.2928,0.0,0.0;0.0,0.0,0.0,0.0,0.0,0.01256,0.05732,0.0,0.128,0.217,0.3563,0.0174,0.000276,0.2316,0.08267,0.000162,0.0985,0.2331,0.09147,0.01169,0.3667,0.0,0.0;0.0,0.0,0.0,0.0,0.0,0.8313,0.2339,0.0,0.4459,0.327,0.9238,0.6287,0.2355,0.5146,0.07518,0.002721,0.6545,0.1828,0.3687,0.05279,0.5077,0.33,0.33;0.0,0.0,0.0,0.0,0.0,0.8651,0.4129,0.0,0.7673,0.5493,0.7894,0.5868,0.5871,0.5088,0.9673,0.7834,0.6066,0.7437,0.05294,0.6975,0.6445,0.454,0.454;0.0,0.0,0.0,0.0,0.0,0.5369,0.2471,0.0,0.2006,0.7055,0.003803,0.2107,0.2006,0.5268,0.5198,0.3657,0.4741,0.3084,0.2006,0.03972,0.761,0.5576,0.5576;0.0,0.0,0.0,0.0,0.0,0.7817,0.2019,0.0,0.8176,0.8036,0.7994,0.8226,0.5302,0.4817,0.921,0.8814,0.7442,0.8628,0.5302,0.789,0.8969,0.4524,0.4524;0.0,0.0,0.0,0.0,0.0,0.7529,0.2241,0.0,0.2569,0.9679,0.9446,0.8261,0.4794,0.9246,0.8606,0.4938,0.5324,0.9326,0.07533,0.898,0.5118,0.5214,0.5214;0.0,0.0,0.0,0.0,0.0,0.8005,0.7047,0.0,0.7228,0.362,0.7967,0.6119,0.6886,0.8765,0.9213,0.7608,0.5759,0.7011,0.5146,0.7743,0.3752,0.6156,0.6156;0.0,0.0,0.0,0.0,0.0,0.005873,0.06411,0.0,0.04262,0.8538,0.02978,0.5295,2e-06,0.1361,0.6544,0.1383,0.2302,6.2e-05,0.04262,0.0,0.1815,0.0,0.0;0.0,0.0,0.0,0.0,0.0,0.0,0.001945,0.0,0.000769,0.2087,0.0796,0.000955,0.000769,0.05681,0.05348,0.01116,0.0355,0.005225,0.000769,0.2299,0.2925,0.07316,0.07316;0.0,0.0,0.0,0.0,0.0,0.708,0.02956,0.0,0.5503,0.1027,0.8737,0.1036,0.606,0.9166,0.9148,0.4846,0.4525,0.4961,0.5308,0.5489,0.6134,0.06605,0.06605;0.0,0.0,0.0,0.0,0.0,0.565,0.9772,0.0,0.9632,0.9323,0.2387,0.4005,0.2083,0.541,0.9577,0.04971,0.2032,0.04353,0.2416,0.9312,0.4269,0.03425,0.03425;0.0,0.0,0.0,0.0,0.0,0.05831,0.08387,0.0,0.9667,0.2036,0.4666,0.1984,0.2868,0.2657,0.3039,0.3785,0.8141,0.543,0.9787,0.0429,0.1964,0.1133,0.1133;0.0,0.0,0.0,0.0,0.0,0.3038,0.3412,0.0,0.6463,0.6231,0.6319,0.8826,0.9525,0.6938,0.3701,0.7682,0.4922,0.6794,0.4934,0.3607,0.7536,0.00616,0.00616:0.2486,0.2486,0.0,0.0,0.0,0.3411,0.0,0.0,0.1793,0.9474,0.5938,0.03596,0.7898,0.5384,0.8539,0.6803,0.8485,0.8019,0.2486,0.1392,0.262,0.7406,0.7406;0.4884,0.4884,0.0,0.0,0.0,0.514,0.0,0.0,0.7206,0.9244,0.2763,0.3719,0.4657,0.8104,0.6556,0.4247,0.8783,0.1135,0.4032,0.1973,0.6203,0.02651,0.02651;0.004974,0.004974,0.0,0.0,0.0,0.07884,0.0,0.0,0.01426,0.473,0.00071,0.004974,0.004974,0.01228,0.01042,0.004974,0.1253,0.004974,0.004974,0.000498,0.1388,6e-06,6e-06;0.004796,0.004796,0.0,0.0,0.0,0.01086,0.0,0.0,0.4044,0.8848,0.8077,0.8435,0.05151,0.9511,0.6447,0.7188,0.8425,0.4014,0.5374,0.6688,0.7719,0.526,0.526;3e-06,3e-06,0.0,0.0,0.0,0.2329,0.0,0.0,0.8185,0.6819,0.6092,0.3618,0.219,0.3649,0.4169,0.3618,0.6715,0.4961,0.1498,0.5892,0.5823,0.5092,0.5092;0.6654,0.6654,0.0,0.0,0.0,0.01433,0.0,0.0,0.7494,0.6713,0.881,0.8794,0.1537,0.5629,0.8754,0.8794,0.9741,0.5969,0.4657,0.3772,0.4029,0.5891,0.5891;0.000148,0.000148,0.0,0.0,0.0,0.001295,0.0,0.0,0.005471,0.9002,0.05919,0.9243,0.8215,0.134,0.6782,0.6955,0.2018,0.6241,0.805,0.2043,0.2449,0.371,0.371;0.5663,0.5663,0.0,0.0,0.0,0.8819,0.0,0.0,0.6729,0.7488,0.2907,0.6271,0.01617,0.2981,0.6315,0.6271,0.8501,0.95,0.6271,0.911,0.6369,0.9504,0.9504;1e-06,1e-06,0.0,0.0,0.0,0.4238,0.0,0.0,0.4393,0.7157,0.9797,0.9028,0.4063,0.572,0.02783,0.4533,0.9329,0.1548,0.9735,0.6296,0.5802,0.08103,0.08103;0.7279,0.7279,0.0,0.0,0.0,0.000375,0.0,0.0,0.2908,0.3275,0.2345,0.7279,0.1859,0.5791,0.3443,0.3789,0.4379,0.1281,0.1954,0.5042,0.06118,0.8924,0.8924;0.1296,0.1296,0.0,0.0,0.0,0.3334,0.0,0.0,0.5885,0.6995,0.607,0.9621,0.6415,0.3297,0.9121,0.2357,0.7454,0.3691,0.3402,0.1013,0.3549,0.7077,0.7077;0.6623,0.6623,0.0,0.0,0.0,0.595,0.0,0.0,0.8241,0.4931,0.4144,0.5129,0.2587,0.03779,0.8141,0.5697,0.6775,0.4847,0.2109,0.8426,0.5723,0.6967,0.6967;0.001885,0.001885,0.0,0.0,0.0,0.5866,0.0,0.0,0.1028,0.4831,0.2354,0.2896,0.003662,0.3504,0.115,0.02152,0.6943,0.2625,0.3718,0.3207,0.7656,0.1963,0.1963;0.5094,0.5094,0.0,0.0,0.0,0.4303,0.0,0.0,0.9876,0.3406,0.6727,0.08781,0.965,0.7125,0.5388,0.9973,0.9139,0.5094,0.8692,0.283,0.1528,0.9236,0.9236;0.671,0.671,0.0,0.0,0.0,0.02583,0.0,0.0,0.2333,0.9426,0.2195,0.8357,0.005748,0.1828,0.6134,0.9929,0.4128,0.2947,0.9786,0.6012,0.8999,0.4985,0.4985;0.0,0.0,0.0,0.0,0.0,0.2077,0.0,0.0,0.000597,0.03735,0.07074,0.03735,0.03735,0.3796,0.05912,0.03735,0.2769,0.834,0.03735,0.02727,0.0325,0.4843,0.4843;0.5175,0.5175,0.0,0.0,0.0,0.306,0.0,0.0,0.8625,0.3232,0.3613,0.6609,0.4095,0.2099,0.9161,0.7554,0.6309,0.1463,0.4095,0.7782,0.4461,0.1839,0.1839;0.0,0.0,0.0,0.0,0.0,3.8e-05,0.0,0.0,0.002279,0.0486,3.2e-05,0.0,0.0,0.001841,0.0,0.0,0.000242,0.0,0.0,0.05036,0.05806,0.00881,0.00881;0.6632,0.6632,0.0,0.0,0.0,0.02179,0.0,0.0,0.5833,0.1356,0.02031,0.1356,0.1356,0.101,0.9452,0.1356,0.8562,0.1356,0.6632,0.3735,0.3952,0.1875,0.1875;0.04542,0.04542,0.0,0.0,0.0,0.001711,0.0,0.0,0.9535,0.6951,0.1873,0.8149,0.5282,0.973,0.8814,0.1915,0.2505,0.2852,0.945,0.6615,0.4418,0.8666,0.8666;0.7639,0.7639,0.0,0.0,0.0,0.007446,0.0,0.0,0.5361,0.5651,0.666,0.9463,0.508,0.1369,0.828,0.7471,0.1428,0.4166,0.2153,0.3995,0.596,0.8902,0.8902;0.000444,0.000444,0.0,0.0,0.0,0.5749,0.0,0.0,0.1155,0.3557,0.02402,0.000444,0.3115,0.1067,0.000444,0.000444,0.6372,0.3115,0.3115,0.8571,0.00858,0.000284,0.000284;0.4923,0.4923,0.0,0.0,0.0,0.09528,0.0,0.0,0.9644,0.7855,0.9777,0.1069,0.8307,0.9917,0.5893,0.1069,0.9073,0.1383,0.9919,0.7728,0.9964,0.000654,0.000654;0.8006,0.8006,0.0,0.0,0.0,0.9048,0.0,0.0,0.2041,0.3055,0.09488,0.279,0.5494,0.8412,0.4848,0.5363,0.1169,0.4387,0.2951,0.6623,0.2516,0.4568,0.4568;0.8496,0.8496,0.0,0.0,0.0,0.9581,0.0,0.0,0.07533,0.5183,0.06949,0.09737,0.4443,0.7122,0.9463,0.4083,0.2537,0.5225,0.4443,0.3047,0.6281,0.3795,0.3795;0.0,0.0,0.0,0.0,0.0,0.0638,0.0,0.0,0.4823,0.5919,0.2666,0.1828,0.7289,0.3249,0.668,0.9457,0.6165,0.9148,0.3124,0.02647,0.04598,0.01441,0.01441;0.0,0.0,0.0,0.0,0.0,3e-06,0.0,0.0,0.000588,0.0,2e-06,0.0,0.07009,0.4719,0.0,0.07009,3.1e-05,0.07009,0.07009,0.03444,0.0,0.0,0.0;0.2551,0.2551,0.0,0.0,0.0,0.1249,0.0,0.0,0.29,0.7526,0.1204,0.7526,0.01289,0.004869,0.7831,0.2551,0.02299,0.2551,0.145,0.4699,0.2813,0.1188,0.1188;0.7641,0.7641,0.0,0.0,0.0,0.6041,0.0,0.0,0.2742,0.6031,0.6482,0.5018,0.0283,0.4337,0.375,0.6417,0.5644,0.4484,0.05974,0.5019,0.9891,0.7505,0.7505;0.2297,0.2297,0.0,0.0,0.0,0.3047,0.0,0.0,0.5714,0.5487,0.9071,0.9298,0.01532,0.06383,0.4947,0.2759,0.9803,0.1651,0.6148,0.4572,0.3046,0.4361,0.4361;0.00559,0.00559,0.0,0.0,0.0,0.2113,0.0,0.0,0.2738,0.7693,0.9394,0.7895,0.5211,0.07118,0.6277,0.2732,0.6403,0.2006,0.2194,0.4661,0.8814,0.2557,0.2557;0.005967,0.005967,0.0,0.0,0.0,0.1617,0.0,0.0,0.7269,0.8417,0.9408,0.8822,0.1262,0.1093,0.655,0.1607,0.9522,0.1262,0.1262,0.5192,0.9044,0.3835,0.3835;0.9442,0.9442,0.0,0.0,0.0,0.7935,0.0,0.0,0.7646,0.3317,0.2623,0.08451,0.9739,0.2876,0.9329,0.1432,0.7186,0.6147,0.05768,0.2754,0.4591,0.003491,0.003491;0.06934,0.06934,0.0,0.0,0.0,0.507,0.0,0.0,0.9053,0.5734,0.3938,0.3664,0.7059,0.2232,0.7411,0.3664,0.6749,0.3664,0.3664,0.6892,0.8752,0.2278,0.2278;0.004157,0.004157,0.0,0.0,0.0,0.07235,0.0,0.0,0.2088,0.004157,0.06909,0.004157,0.004157,1e-06,0.008933,0.004157,0.0,0.004157,0.004157,0.4654,0.001841,2.7e-05,2.7e-05;0.1731,0.1731,0.0,0.0,0.0,0.8486,0.0,0.0,0.4965,0.9363,0.33,0.2654,0.8291,0.9166,0.3402,0.9647,0.9796,0.9647,0.9647,0.4927,0.6216,0.6784,0.6784;0.07226,0.07226,0.0,0.0,0.0,0.02688,0.0,0.0,0.01928,0.9794,0.6974,0.07837,0.8869,0.2462,0.3456,0.6808,0.9691,0.6808,0.313,0.01751,0.001199,0.000291,0.000291;0.2706,0.2706,0.0,0.0,0.0,0.5844,0.0,0.0,0.7476,0.8203,0.8384,0.9599,0.2219,0.9574,0.5068,0.5876,0.3748,0.4537,0.2219,0.8365,0.4731,0.5423,0.5423;0.0,0.0,0.0,0.0,0.0,5.5e-05,0.0,0.0,0.002841,0.05422,4.6e-05,0.0,0.0,0.002313,0.0,0.0,0.000328,0.0,0.0,0.05612,0.06437,0.01046,0.01046;0.09829,0.09829,0.0,0.0,0.0,0.6887,0.0,0.0,0.8045,0.5327,0.8183,0.9765,0.2143,0.9633,0.6881,0.4135,0.7214,0.7191,0.2033,0.8479,0.524,0.5858,0.5858;0.0,0.0,0.0,0.0,0.0,5.5e-05,0.0,0.0,0.002841,0.05422,4.6e-05,0.0,0.0,0.002313,0.0,0.0,0.000328,0.0,0.0,0.05612,0.06437,0.01046,0.01046;0.09026,0.09026,0.0,0.0,0.0,0.1044,0.0,0.0,0.4812,0.7398,0.8625,0.8777,0.489,0.09211,0.9978,0.7523,0.9895,0.5147,0.3593,0.3138,0.9634,0.1808,0.1808;7.5e-05,7.5e-05,0.0,0.0,0.0,0.179,0.0,0.0,0.7202,0.8036,0.5044,0.0724,0.9445,0.2719,0.9608,0.4968,0.978,0.05339,0.6988,0.06352,0.000881,0.5829,0.5829;0.000674,0.000674,0.0,0.0,0.0,0.2331,0.0,0.0,0.08642,0.8065,0.6781,0.277,0.2076,0.1068,0.01789,0.09623,0.7325,0.9529,0.0124,0.2165,0.4239,0.3609,0.3609;0.06948,0.06948,0.0,0.0,0.0,0.7077,0.0,0.0,0.5661,0.9511,0.5053,0.8396,0.693,0.05458,0.4967,0.1224,0.5786,0.9768,0.3737,0.9368,0.9141,0.5045,0.5045;0.8097,0.8097,0.0,0.0,0.0,0.8105,0.0,0.0,0.5281,0.8688,0.7183,0.7938,0.06391,0.008315,0.8688,0.2143,0.1463,0.3343,0.3874,0.808,0.7791,0.2315,0.2315;0.4913,0.4913,0.0,0.0,0.0,0.473,0.0,0.0,0.005604,0.05131,0.5407,0.2095,0.1482,0.1332,0.07768,0.2832,0.6102,0.4913,0.2832,0.7662,0.2035,0.2205,0.2205;0.002032,0.002032,0.0,0.0,0.0,0.3219,0.0,0.0,0.1837,0.8518,0.9962,0.002399,0.9111,0.2648,0.01352,0.8236,0.2074,0.691,0.4332,0.0401,0.1586,0.4981,0.4981;0.04062,0.04062,0.0,0.0,0.0,0.8151,0.0,0.0,0.9985,0.7948,0.5367,0.5186,0.5186,0.6878,0.9,0.1583,0.1068,0.9878,0.49,0.4735,0.2831,0.631,0.631;0.0,0.0,0.0,0.0,0.0,0.1341,0.0,0.0,0.8858,0.653,0.1295,0.01497,0.01497,0.29,0.02693,0.01497,0.1938,0.8139,0.01497,0.3346,0.9733,0.000706,0.000706;0.03816,0.03816,0.0,0.0,0.0,0.001034,0.0,0.0,0.5646,0.7982,0.5123,0.1027,0.253,0.4734,0.6016,0.253,0.6204,0.8583,0.05236,0.0357,0.2201,0.223,0.223;0.3095,0.3095,0.0,0.0,0.0,0.5009,0.0,0.0,0.2553,0.599,0.272,0.3329,0.719,0.8562,0.7762,0.6015,0.6099,0.1869,0.9579,0.2632,0.002238,0.2686,0.2686;0.0,0.0,0.0,0.0,0.0,0.04863,0.0,0.0,0.1647,0.001814,0.04612,0.001814,0.001814,0.1546,0.004376,0.001814,0.08443,0.001814,0.001814,0.001448,0.001985,3.1e-05,3.1e-05;0.05958,0.05958,0.0,0.0,0.0,0.2687,0.0,0.0,0.7526,0.5696,0.09627,0.04579,0.0019,0.4371,0.3223,0.4984,0.3333,0.04854,0.01707,0.01659,0.4657,0.1534,0.1534;1e-06,1e-06,0.0,0.0,0.0,0.4676,0.0,0.0,0.9985,0.7647,0.5212,0.7335,0.1482,0.1569,0.1146,0.1946,0.786,0.8716,0.3396,0.1004,0.4881,0.3856,0.3856;2.9e-05,2.9e-05,0.0,0.0,0.0,0.1984,0.0,0.0,0.7887,0.3412,0.006203,0.5277,0.3412,0.8365,0.5925,0.00657,0.9692,0.8946,0.3412,0.1255,0.7821,0.5175,0.5175;0.5246,0.5246,0.0,0.0,0.0,0.2857,0.0,0.0,0.6605,0.2283,0.0232,0.898,0.2283,0.104,0.00125,0.000419,0.04913,0.5246,0.07172,0.2154,0.8291,0.1856,0.1856;0.3311,0.3311,0.0,0.0,0.0,2.5e-05,0.0,0.0,0.001781,0.8555,2e-05,0.3311,0.3311,0.001425,0.3311,0.3311,0.5463,0.3311,0.05794,0.04547,0.05277,0.007333,0.007333;0.5106,0.5106,0.0,0.0,0.0,0.3364,0.0,0.0,0.1597,0.1925,0.000445,0.336,0.4161,0.06543,0.03877,0.6993,0.03026,0.3787,0.8377,0.003961,0.2966,0.5058,0.5058;0.6165,0.6165,0.0,0.0,0.0,0.1721,0.0,0.0,0.351,0.2369,5e-06,0.2002,0.4311,0.0575,0.173,0.6165,0.1674,0.4603,0.5057,0.004224,0.1013,0.1529,0.1529;0.3025,0.3025,0.0,0.0,0.0,0.4191,0.0,0.0,0.507,0.4754,0.002668,0.6439,0.9415,0.001509,0.7754,0.4683,0.5899,0.4442,0.8645,0.0017,0.5202,0.1174,0.1174;0.03003,0.03003,0.0,0.0,0.0,0.8785,0.0,0.0,0.299,0.157,0.1407,0.2678,0.7216,0.6477,0.1281,0.469,0.3407,0.1001,0.3624,0.0501,0.8948,0.47,0.47;0.01176,0.01176,0.0,0.0,0.0,0.3458,0.0,0.0,0.5316,0.7053,0.9091,0.4942,0.4942,0.9549,0.8222,0.7494,0.42,0.1665,0.1665,0.3106,0.9116,0.2974,0.2974;0.001447,0.001447,0.0,0.0,0.0,0.06014,0.0,0.0,0.1466,0.5414,0.8687,0.3815,0.5188,0.1883,0.8025,0.8154,0.5786,0.1115,0.1707,0.2303,0.2246,0.7941,0.7941;0.0,0.0,0.0,0.0,0.0,2.6e-05,0.0,0.0,0.001885,0.06774,0.2705,0.06774,0.825,0.4539,0.06774,0.06774,0.9278,0.06774,0.06774,0.0,0.05639,0.007793,0.007793;0.1502,0.1502,0.0,0.0,0.0,0.115,0.0,0.0,0.08392,0.7124,0.2444,0.1502,0.5735,0.3116,0.5735,0.3693,0.2009,0.5735,0.4543,0.1012,0.2482,0.7087,0.7087;0.5227,0.5227,0.0,0.0,0.0,0.5522,0.0,0.0,0.6146,0.2287,0.2564,0.5227,0.00693,0.6464,0.5722,0.5227,0.441,0.2287,0.1236,0.6774,0.1858,0.4878,0.4878;0.008657,0.008657,0.0,0.0,0.0,0.5918,0.0,0.0,0.007275,0.419,0.1174,0.02883,0.05433,0.5169,0.09917,0.3338,0.6432,0.2927,0.02883,0.02179,0.02893,0.08951,0.08951;0.0,0.0,0.0,0.0,0.0,0.009227,0.0,0.0,0.2303,0.9779,0.2807,0.08124,0.9234,0.4905,0.6822,0.8386,0.1363,0.5198,0.1119,0.01343,0.0472,0.05113,0.05113;0.01087,0.01087,0.0,0.0,0.0,0.2088,0.0,0.0,0.8774,0.9786,0.972,0.109,0.5226,0.9991,0.4324,0.6912,0.8461,0.009608,0.9682,0.009366,0.9985,0.1248,0.1248;0.02056,0.02056,0.0,0.0,0.0,0.1091,0.0,0.0,0.7048,0.7566,0.9069,0.7799,0.05649,0.9732,0.8181,0.2924,0.9246,0.03435,0.6218,0.8142,0.9108,0.72,0.72;0.0,0.0,0.0,0.0,0.0,0.01248,0.0,0.0,0.07317,0.0751,0.01155,0.000106,0.0751,0.000352,0.1078,0.0751,0.02776,0.0751,0.000106,0.2789,0.0,0.002568,0.002568;0.8007,0.8007,0.0,0.0,0.0,0.8371,0.0,0.0,0.1017,0.7461,0.7203,0.5195,0.2929,0.4885,0.3772,0.8919,0.6397,0.9212,0.7418,0.04289,0.001557,0.02997,0.02997;0.008487,0.008487,0.0,0.0,0.0,0.07444,0.0,0.0,0.3353,0.9334,0.2918,0.4971,0.5726,0.5502,0.3544,0.4648,0.1717,0.2539,0.3648,0.7734,0.02585,0.4207,0.4207;0.6577,0.6577,0.0,0.0,0.0,0.8299,0.0,0.0,0.2018,0.9796,0.5393,0.8588,0.6577,0.7593,0.4487,0.3882,0.2511,0.3376,0.4236,0.3725,0.03335,0.8915,0.8915;1e-06,1e-06,0.0,0.0,0.0,0.001423,0.0,0.0,0.6776,0.2547,0.001268,1e-06,0.2547,0.6683,0.2547,0.2547,0.004727,0.2547,1e-06,1.6e-05,0.1653,0.7396,0.7396;0.8291,0.8291,0.0,0.0,0.0,0.6091,0.0,0.0,0.04896,0.9198,0.8902,0.2819,0.6927,0.3824,0.5988,0.5988,0.1797,0.3525,0.3282,0.788,0.6576,0.1387,0.1387;0.4294,0.4294,0.0,0.0,0.0,0.6687,0.0,0.0,0.975,0.9206,0.8,0.09468,0.513,0.8758,0.8411,0.4858,0.003823,0.07325,0.7165,0.2223,0.6478,0.2679,0.2679;0.09845,0.09845,0.0,0.0,0.0,0.3321,0.0,0.0,0.4182,0.3382,0.9057,0.6577,0.9965,0.6936,0.943,0.07097,0.747,0.3954,0.8702,0.3428,0.1473,0.7617,0.7617;0.1214,0.1214,0.0,0.0,0.0,0.04721,0.0,0.0,0.232,0.06368,0.3445,0.3315,0.7301,0.2511,0.3144,0.1762,0.5364,0.9801,0.4644,0.7347,0.1796,0.2134,0.2134;0.0,0.0,0.0,0.0,0.0,0.3192,0.0,0.0,0.5093,0.1081,0.3128,0.09055,0.09055,0.9398,0.1269,0.09055,0.001716,0.09055,0.8079,3e-05,0.1242,0.02846,0.02846;0.000535,0.000535,0.0,0.0,0.0,0.2019,0.0,0.0,0.6264,0.9399,0.2106,0.2111,0.7458,0.7802,0.434,0.6048,0.5824,0.5703,0.8823,0.9167,0.05503,0.642,0.642;0.02397,0.02397,0.0,0.0,0.0,0.4786,0.0,0.0,0.9326,0.7324,0.7905,0.8741,0.2752,0.2378,0.4073,0.9634,0.9607,0.7816,0.6688,0.6646,0.2608,0.4744,0.4744;0.01496,0.01496,0.0,0.0,0.0,0.1346,0.0,0.0,0.3041,0.7126,1e-06,0.01496,0.7126,0.000169,0.02694,0.01496,0.1946,0.01496,0.01496,0.5633,0.02143,0.9284,0.9284;0.171,0.171,0.0,0.0,0.0,0.1224,0.0,0.0,0.9867,0.969,0.9497,0.3771,0.7098,0.9983,0.5843,0.171,0.8551,0.06589,0.9968,0.7583,0.9993,0.04337,0.04337;0.001717,0.001717,0.0,0.0,0.0,0.6254,0.0,0.0,0.4065,0.6925,0.2524,0.04648,0.7073,0.8936,0.4251,0.7187,0.8914,0.694,0.9894,0.8526,0.1316,0.654,0.654;0.01179,0.01179,0.0,0.0,0.0,0.4754,0.0,0.0,0.2738,0.2903,0.01058,0.9476,0.003803,0.2444,0.2903,0.6358,0.2445,0.008212,0.2105,0.00011,0.8765,0.2348,0.2348;0.009162,0.009162,0.0,0.0,0.0,0.1065,0.0,0.0,0.3555,0.9795,0.1098,0.00272,0.3297,0.5472,0.4703,0.5509,0.3386,0.2108,0.102,0.8129,0.4576,0.8467,0.8467;0.9967,0.9967,0.0,0.0,0.0,0.3843,0.0,0.0,0.3126,0.7692,0.1321,0.7994,0.0148,0.178,0.1755,0.1318,0.4599,0.5236,0.5236,0.218,0.2365,0.4106,0.4106;0.002546,0.002546,0.0,0.0,0.0,0.03428,0.0,0.0,0.1412,0.06696,0.826,0.325,0.1086,0.8931,0.6846,0.7561,0.3578,0.2153,0.1896,0.03112,0.1438,0.06172,0.06172;0.2474,0.2474,0.0,0.0,0.0,0.3819,0.0,0.0,0.8337,0.9869,0.6755,0.2768,0.7162,0.8815,0.8386,0.9645,0.5296,0.1067,0.3839,0.203,0.4613,0.53,0.53;0.259,0.259,0.0,0.0,0.0,0.09507,0.0,0.0,0.04884,0.7614,0.1596,0.9161,0.4808,0.5769,0.7881,0.7881,0.2295,0.7622,0.4115,0.6838,0.02011,0.3325,0.3325;0.4941,0.4941,0.0,0.0,0.0,0.6846,0.0,0.0,0.4495,0.7626,0.5245,0.3885,0.7659,0.9224,0.9832,0.2462,0.3712,0.5564,0.7009,0.1176,0.4013,0.4342,0.4342;0.6514,0.6514,0.0,0.0,0.0,0.3833,0.0,0.0,0.7386,0.911,0.6156,0.8928,0.07455,0.5659,0.7958,0.4291,0.01603,0.5559,0.1962,0.4002,0.2038,0.4905,0.4905;1.9e-05,1.9e-05,0.0,0.0,0.0,0.08849,0.0,0.0,0.8294,0.9726,0.3573,0.2646,0.6995,0.1388,0.6058,0.5375,0.939,0.7584,0.7042,0.5037,0.4557,0.3745,0.3745;0.6653,0.6653,0.0,0.0,0.0,0.008284,0.0,0.0,0.3549,0.4771,0.3114,0.07371,0.4335,0.7825,0.4973,0.8587,0.5382,0.7498,0.6155,0.04441,0.02499,0.2824,0.2824;2.3e-05,2.3e-05,0.0,0.0,0.0,0.9254,0.0,0.0,0.1319,0.8499,0.9242,0.02288,0.1896,0.1226,0.7336,0.02288,0.2305,0.1896,0.02288,0.007667,0.2531,0.09711,0.09711;0.761,0.761,0.0,0.0,0.0,0.2171,0.0,0.0,0.09008,0.878,0.7383,0.07877,0.5698,0.2058,0.5708,0.5552,0.0457,0.9459,0.5208,0.74,0.1591,0.001925,0.001925;0.8754,0.8754,0.0,0.0,0.0,0.5934,0.0,0.0,0.1269,0.6727,0.7245,0.5988,0.2431,0.01895,0.6433,0.1606,0.4633,0.4464,0.2431,0.28,0.1317,0.8931,0.8931;0.01031,0.01031,0.0,0.0,0.0,0.6112,0.0,0.0,0.5099,0.3565,0.7601,0.0205,0.7688,0.7388,0.5933,0.2122,0.6691,0.08469,0.7272,0.7044,0.002066,0.5517,0.5517;0.0,0.0,0.0,0.0,0.0,0.6594,0.0,0.0,0.7413,0.8546,0.8186,0.00994,0.4652,0.2083,0.7884,0.1339,0.3137,0.8716,0.03516,0.003199,0.04414,0.2572,0.2572;0.08715,0.08715,0.0,0.0,0.0,0.01127,0.0,0.0,0.7838,0.9791,0.5281,0.1261,0.3728,0.2855,0.7585,0.5271,0.2282,0.91,0.9251,0.5264,0.1693,0.9894,0.9894;0.1222,0.1222,0.0,0.0,0.0,0.0448,0.0,0.0,0.5499,0.249,0.7499,0.3271,0.5534,0.6623,0.7918,0.1902,0.7937,0.3271,0.1518,0.032,0.003545,0.1056,0.1056;6e-06,6e-06,0.0,0.0,0.0,0.3605,0.0,0.0,0.7322,0.9442,0.4348,0.2628,0.8651,0.06546,0.6636,0.4533,0.958,0.3254,0.9384,0.6156,0.3595,0.3661,0.3661;0.000281,0.000281,0.0,0.0,0.0,0.9214,0.0,0.0,0.5567,0.9755,0.8248,0.1945,0.2191,0.04123,0.4958,0.2767,0.9643,0.09086,0.314,0.8286,0.14,0.1298,0.1298;0.001412,0.001412,0.0,0.0,0.0,0.0108,0.0,0.0,0.8822,0.6581,0.6996,0.1626,0.4804,0.3664,0.328,0.4804,0.5263,0.7208,0.1942,0.2989,0.1711,0.08462,0.08462;0.06648,0.06648,0.0,0.0,0.0,0.2804,0.0,0.0,0.005962,0.6983,0.01762,0.3305,0.5433,0.6606,0.5238,0.7609,0.2287,0.6726,0.6459,0.2625,0.769,0.3923,0.3923;0.000338,0.000338,0.0,0.0,0.0,0.9167,0.0,0.0,0.3842,0.3121,0.3376,0.1135,0.004803,0.5309,0.6417,0.9693,0.1264,0.4038,0.106,0.2856,0.4612,0.1486,0.1486;0.1204,0.1204,0.0,0.0,0.0,0.46,0.0,0.0,0.6047,0.7926,0.775,0.4421,0.5472,0.7894,0.7022,0.1204,0.9134,0.6658,0.2876,0.2348,0.7027,0.09772,0.09772;0.4907,0.4907,0.0,0.0,0.0,0.0703,0.0,0.0,0.6699,0.9675,0.701,0.8281,0.7727,0.5879,0.7243,0.5314,0.8804,0.308,0.3596,0.4308,0.4189,0.7822,0.7822;7.8e-05,7.8e-05,0.0,0.0,0.0,0.136,0.0,0.0,0.3941,0.2939,0.1784,0.3227,0.03739,0.2709,0.1631,0.01276,0.5197,0.1296,0.06203,0.004485,0.2193,0.6165,0.6165;0.0,0.0,0.0,0.0,0.0,2e-06,0.0,0.0,0.000456,0.07485,0.2852,0.0,0.0,0.000345,0.07485,0.07485,2.5e-05,0.07485,0.07485,0.0,0.0,0.0,0.0;0.000523,0.000523,0.0,0.0,0.0,0.4712,0.0,0.0,0.3875,0.4249,0.3557,0.5487,0.9576,0.8806,0.8935,0.625,0.9558,0.3083,0.155,0.09019,5.5e-05,0.09869,0.09869;4.3e-05,4.3e-05,0.0,0.0,0.0,0.004411,0.0,0.0,0.1938,0.7524,0.9529,0.1806,0.6265,0.01144,0.07246,0.6265,0.7771,0.3358,0.9318,0.003092,0.01259,0.124,0.124;0.326,0.326,0.0,0.0,0.0,0.3301,0.0,0.0,0.08034,0.6367,0.3477,0.326,0.1136,0.4469,0.4993,0.7978,0.9812,0.2355,0.6879,0.6708,0.3551,0.764,0.764;0.3264,0.3264,0.0,0.0,0.0,0.2813,0.0,0.0,0.971,0.07999,0.6868,0.2217,0.1444,0.609,0.3552,0.8966,0.4038,0.2321,0.1111,0.7024,0.2819,0.7858,0.7858;0.2006,0.2006,0.0,0.0,0.0,0.464,0.0,0.0,0.6332,0.2006,0.000451,0.2006,0.2006,0.009414,0.2006,0.0,0.00206,0.2006,0.2006,0.1124,0.125,0.7017,0.7017;0.8176,0.8176,0.0,0.0,0.0,0.7379,0.0,0.0,0.1191,0.8176,0.1512,0.1591,0.8176,0.7104,0.8176,0.1591,0.7338,0.5302,0.3148,0.6328,0.1976,0.1916,0.1916;0.4794,0.4794,0.0,0.0,0.0,0.1746,0.0,0.0,0.6012,0.8981,0.1002,0.5206,0.4047,0.3118,0.1355,0.9289,0.1179,0.3465,0.85,0.5813,0.904,0.05118,0.05118;0.176,0.176,0.0,0.0,0.0,0.411,0.0,0.0,0.7574,0.7318,0.3671,0.2602,0.3346,0.4472,0.5893,0.5893,0.6781,0.1987,0.01531,0.521,0.1259,0.7774,0.7774;0.04262,0.04262,0.0,0.0,0.0,0.2206,0.0,0.0,0.05816,0.6321,0.2148,0.5191,0.04262,0.3932,0.04262,0.04262,0.2906,0.6321,0.04262,0.01121,0.01392,0.0,0.0;0.000769,0.000769,0.0,0.0,0.0,0.03224,0.0,0.0,0.1289,0.3634,0.03036,0.000769,0.0,0.1199,0.002091,0.000769,0.06033,0.000769,0.000769,0.3678,0.386,0.2038,0.2038;0.3415,0.3415,0.0,0.0,0.0,0.3806,0.0,0.0,0.7432,0.6645,0.2314,0.9363,0.191,0.3224,0.7757,0.8912,0.8087,0.1366,0.3096,0.06806,0.6594,0.4236,0.4236;0.8729,0.8729,0.0,0.0,0.0,0.1309,0.0,0.0,0.2741,0.6964,0.5742,0.6519,0.09564,0.8293,0.6835,0.9068,0.5784,0.5963,0.766,0.3291,0.3601,0.1009,0.1009;0.1663,0.1663,0.0,0.0,0.0,0.1063,0.0,0.0,0.05132,0.8186,0.04294,0.7852,0.6272,0.999,0.8539,0.4586,0.0682,0.957,0.8219,0.152,0.08593,0.1671,0.1671;0.05789,0.05789,0.0,0.0,0.0,0.6065,0.0,0.0,0.8257,0.7088,0.4753,0.3437,0.1759,0.8542,0.2289,0.839,0.2846,0.1927,0.3536,0.6958,0.3699,0.216,0.216:0.0,0.0,0.0,0.0,0.0,0.02252,0.0,0.0,0.04233,0.903,0.183,0.6206,0.1881,0.532,0.7318,0.9572,0.5546,0.02758,0.1415,0.6971,0.1436,0.2782,0.2782;0.0,0.0,0.0,0.0,0.0,0.9244,0.0,0.0,0.2897,0.1403,0.8827,0.3774,0.03256,0.2903,0.6782,0.008099,0.07248,0.6429,0.03148,0.009714,0.01515,0.000227,0.000227;0.0,0.0,0.0,0.0,0.0,0.004974,0.0,0.0,0.004974,4.4e-05,0.0,0.004974,0.02905,0.005018,0.0116,0.000825,8.7e-05,0.004974,0.004974,0.0,0.1039,0.004974,0.004974;0.0,0.0,0.0,0.0,0.0,0.08465,0.0,0.0,0.000394,0.8424,0.1542,0.001239,0.05843,0.7755,0.245,0.01103,0.1979,0.5374,0.47,0.342,0.6332,0.2018,0.2018;0.0,0.0,0.0,0.0,0.0,0.5945,0.0,0.0,0.118,0.1287,0.4303,0.000148,0.000791,0.3618,0.04968,0.1966,0.5278,0.5945,0.08922,0.04774,0.1981,0.03311,0.03311;0.0,0.0,0.0,0.0,0.0,0.2545,0.0,0.0,0.5497,0.6654,0.1634,0.1998,0.7624,0.8794,0.1635,0.2539,0.849,0.5566,0.2712,0.6991,0.4512,0.5969,0.5969;0.0,0.0,0.0,0.0,0.0,0.0384,0.0,0.0,0.0384,0.3143,3e-06,0.06963,0.2272,0.5317,0.4028,0.2396,0.000447,0.1819,0.3412,0.1592,0.3061,0.000671,0.000671;0.0,0.0,0.0,0.0,0.0,0.4392,0.0,0.0,0.2711,0.95,0.9219,0.7684,0.6346,0.6592,0.8119,0.5795,0.1557,0.7929,0.9151,0.95,0.4248,0.9151,0.9151;0.0,0.0,0.0,0.0,0.0,0.8479,0.0,0.0,0.09306,0.006566,0.1075,0.6348,0.2892,0.237,0.1328,5.2e-05,0.1687,1.6e-05,0.001775,0.5641,0.2216,0.6219,0.6219;0.0,0.0,0.0,0.0,0.0,0.1608,0.0,0.0,0.9719,0.9823,0.9876,0.9972,0.965,0.9719,0.9722,0.7591,0.9923,0.9136,0.9648,0.709,0.854,0.89,0.89;0.0,0.0,0.0,0.0,0.0,0.6129,0.0,0.0,0.809,0.7329,0.04805,0.3402,0.334,0.8821,0.3644,0.1898,0.5834,0.6547,0.5941,0.4786,0.1167,0.3691,0.3691;0.0,0.0,0.0,0.0,0.0,0.655,0.0,0.0,0.9642,0.6852,0.3364,0.727,0.09391,0.7688,0.532,0.757,0.8135,0.7993,0.9551,0.5557,0.7275,0.7993,0.7993;0.0,0.0,0.0,0.0,0.0,0.6793,0.0,0.0,0.78,0.04026,0.7551,0.6793,0.6544,0.215,0.8216,0.7388,0.496,0.001885,0.1424,0.78,0.1026,0.2144,0.2144;0.0,0.0,0.0,0.0,0.0,0.5094,0.0,0.0,0.06192,0.6348,0.0566,0.004127,0.9965,0.5388,0.04165,0.4604,0.599,0.02251,0.5721,0.7623,0.8042,0.5981,0.5981;0.0,0.0,0.0,0.0,0.0,0.08157,0.0,0.0,0.1781,0.08959,0.2433,0.3808,0.6885,0.8435,0.4515,0.901,0.1408,0.3657,0.8084,0.2522,0.7386,0.9384,0.9384;0.0,0.0,0.0,0.0,0.0,0.03735,0.0,0.0,0.004322,0.03735,0.000309,0.0,0.1117,0.03755,0.01032,4e-06,0.1269,0.03735,0.0,0.0,1.5e-05,0.004322,0.004322;0.0,0.0,0.0,0.0,0.0,0.9161,0.0,0.0,0.7554,0.6419,0.6026,0.6609,0.7589,0.7554,0.9331,0.5477,0.6279,0.5175,0.1594,0.7554,0.4583,0.6099,0.6099;0.0,0.0,0.0,0.0,0.0,0.0,0.0,0.0,0.0,1e-06,0.001337,0.0,1e-06,0.0,0.0,3.9e-05,2e-06,0.0,0.0,0.0,0.000115,0.0,0.0;0.0,0.0,0.0,0.0,0.0,0.1356,0.0,0.0,0.1356,0.000278,0.08895,0.000278,0.0,0.6632,0.1879,0.3944,0.7751,0.1356,0.1356,0.1356,0.0337,0.0,0.0;0.0,0.0,0.0,0.0,0.0,0.4279,0.0,0.0,0.3267,0.5914,0.3667,0.09817,0.9857,0.7369,0.9894,0.6166,0.1948,0.2727,0.8004,0.9838,0.5328,0.2727,0.2727;0.0,0.0,0.0,0.0,0.0,0.1023,0.0,0.0,0.7568,0.9136,0.7336,0.9038,0.8064,0.7714,0.891,0.3972,0.9036,0.2463,0.9254,0.9919,0.106,0.6851,0.6851;0.0,0.0,0.0,0.0,0.0,0.3115,0.0,0.0,0.000444,0.4571,0.09489,0.000444,0.005924,0.3115,0.00225,0.5761,0.008004,0.8783,0.3115,0.000444,0.6113,0.000444,0.000444;0.0,0.0,0.0,0.0,0.0,0.2278,0.0,0.0,0.4032,0.441,0.011,0.1069,0.7035,0.9448,0.5327,0.2737,0.1915,0.01798,0.3274,0.5178,0.1168,0.2049,0.2049;0.0,0.0,0.0,0.0,0.0,0.6931,0.0,0.0,0.8153,0.8416,0.9126,0.954,0.9319,0.9809,0.8933,0.8618,0.9622,0.8802,0.9468,0.8522,0.7372,0.8608,0.8608;0.0,0.0,0.0,0.0,0.0,0.7408,0.0,0.0,0.8009,0.968,0.9323,0.8979,0.9261,0.9609,0.9676,0.9814,0.9623,0.9354,0.9008,0.6507,0.389,0.5989,0.5989;0.0,0.0,0.0,0.0,0.0,0.2792,0.0,0.0,0.02529,0.1256,5.4e-05,0.0,0.5887,0.6038,0.7814,0.004181,4e-06,0.02264,0.000476,0.3358,0.000341,0.06784,0.06784;0.0,0.0,0.0,0.0,0.0,0.0,0.0,0.0,0.0,0.0,0.0,0.0,0.1726,0.07041,0.1232,3e-06,0.0,0.0,0.0,0.0,0.0,0.0,0.0;0.0,0.0,0.0,0.0,0.0,0.2551,0.0,0.0,0.2551,0.2725,0.1837,0.2551,0.276,0.2557,0.3393,0.5216,0.06507,0.2551,0.2551,0.2551,0.5588,0.145,0.145;0.0,0.0,0.0,0.0,0.0,0.3197,0.0,0.0,0.8591,0.6926,0.9542,0.8591,0.4034,0.5938,0.5797,0.3591,0.04217,0.6417,0.1368,0.7999,0.4179,0.893,0.893;0.0,0.0,0.0,0.0,0.0,0.3105,0.0,0.0,0.5589,0.6403,0.07745,0.008938,0.022,0.9298,0.3348,0.3059,0.8816,0.2043,0.6148,0.6659,0.2208,0.04118,0.04118;0.0,0.0,0.0,0.0,0.0,0.09902,0.0,0.0,0.5211,0.9655,0.2518,0.1749,0.1433,0.8791,0.7561,0.9465,0.09977,0.3427,0.3175,0.6247,0.2055,0.09902,0.09902;0.0,0.0,0.0,0.0,0.0,0.002454,0.0,0.0,0.3064,0.718,0.407,0.07502,0.3436,0.5354,0.4969,0.942,0.1051,0.07502,0.6115,0.2014,0.2439,0.2014,0.2014;0.0,0.0,0.0,0.0,0.0,0.3751,0.0,0.0,0.3751,0.7018,0.07991,0.4949,0.1295,0.5674,0.07446,0.9086,0.1459,0.8885,0.8648,0.4781,0.5069,0.8352,0.8352;0.0,0.0,0.0,0.0,0.0,0.7059,0.0,0.0,0.7059,0.3846,0.6435,0.7059,0.7926,0.7063,0.4516,0.5082,0.532,0.7059,0.3664,0.3664,0.5459,0.7059,0.7059;0.0,0.0,0.0,0.0,0.0,0.004157,0.0,0.0,0.004157,0.02484,0.1818,0.004157,0.02578,0.004196,0.01303,0.07302,0.03186,0.004157,0.004157,0.004157,0.09627,0.004157,0.004157;0.0,0.0,0.0,0.0,0.0,0.9532,0.0,0.0,0.8079,0.6269,0.007868,0.02822,0.14,0.972,0.9922,0.2284,0.5975,0.1566,0.007365,0.4917,0.3284,0.03493,0.03493;0.0,0.0,0.0,0.0,0.0,0.00327,0.0,0.0,0.1306,0.0336,0.06941,0.3805,0.6532,0.3915,0.466,0.1144,0.02548,0.8024,0.8362,0.1077,0.9348,0.05735,0.05735;0.0,0.0,0.0,0.0,0.0,0.0805,0.0,0.0,0.03416,0.2706,0.3783,0.2039,0.2234,0.3842,0.7003,0.9476,0.9886,0.7236,0.4464,0.6373,0.4203,0.4296,0.4296;0.0,0.0,0.0,0.0,0.0,0.0,0.0,0.0,0.0,1e-06,0.001699,0.0,1e-06,0.0,0.0,5.7e-05,3e-06,0.0,0.0,0.0,0.000159,0.0,0.0;0.0,0.0,0.0,0.0,0.0,0.4135,0.0,0.0,0.1716,0.5032,0.3763,0.3063,0.482,0.4658,0.8175,0.9522,0.906,0.6704,0.8166,0.8084,0.812,0.6469,0.6469;0.0,0.0,0.0,0.0,0.0,0.0,0.0,0.0,0.0,1e-06,0.001699,0.0,1e-06,0.0,0.0,5.7e-05,3e-06,0.0,0.0,0.0,0.000159,0.0,0.0;0.0,0.0,0.0,0.0,0.0,0.06486,0.0,0.0,0.5422,0.641,0.46,0.05912,0.333,0.8871,0.954,0.3228,0.5282,0.5671,0.9261,0.6526,0.439,0.6617,0.6617;0.0,0.0,0.0,0.0,0.0,0.9083,0.0,0.0,0.007424,0.2086,0.00086,0.000576,0.001414,0.9309,0.4127,0.002688,0.3453,0.000423,0.000116,0.6988,0.000375,7.5e-05,7.5e-05;0.0,0.0,0.0,0.0,0.0,0.5919,0.0,0.0,0.8683,0.1855,0.9174,0.6465,0.748,0.5919,0.3913,0.9185,0.001943,0.3052,0.6192,0.3052,0.4533,0.2132,0.2132;0.0,0.0,0.0,0.0,0.0,0.21,0.0,0.0,0.6578,0.2577,0.9705,0.5183,0.001758,0.3243,0.4106,0.08204,0.1075,0.6166,0.7567,0.1224,0.09469,0.21,0.21;0.0,0.0,0.0,0.0,0.0,0.06892,0.0,0.0,0.1406,0.8459,0.2709,0.7543,0.894,0.6702,0.3993,0.8112,0.4066,0.5307,0.4878,0.06391,0.5466,0.4271,0.4271;0.0,0.0,0.0,0.0,0.0,0.01789,0.0,0.0,0.2095,0.6194,0.3972,0.01789,0.3525,0.4918,0.3684,0.7123,0.3744,0.2095,0.2095,0.4913,0.7383,0.2832,0.2832;0.0,0.0,0.0,0.0,0.0,2e-05,0.0,0.0,0.000603,0.03773,6e-06,0.3285,0.6975,0.5817,0.02979,0.08645,0.00163,0.02889,0.02889,0.246,0.4883,0.3285,0.3285;0.0,0.0,0.0,0.0,0.0,0.2295,0.0,0.0,0.08149,0.6906,0.5215,0.9594,0.8458,0.459,0.6512,0.3049,0.5894,0.5605,0.4583,0.6615,0.6289,0.927,0.927;0.0,0.0,0.0,0.0,0.0,0.653,0.0,0.0,0.653,0.8705,0.2721,0.01497,0.06075,0.8139,0.03599,0.1351,0.8787,0.01497,0.01497,0.01497,0.167,0.01497,0.01497;0.0,0.0,0.0,0.0,0.0,0.6061,0.0,0.0,0.253,0.05147,0.2357,0.1238,0.1003,0.6066,0.6566,0.5586,0.5087,0.007261,0.009413,0.1374,0.05979,0.01221,0.01221;0.0,0.0,0.0,0.0,0.0,0.521,0.0,0.0,0.5331,0.8059,0.01389,0.1768,0.1562,0.602,0.7292,0.06682,0.7374,0.2963,0.6437,0.6784,0.9887,0.6784,0.6784;0.0,0.0,0.0,0.0,0.0,0.001814,0.0,0.0,0.001814,0.01421,0.1405,0.001814,0.01482,0.001833,0.00676,0.0,0.0,0.001814,0.001814,0.001814,0.0,0.001814,0.001814;0.0,0.0,0.0,0.0,0.0,0.04579,0.0,0.0,0.9779,0.7121,0.2847,0.001235,0.9222,0.7735,0.8159,0.000951,0.04474,0.9298,0.268,0.7732,0.129,0.07477,0.07477;0.0,0.0,0.0,0.0,0.0,0.7257,0.0,0.0,0.9158,0.5946,0.1635,0.01319,0.9964,0.1774,0.4259,0.05726,0.3027,0.08446,0.007585,0.7988,0.02433,0.07284,0.07284;0.0,0.0,0.0,0.0,0.0,0.5277,0.0,0.0,0.8317,0.5076,0.2795,0.02428,0.7922,0.7482,0.5659,0.00018,0.3487,0.1979,0.3412,0.4327,0.2789,0.04956,0.04956;0.0,0.0,0.0,0.0,0.0,0.000419,0.0,0.0,0.000419,0.005386,0.00046,0.000419,0.3745,0.000425,0.3113,0.02511,0.3967,0.07172,0.000419,0.2283,0.007766,0.2283,0.2283;0.0,0.0,0.0,0.0,0.0,0.05794,0.0,0.0,0.3311,0.3311,0.7091,0.3311,0.4783,0.3317,0.4168,2.6e-05,0.4992,0.3311,0.3311,0.3311,0.2964,0.3311,0.3311;0.0,0.0,0.0,0.0,0.0,0.000976,0.0,0.0,0.217,0.2156,0.4937,0.1925,0.000424,0.8377,0.8617,0.5808,0.3554,0.5106,0.596,0.3547,0.01749,0.3197,0.3197;0.0,0.0,0.0,0.0,0.0,0.01029,0.0,0.0,0.2002,0.3928,0.7487,0.2369,0.005596,0.4603,0.2982,0.5527,0.4048,0.5896,0.8087,0.8686,0.03193,0.2881,0.2881;0.0,0.0,0.0,0.0,0.0,0.1939,0.0,0.0,0.9669,0.9128,0.6589,0.7029,0.928,0.3031,0.33,0.5244,0.9184,0.598,0.9084,0.9084,0.657,0.2561,0.2561;0.0,0.0,0.0,0.0,0.0,7.5e-05,0.0,0.0,0.2997,0.7216,0.2195,0.07232,0.2583,0.5225,0.6852,0.005478,0.5876,0.04756,0.000302,0.3624,3e-06,0.06633,0.06633;0.0,0.0,0.0,0.0,0.0,0.8551,0.0,0.0,0.08555,0.4942,0.2525,0.1665,0.2275,0.4948,0.5726,0.07284,0.3244,0.03608,0.7494,0.104,0.05178,0.03608,0.03608;0.0,0.0,0.0,0.0,0.0,0.1804,0.0,0.0,0.9341,0.4873,0.02051,0.5317,0.6652,0.8931,0.4772,0.07451,0.138,0.08357,0.1264,0.1804,0.07748,0.1115,0.1115;0.0,0.0,0.0,0.0,0.0,0.06774,0.0,0.0,0.0,0.825,0.0,0.0,0.0,0.06805,0.0,2.7e-05,0.0,0.0,0.0,0.06774,8.2e-05,0.0,0.0;0.0,0.0,0.0,0.0,0.0,0.07452,0.0,0.0,0.4543,0.5735,0.2456,0.1502,0.6901,0.5741,0.3773,0.04057,0.7051,0.5735,0.5735,0.4543,0.4452,0.4543,0.4543;0.0,0.0,0.0,0.0,0.0,0.5227,0.0,0.0,0.5227,0.6459,0.522,0.2287,0.01017,0.5233,0.5798,0.7337,0.6652,0.5227,0.4208,0.5227,0.3036,0.2287,0.2287;0.0,0.0,0.0,0.0,0.0,0.5051,0.0,0.0,0.5051,0.000758,0.7371,0.5051,0.6342,0.3736,0.5825,0.7222,0.5021,0.009746,0.01223,0.5051,0.2892,0.1217,0.1217;0.0,0.0,0.0,0.0,0.0,0.2161,0.0,0.0,0.791,0.03336,0.501,0.01288,0.2432,0.4292,0.5134,0.1165,0.4384,0.004661,0.07033,0.3256,0.1401,0.000405,0.000405;0.0,0.0,0.0,0.0,0.0,0.000331,0.0,0.0,0.06264,0.04816,0.4208,0.1251,0.9652,0.9138,0.5567,0.000687,0.01829,0.05793,0.2486,0.0789,0.1917,7.5e-05,7.5e-05;0.0,0.0,0.0,0.0,0.0,0.00365,0.0,0.0,0.000211,0.7651,0.05775,1e-05,0.9405,0.6724,0.2717,0.1571,0.3206,0.4116,0.04538,0.7312,0.01982,0.4909,0.4909;0.0,0.0,0.0,0.0,0.0,0.6031,0.0,0.0,0.000106,0.002095,0.0,0.0,0.002228,0.6031,0.000714,3e-06,0.003173,0.0,0.000106,0.000106,1e-05,0.0,0.0;0.0,0.0,0.0,0.0,0.0,0.001507,0.0,0.0,0.08705,0.3949,0.006237,0.5608,0.2577,0.3231,0.6655,0.1355,0.1355,0.04131,0.2754,0.08705,0.5027,0.9146,0.9146;0.0,0.0,0.0,0.0,0.0,0.7651,0.0,0.0,0.8656,0.9385,0.6489,0.4648,0.4952,0.8658,0.1927,0.03707,0.5004,0.3144,0.5398,0.8768,0.4305,0.7229,0.7229;0.0,0.0,0.0,0.0,0.0,0.9269,0.0,0.0,0.3578,0.4389,0.3133,0.6756,0.3443,0.3376,0.2386,0.6841,0.5841,0.1431,0.246,0.497,0.3238,0.7209,0.7209;0.0,0.0,0.0,0.0,0.0,0.2547,0.0,0.0,0.2547,9.8e-05,0.01431,1e-06,0.000107,1e-06,0.3388,0.001457,0.4236,1e-06,0.2547,0.2547,0.5584,0.2547,0.2547;0.0,0.0,0.0,0.0,0.0,0.7066,0.0,0.0,0.6927,0.9838,0.5794,0.7194,0.711,0.9838,0.5954,0.1304,0.1086,0.6745,0.1222,0.9947,0.9094,0.7763,0.7763;0.0,0.0,0.0,0.0,0.0,0.09468,0.0,0.0,0.9344,0.792,0.4752,0.4294,0.6951,0.6924,0.9344,0.9522,0.4524,0.64,0.4402,0.2161,0.728,0.1279,0.4255;0.0,0.0,0.0,0.0,0.0,0.7222,0.0,0.0,0.5519,0.9174,0.9051,0.4527,0.9653,0.9647,0.9277,0.5836,0.4909,0.8795,0.9742,0.3954,0.6982,0.4278,0.4278;0.0,0.0,0.0,0.0,0.0,0.1106,0.0,0.0,0.9351,0.1214,0.9729,0.000529,0.05889,0.3696,0.3152,0.01814,0.1439,0.016,0.07639,0.01414,0.09602,0.02351,0.02351;0.0,0.0,0.0,0.0,0.0,0.09055,0.0,0.0,0.8079,1.6e-05,0.00652,0.0,0.2025,0.09092,2e-06,0.000416,3.4e-05,0.0,0.09055,0.8079,0.000957,0.09055,0.09055;0.0,0.0,0.0,0.0,0.0,0.9674,0.0,0.0,0.2197,0.6098,0.4472,0.04886,0.6218,0.6513,0.6337,0.000405,0.9079,1e-05,0.0426,0.4891,0.3462,0.2391,0.2391;0.0,0.0,0.0,0.0,0.0,0.3142,0.0,0.0,0.6688,0.2081,0.3539,0.7036,0.1587,0.8741,0.3217,0.4799,0.7381,0.0546,0.3742,0.4377,0.2119,0.02594,0.02594;0.0,0.0,0.0,0.0,0.0,0.01496,0.0,0.0,0.01496,0.01496,0.000108,0.0,0.06087,0.01507,0.7523,1e-06,0.0,0.0,0.01496,0.01496,3e-06,0.01496,0.01496;0.0,0.0,0.0,0.0,0.0,0.3524,0.0,0.0,0.07137,0.2354,0.131,0.01702,0.8894,0.8384,0.6102,0.4652,0.5876,0.01702,0.5999,0.1456,0.2027,0.224,0.224;0.0,0.0,0.0,0.0,0.0,0.9213,0.0,0.0,0.07476,0.9028,0.4347,0.6524,0.527,0.9635,0.3006,0.1934,0.4073,0.683,0.5046,0.007005,0.8818,0.141,0.141;0.0,0.0,0.0,0.0,0.0,0.0,0.0,0.0,0.277,0.000125,2.4e-05,0.01453,0.3741,0.007429,0.5387,0.000404,0.2444,0.01818,0.001177,0.00076,0.000103,0.07465,0.07465;0.0,0.0,0.0,0.0,0.0,0.6789,0.0,0.0,0.874,0.07214,0.8943,0.3989,0.8135,0.2613,0.6551,0.884,0.3863,0.6789,0.9348,0.5042,0.703,0.08082,0.08082;0.0,0.0,0.0,0.0,0.0,0.5236,0.0,0.0,0.0148,0.6485,0.02747,0.0148,0.2611,0.9421,0.9972,0.3856,0.2826,0.5236,0.5236,0.4008,0.6817,0.4008,0.4008;0.0,0.0,0.0,0.0,0.0,0.01452,0.0,0.0,0.2153,0.1644,0.000228,0.000542,0.03627,0.03461,0.004919,0.1383,0.3558,0.01452,1e-06,0.03461,0.0502,0.325,0.325;0.0,0.0,0.0,0.0,0.0,0.008846,0.0,0.0,0.2768,0.732,0.01426,0.0203,0.4593,0.7454,0.1268,0.000222,0.4592,0.7245,0.2137,0.4175,0.326,0.01545,0.01545;0.0,0.0,0.0,0.0,0.0,0.000347,0.0,0.0,0.1615,0.7333,0.2871,0.259,0.887,0.8703,0.6908,0.526,0.7173,0.974,0.4614,0.1534,0.6856,0.1534,0.1534;0.0,0.0,0.0,0.0,0.0,0.7309,0.0,0.0,0.2349,0.9882,0.7707,0.6735,0.3327,0.9374,0.9858,0.5034,0.6244,0.8843,0.6735,0.9934,0.1107,0.7748,0.7748;0.0,0.0,0.0,0.0,0.0,0.6514,0.0,0.0,0.6038,0.8575,0.7107,0.6126,0.4905,0.6514,0.9142,0.9475,0.7642,0.6514,0.5098,0.6514,0.5347,0.8928,0.8554;0.0,0.0,0.0,0.0,0.0,0.01349,0.0,0.0,0.6058,0.1761,0.6372,0.42,0.2237,0.7042,0.4382,0.9869,0.005832,0.7042,0.1445,0.1612,0.2204,0.02396,0.02396;0.0,0.0,0.0,0.0,0.0,0.02583,0.0,0.0,0.2663,0.6776,0.6121,0.6155,0.05585,0.4085,0.5562,0.7033,0.05786,0.09055,0.1219,0.3704,0.05377,0.6653,0.6653;0.0,0.0,0.0,0.0,0.0,2.3e-05,0.0,0.0,0.1896,0.5253,5e-06,2.3e-05,0.000807,0.6974,0.469,1.6e-05,0.09374,0.02288,0.3838,2.3e-05,5.2e-05,2.3e-05,2.3e-05;0.0,0.0,0.0,0.0,0.0,0.5698,0.0,0.0,0.9621,0.1852,0.3953,0.3371,0.6033,0.5703,0.2638,0.08163,0.5666,0.1455,0.1051,0.09848,0.2775,0.8114,0.8114;0.0,0.0,0.0,0.0,0.0,0.1606,0.0,0.0,0.8754,0.4171,0.6453,0.7425,0.1611,0.5162,0.2765,0.4184,0.9199,0.2647,0.5156,0.8754,0.1343,0.5156,0.5156;0.0,0.0,0.0,0.0,0.0,0.3134,0.0,0.0,0.1155,0.3878,0.000864,0.003615,0.006357,0.8781,0.2515,0.000219,0.3254,0.06636,0.006306,0.2989,0.7798,0.08469,0.08469;0.0,0.0,0.0,0.0,0.0,4e-06,0.0,0.0,0.4861,0.1781,1e-06,0.007726,0.05742,0.7584,0.6105,0.2078,0.02059,0.3986,4e-06,0.8676,0.02148,0.3545,0.3545;0.0,0.0,0.0,0.0,0.0,0.7481,0.0,0.0,0.1261,0.8118,0.8184,0.359,0.07276,0.5551,0.03347,0.01029,0.6488,0.6932,0.359,0.3728,0.2914,0.6932,0.6932;0.0,0.0,0.0,0.0,0.0,0.0864,0.0,0.0,0.4426,0.005322,3.4e-05,0.00339,0.03542,0.3808,0.316,0.5613,0.000267,0.04233,7.8e-05,0.1222,0.326,0.01454,0.01454;0.0,0.0,0.0,0.0,0.0,0.3866,0.0,0.0,0.7291,0.6409,0.8917,0.2964,0.3188,0.5582,0.5147,0.9783,0.1054,0.7975,0.07801,0.05522,0.2451,0.1501,0.1501;0.0,0.0,0.0,0.0,0.0,0.9755,0.0,0.0,0.05037,0.2292,0.477,0.3234,0.2811,0.1945,0.5672,0.04406,0.1761,0.1945,0.004634,0.02779,0.04754,0.2292,0.2292;0.0,0.0,0.0,0.0,0.0,0.4804,0.0,0.0,0.4804,0.1357,0.2237,0.0438,0.00998,0.645,0.5401,0.5639,0.6308,0.05162,0.0438,0.1626,0.1391,0.00984,0.00984;0.0,0.0,0.0,0.0,0.0,0.001047,0.0,0.0,0.7996,0.4073,0.05531,0.15,0.606,0.09874,0.2872,0.3319,0.2455,0.1955,0.5779,0.3225,0.7525,0.09836,0.09836;0.0,0.0,0.0,0.0,0.0,0.7468,0.0,0.0,0.02833,0.9936,0.7469,0.1344,0.5977,0.655,0.8629,0.000679,0.8064,0.3856,0.5583,0.3856,0.1256,0.655,0.655;0.0,0.0,0.0,0.0,0.0,0.1204,0.0,0.0,0.4829,0.3655,0.8209,0.7022,0.7902,0.5276,0.1874,0.3654,0.3603,0.3655,0.1204,0.6658,0.4067,0.07496,0.1965;0.0,0.0,0.0,0.0,0.0,0.1059,0.0,0.0,0.8421,0.8268,0.9642,0.8951,0.6356,0.5593,0.9555,0.5154,0.7588,0.4178,0.8141,0.6628,0.7431,0.4907,0.4907;0.0,0.0,0.0,0.0,0.0,0.6793,0.0,0.0,0.78,0.06341,0.1654,0.6793,0.7262,0.09312,0.8216,0.7958,0.6553,0.000335,0.002404,0.78,0.1567,0.01276,0.01276;0.0,0.0,0.0,0.0,0.0,0.0,0.0,0.0,0.0,0.0,0.0,0.0,0.1784,0.07518,0.0,2e-06,0.0,0.0,0.0,0.07485,9e-06,0.0,0.0;0.0,0.0,0.0,0.0,0.0,0.002976,0.0,0.0,0.000844,0.4786,0.02478,0.000844,7.9e-05,0.1467,0.009482,0.005154,0.1705,0.0184,0.3242,0.2054,0.4784,0.003885,0.003885;0.0,0.0,0.0,0.0,0.0,0.03187,0.0,0.0,0.6448,0.1575,0.04387,4.3e-05,0.08874,0.4214,0.3459,0.001534,0.003854,0.25,0.008301,0.1515,0.3945,0.3147,0.3147;0.0,0.0,0.0,0.0,0.0,0.01113,0.0,0.0,0.7249,0.4377,0.878,0.006042,0.3502,0.6202,0.2461,0.4728,0.6025,0.09806,0.02679,0.2355,0.08674,0.5623,0.5623;0.0,0.0,0.0,0.0,0.0,0.9416,0.0,0.0,0.6946,0.6422,0.2548,0.4594,0.07598,0.8004,0.5547,0.9316,0.6818,0.254,0.6367,0.1532,0.3466,0.1272,0.1272;0.0,0.0,0.0,0.0,0.0,0.2006,0.0,0.0,0.2006,0.339,0.007406,0.2006,2.6e-05,0.2012,0.2806,0.4652,4.8e-05,0.2006,0.2006,0.0,0.001177,0.2006,0.2006;0.0,0.0,0.0,0.0,0.0,0.8176,0.0,0.0,0.8176,0.6521,0.7821,0.2056,0.6548,0.8176,0.6051,0.576,0.6711,0.0376,0.5302,0.8176,0.3951,0.8176,0.8176;0.0,0.0,0.0,0.0,0.0,0.2075,0.0,0.0,0.4047,0.07533,0.1385,0.4047,0.1979,0.8212,0.4678,0.9401,0.5669,0.08785,0.5206,0.01061,0.6192,0.3237,0.3237;0.0,0.0,0.0,0.0,0.0,0.6454,0.0,0.0,0.8006,0.7834,0.2654,0.3173,0.2065,0.9151,0.3207,0.7126,0.7773,0.7839,0.8986,0.2602,0.09164,0.5032,0.5032;0.0,0.0,0.0,0.0,0.0,0.04262,0.0,0.0,0.04262,0.04262,4.5e-05,2e-06,0.1218,0.04262,0.08226,0.001807,0.6622,0.04262,2e-06,4.7e-05,0.003522,0.6321,0.6321;0.0,0.0,0.0,0.0,0.0,0.000769,0.0,0.0,0.000769,0.007967,0.1076,0.000769,0.008361,0.000778,0.003427,0.03263,0.01103,0.000769,0.000769,0.000769,0.04684,0.000769,0.000769;0.0,0.0,0.0,0.0,0.0,0.1469,0.0,0.0,0.06932,0.5665,0.208,0.7266,0.2008,0.3196,0.6744,0.7093,0.6617,0.04589,0.3001,0.6544,0.9816,0.8346,0.8346;0.0,0.0,0.0,0.0,0.0,0.57,0.0,0.0,0.7399,0.707,0.9595,0.5168,0.7768,0.6129,0.95,0.5549,0.2841,0.9192,0.6964,0.8729,0.2834,0.6324,0.6324;0.0,0.0,0.0,0.0,0.0,0.1885,0.0,0.0,0.5114,0.2092,0.2395,0.000552,0.6603,0.2092,0.3161,0.1828,0.5934,0.7725,0.4326,0.4586,0.2769,0.9462,0.9462;0.0,0.0,0.0,0.0,0.0,0.4713,0.0,0.0,0.3895,0.7989,0.2793,0.3133,0.1066,0.06171,0.0921,0.06212,0.5351,0.01018,0.8086,0.2199,0.2449,0.7458,0.7458:0.0,0.0,0.4276,0.7083,0.0,0.0402,0.001339,0.0,0.5217,0.2134,0.4433,0.5217,0.9836,0.49,0.8417,0.1089,0.1595,0.001016,0.1641,0.1415,0.6004,0.4812,0.4812;0.0,0.0,0.8802,0.8471,0.0,0.1931,0.3371,0.0,0.6674,0.6121,0.2657,0.2209,0.7947,0.1296,0.004426,0.1395,0.8374,0.6429,0.7561,0.03148,0.00101,0.02179,0.02179;0.0,0.0,0.05105,0.008652,0.0,0.1177,0.02957,0.0,0.004974,0.02184,0.0,0.004974,0.004974,0.004974,0.004974,0.06253,0.006855,0.004974,0.004974,0.004974,0.0,0.006215,0.006215;0.0,0.0,0.6884,0.02812,0.0,0.5132,0.8445,0.0,0.000782,0.5804,0.2956,0.2018,0.219,0.1392,0.1735,0.000167,0.5581,0.04711,0.1305,0.8435,0.003567,0.4171,0.4171;0.0,0.0,0.5058,0.3368,0.0,0.2529,0.1327,0.0,0.3618,0.219,0.3618,0.5945,0.04774,0.219,0.2639,0.000805,0.3847,0.03311,0.1498,0.1498,0.28,0.3775,0.3775;0.0,0.0,0.3037,0.206,0.0,0.5923,0.181,0.0,0.7703,0.4803,0.8208,0.5143,0.2612,0.1317,0.4012,0.2227,0.8307,0.5969,0.6991,0.3612,0.2382,0.7789,0.7789;0.0,0.0,0.06199,0.1469,0.0,0.004147,0.00023,0.0,0.005108,0.001068,0.3412,0.06963,0.1385,0.105,0.2872,0.1647,0.009336,0.2069,0.04175,0.1201,0.3284,0.3574,0.3574;0.0,0.0,0.1872,0.3378,0.0,0.8997,0.3959,0.0,0.7328,0.9131,0.4195,0.5053,0.339,0.7929,0.6362,0.818,0.5267,0.4695,0.7929,0.8814,0.8961,0.4847,0.4847;0.0,0.0,0.7203,0.5139,0.0,0.009724,0.2198,0.0,0.59,0.3551,0.03526,0.00012,0.6348,0.002147,0.3248,0.3914,0.05284,0.00369,0.1852,0.2698,0.1174,0.04063,0.04063;0.0,0.0,0.03401,0.02778,0.0,0.9555,0.9544,0.0,0.9416,0.4665,0.2052,0.9554,0.9314,0.5751,0.5135,0.8124,0.8964,0.9197,0.95,0.9259,0.9831,0.9172,0.9172;0.0,0.0,0.3288,0.4967,0.0,0.6348,0.6141,0.0,0.4786,0.4883,0.5011,0.1431,0.3691,0.2217,0.6129,0.2781,0.6315,0.5378,0.2687,0.2026,0.5159,0.3046,0.3046;0.0,0.0,0.311,0.4578,0.0,0.1001,0.1815,0.0,0.8792,0.6425,0.2007,0.6806,0.1416,0.5129,0.509,0.737,0.66,0.5856,0.8923,0.5557,0.692,0.7905,0.7905;0.0,0.0,0.3653,0.01015,0.0,0.07623,0.2075,0.0,0.78,0.008958,0.337,0.08365,0.78,0.2144,0.6793,1e-05,0.02118,0.000381,0.05089,0.5603,0.8512,0.2288,0.2288;0.0,0.0,0.001836,0.1198,0.0,0.3005,0.03217,0.0,0.5388,0.6408,0.9521,0.01794,0.03598,0.1823,0.1573,0.4273,0.3636,0.005571,0.004127,0.01443,0.8861,0.02126,0.02126;0.0,0.0,0.9058,0.7371,0.0,0.7729,0.2457,0.0,0.4611,0.5255,0.3131,0.5138,0.5708,0.1327,0.5708,0.1964,0.9131,0.0322,0.9418,0.5377,0.5642,0.2392,0.2392;0.0,0.0,0.005608,0.3513,0.0,0.2664,0.113,0.0,0.0,0.01979,0.0,0.03735,0.834,0.03735,0.03735,0.1798,0.04558,0.03735,0.834,0.004322,1.9e-05,0.04289,0.04289;0.0,0.0,0.2494,0.3849,0.0,0.4786,0.337,0.0,0.8536,0.6099,0.5175,0.2182,0.6609,0.5175,0.6651,0.4524,0.3461,0.5175,0.5175,0.8909,0.76,0.2327,0.2327;0.0,0.0,0.01399,0.001119,0.0,0.000189,1e-06,0.0,0.0,0.0,0.0,0.0,0.0,0.0,8e-06,1.5e-05,0.0,0.0,0.0,0.0,0.000137,0.0,0.0;0.0,0.0,0.695,0.5446,0.0,0.4587,0.2694,0.0,0.000278,0.2398,0.6632,0.000278,0.1356,0.1356,0.8007,0.01511,0.000462,0.1356,0.1356,0.000278,1.2e-05,0.000395,0.000395;0.0,0.0,0.3315,0.7968,0.0,0.5519,0.06172,0.0,0.7554,0.7436,0.3363,0.009033,0.835,0.7365,0.9042,0.1903,0.5628,0.05357,0.02075,0.8279,0.4085,0.2881,0.2881;0.0,0.0,0.7634,0.3955,0.0,0.658,0.7797,0.0,0.5842,0.9775,0.7471,0.8383,0.8637,0.7869,0.9086,0.4975,0.9053,0.2887,0.9136,0.8877,0.6993,0.143,0.143;0.0,0.0,0.225,0.08888,0.0,0.6284,0.006081,0.0,0.3115,0.3115,0.3115,0.000444,0.000444,0.3115,0.3115,0.01825,0.000711,0.3115,0.3115,0.000444,0.04107,0.000616,0.000616;0.0,0.0,0.8421,0.6179,0.0,0.005381,0.7819,0.0,0.09682,0.7412,0.1383,0.5178,0.08767,0.1175,0.8393,0.03393,0.9534,0.005393,0.1175,0.1304,0.007552,0.1948,0.1948;0.0,0.0,0.006538,0.3377,0.0,0.9852,0.8471,0.0,0.8744,0.8524,0.8668,0.9516,0.8992,0.8522,0.8865,0.3978,0.9478,0.7779,0.8416,0.9942,0.494,0.1818,0.1818;0.0,0.0,0.003097,0.1634,0.0,0.9901,0.7609,0.0,0.8357,0.6853,0.7672,0.9663,0.7752,0.8155,0.9363,0.6884,0.9813,0.8009,0.9402,0.9822,0.2877,0.4474,0.4474;0.0,0.0,0.592,0.9707,0.0,0.02798,0.001506,0.0,0.005885,0.6174,0.01621,0.000826,0.06784,0.3605,0.006719,0.003716,0.3709,0.06784,3e-06,1.1e-05,0.002025,0.000158,0.000158;0.0,0.0,0.006391,0.4428,0.0,2.2e-05,0.0,0.0,0.07009,0.1492,0.0,0.0,0.0,0.0,0.0,1e-06,0.08257,0.0,0.0,0.0,0.0,0.0,0.0;0.0,0.0,0.4213,0.6475,0.0,0.5771,0.4041,0.0,0.2551,0.8148,0.2551,0.2551,0.2551,0.2551,0.3454,0.8622,0.2771,0.2551,0.145,0.2551,0.4466,0.1573,0.1573;0.0,0.0,0.4364,0.4953,0.0,0.7433,0.08857,0.0,0.5222,0.7641,0.8223,0.6417,0.4775,0.5938,0.4869,0.6065,0.2215,0.08704,0.3831,0.4096,0.6219,0.09647,0.09647;0.0,0.0,0.04378,0.4128,0.0,0.1003,0.5396,0.0,0.8181,0.2935,0.802,0.07175,0.3264,0.5155,0.7403,0.1391,0.8128,0.6148,0.3105,0.03515,0.04896,0.825,0.825;0.0,0.0,0.4194,0.3767,0.0,0.7703,0.884,0.0,0.09902,0.6565,0.09902,0.7334,0.2006,0.6247,0.7895,0.3518,0.3972,0.5042,0.03826,0.861,0.4846,0.6372,0.6372;0.0,0.0,0.5978,0.3068,0.0,0.4348,0.7216,0.0,0.02766,0.5349,0.8417,0.5349,0.02766,0.0981,0.3752,0.7736,0.4875,0.3752,0.5349,0.4131,0.4214,0.4806,0.4806;0.0,0.0,0.9711,0.8994,0.0,0.4727,0.2517,0.0,0.3317,0.2594,0.1432,0.1532,0.8262,0.533,0.2196,0.9589,0.4194,0.007486,0.9224,0.9272,0.9522,0.3353,0.3353;0.0,0.0,0.07401,0.6358,0.0,0.667,0.5134,0.0,0.5935,0.3664,0.2422,0.7059,0.7059,0.3664,0.7059,0.4766,0.001903,0.3664,0.7059,0.7059,0.8644,0.3822,0.3822;0.0,0.0,0.334,0.1736,0.0,0.1095,0.02626,0.0,0.004157,0.01919,0.004157,0.004157,0.004157,0.004157,0.04868,0.05694,0.005793,0.004157,0.004157,0.004157,0.1008,0.005234,0.005234;0.0,0.0,0.442,0.558,0.0,0.2676,0.007502,0.0,0.897,0.3163,0.1011,0.0323,0.555,0.344,0.9872,0.343,0.9945,0.7792,0.5388,0.2184,0.6522,0.001844,0.001844;0.0,0.0,0.6254,0.07732,0.0,0.04478,0.1942,0.0,0.6023,0.2905,0.9221,0.002418,0.02548,0.2366,0.1394,0.03714,0.006941,0.000165,0.313,0.3026,0.2504,0.8646,0.8646;0.0,0.0,0.1623,0.7784,0.0,0.3638,0.008809,0.0,0.862,0.9587,0.862,0.401,0.8499,0.1054,0.8634,0.9789,0.2246,0.893,0.893,0.2706,0.3126,0.7742,0.7742;0.0,0.0,0.01633,0.001431,0.0,0.000258,1e-06,0.0,0.0,0.0,0.0,0.0,0.0,0.0,1.3e-05,2.3e-05,0.0,0.0,0.0,0.0,0.000189,0.0,0.0;0.0,0.0,0.2587,0.8838,0.0,0.1318,0.1867,0.0,0.7835,0.8741,0.9484,0.6347,0.8607,0.04223,0.849,0.9394,0.564,0.9225,0.9879,0.2143,0.4741,0.7011,0.7011;0.0,0.0,0.01633,0.001431,0.0,0.000258,1e-06,0.0,0.0,0.0,0.0,0.0,0.0,0.0,1.3e-05,2.3e-05,0.0,0.0,0.0,0.0,0.000189,0.0,0.0;0.0,0.0,0.1713,0.486,0.0,0.0844,0.5674,0.0,0.642,0.6836,0.8777,0.0539,0.8721,0.5783,0.6945,0.5566,0.1582,0.07615,0.7046,0.6311,0.7541,0.8175,0.8175;0.0,0.0,0.09202,0.7838,0.0,0.7552,6.8e-05,0.0,0.001205,0.002973,0.01559,0.0,0.09728,0.003958,0.2772,0.000178,0.1121,4e-06,0.1197,0.01559,0.03932,4e-06,4e-06;0.0,0.0,0.2313,0.004314,0.0,0.2722,0.03091,0.0,0.2552,0.02271,0.9868,0.02271,0.9763,0.1784,0.3052,0.3969,0.6256,0.003976,0.1384,0.007205,0.6107,0.008873,0.008873;0.0,0.0,0.6736,0.07927,0.0,0.06562,0.2488,0.0,0.1074,0.3521,0.8588,0.3605,0.9714,0.1431,0.5825,0.913,0.895,0.000124,0.7833,0.1224,0.5051,0.002603,0.002603;0.0,0.0,0.5388,0.3906,0.0,0.9003,0.9016,0.0,0.4017,0.8097,0.9935,0.4271,0.7171,0.8485,0.7603,0.385,0.7907,0.4878,0.8872,0.03093,0.5859,0.6618,0.6618;0.0,0.0,0.3332,0.08524,0.0,0.04459,0.1393,0.0,0.4913,0.599,0.4913,0.05134,0.4913,0.2095,0.1946,0.6897,0.000714,0.4913,0.2095,0.01789,0.5199,0.5061,0.5061;0.0,0.0,0.6742,0.9111,0.0,0.006197,0.1109,0.0,0.3975,0.01502,0.9968,0.003971,0.3975,0.04801,0.006536,0.003617,0.000145,0.0,0.007608,0.002896,0.1969,0.0,0.0;0.0,0.0,0.007438,0.000306,0.0,0.574,0.3314,0.0,0.7484,0.2657,0.9096,0.5186,0.6906,0.05994,0.652,0.6449,0.4807,0.4583,0.3235,0.613,0.5006,0.8296,0.8296;0.0,0.0,0.2069,0.2627,0.0,0.04114,0.8723,0.0,0.653,0.8621,0.653,0.01497,0.01497,0.01497,0.8139,0.1116,0.01931,0.01497,0.653,0.653,0.1731,0.01787,0.01787;0.0,0.0,0.01359,0.000113,0.0,0.9021,0.05382,0.0,0.1027,0.01473,0.01221,0.04107,0.1027,0.04107,0.8685,0.001521,0.2749,0.003462,0.001215,0.1374,0.377,0.4347,0.4347;0.0,0.0,0.82,0.7459,0.0,0.5905,0.2259,0.0,0.3978,0.7283,0.833,0.7283,0.9109,0.02193,0.1509,0.6492,0.4089,0.6336,0.197,0.3719,0.8299,0.6704,0.6704;0.0,0.0,8.5e-05,0.1332,0.0,0.07839,0.0,0.0,0.001814,0.01056,0.001814,0.001814,0.001814,0.001814,0.03082,0.03691,0.002658,0.001814,0.001814,0.0,0.07125,0.002365,0.002365;0.0,0.0,0.1387,0.3165,0.0,0.5895,0.2672,0.0,0.9779,0.949,0.04854,0.5549,0.3668,0.05958,0.8856,0.01833,0.9339,0.1618,0.06369,0.08476,0.1449,0.7816,0.7816;0.0,0.0,0.7142,0.6046,0.0,0.9308,0.1949,0.0,0.8723,0.9254,0.05445,0.1146,0.9945,0.5073,0.8774,0.001039,0.74,0.0504,0.3108,0.3785,0.112,0.3266,0.3266;0.0,0.0,0.1593,0.25,0.0,0.9142,0.08508,0.0,0.7998,0.6671,0.3412,0.1506,0.7049,0.2475,0.1863,0.1441,0.5486,0.01127,0.4327,0.1506,0.754,0.2625,0.2625;0.0,0.0,0.5989,0.08651,0.0,0.0448,0.000502,0.0,0.2283,0.3457,0.5246,0.5246,0.2283,0.000419,0.5246,0.0176,0.2498,0.07172,0.000419,0.07172,0.0398,0.5391,0.5391;0.0,0.0,0.8016,0.7026,0.0,0.317,0.4801,0.0,0.3311,0.4507,0.3311,0.3311,0.0,0.3311,0.3311,0.5611,0.354,0.05794,0.3311,0.05794,9.4e-05,0.0653,0.0653;0.0,0.0,0.8052,0.1755,0.0,0.07472,0.7095,0.0,7.5e-05,0.2854,9.6e-05,0.009503,0.001585,0.004215,0.8003,0.9117,0.5318,0.8377,0.1025,0.8377,0.000224,0.3705,0.3705;0.0,0.0,0.7265,0.05542,0.0,0.2275,0.8687,0.0,0.002232,0.1471,0.002232,0.1855,0.02522,0.002232,0.7727,0.4716,0.6348,0.3928,0.3928,0.3928,0.001452,0.4466,0.4466;0.0,0.0,0.843,0.7983,0.0,0.4315,0.887,0.0,0.9084,0.6909,0.395,0.8729,0.3807,0.1605,0.9306,0.3065,0.2587,0.981,0.8601,0.3212,0.3136,0.09866,0.09866;0.0,0.0,0.8875,0.2852,0.0,0.1395,0.51,0.0,0.143,0.3437,0.01938,0.7216,0.05301,0.05301,0.2997,0.5887,0.3854,0.2151,0.0024,0.2678,0.2934,0.4133,0.4133;0.0,0.0,0.03471,0.7832,0.0,0.1673,0.009943,0.0,0.8551,0.4401,0.01176,0.8551,0.3306,0.3796,0.6784,0.2187,0.01539,0.08555,0.1665,0.6759,0.7451,0.5091,0.5091;0.0,0.0,0.1229,0.668,0.0,0.8452,0.001232,0.0,0.1335,0.9349,0.3426,0.4396,0.03853,0.09723,0.152,0.211,0.5303,0.2872,0.1035,0.2124,0.5172,0.5334,0.5334;0.0,0.0,0.01266,0.000893,0.0,0.000138,0.0,0.0,0.0,0.0,0.0,0.0,0.06774,0.0,0.06774,1e-05,0.0,0.0,0.0,0.0,9.9e-05,0.07588,0.07588;0.0,0.0,0.5949,0.1306,0.0,0.5729,0.284,0.0,0.1502,0.5662,0.5735,0.02881,0.3135,0.5735,0.1502,0.0563,0.5932,0.1502,0.5735,0.4543,0.7188,0.03343,0.03343;0.0,0.0,0.8783,0.8129,0.0,0.7698,0.6501,0.0,0.5227,0.6264,0.5227,0.5227,0.4208,0.2894,0.6994,0.7124,0.5437,0.5227,0.5227,0.5227,0.7623,0.5372,0.5372;0.0,0.0,0.06803,0.07152,0.0,0.1552,4.1e-05,0.0,0.5051,0.1819,0.158,0.02883,0.5051,0.005793,0.5051,0.007742,0.0284,0.0,0.001114,0.009746,0.7519,0.01057,0.01057;0.0,0.0,0.2263,0.04391,0.0,0.8079,0.00526,0.0,0.09333,0.9188,0.1383,0.2246,0.6897,0.007081,0.08726,0.4813,0.1281,0.02227,0.177,0.3837,0.02876,0.1669,0.1669;0.0,0.0,0.7456,0.5003,0.0,0.3751,0.4234,0.0,0.3944,0.2882,0.03031,0.6912,0.1769,0.6482,0.2297,0.1555,0.9921,0.03664,0.01569,0.03664,0.04642,0.1197,0.1197;0.0,0.0,0.5994,0.1191,0.0,0.6996,0.7682,0.0,0.006766,0.2711,0.05649,0.006766,0.912,0.4909,0.4909,0.000493,0.4343,0.1927,0.1285,0.7799,0.2448,0.004006,0.004006;0.0,0.0,0.1603,0.000187,0.0,0.3519,0.0,0.0,0.000106,0.1546,0.0751,0.000106,0.000106,0.0,0.0751,0.008363,0.000184,0.000106,0.000106,0.0,0.0,0.000156,0.000156;0.0,0.0,0.8788,0.3922,0.0,0.01129,0.1645,0.0,0.6249,0.7483,0.3388,0.02507,0.4427,0.09147,0.0705,0.04773,0.3405,0.3518,0.04664,0.09147,0.3397,0.2664,0.2664;0.0,0.0,0.1976,0.06407,0.0,0.01613,0.666,0.0,0.01907,0.3741,0.02582,0.8974,0.4319,0.7462,0.6058,0.09321,0.4388,0.09402,0.07704,0.8768,0.4818,0.3986,0.3986;0.0,0.0,0.6203,0.4321,0.0,0.5562,0.6718,0.0,0.8366,0.8555,0.9653,0.5481,0.0859,0.6872,0.6872,0.5048,0.9791,0.5481,0.4236,0.0181,0.4876,0.6491,0.6491;0.0,0.0,0.06565,0.01275,0.0,0.5767,0.000112,0.0,1e-06,5.1e-05,1e-06,0.2547,1e-06,0.2547,0.000528,0.000781,3e-06,1e-06,0.2547,0.2547,0.003267,2e-06,2e-06;0.0,0.0,0.9204,0.6818,0.0,0.6595,0.9721,0.0,0.9175,0.7892,0.7864,0.3119,0.7864,0.9468,0.9025,0.8013,0.67,0.4618,0.236,0.4795,0.617,0.6311,0.6311;0.0,0.0,0.7501,0.7536,0.0,0.1253,0.2398,0.0,0.6654,0.7497,0.2321,0.5773,0.01236,0.7245,0.5683,0.6893,0.5566,0.4679,0.5594,0.1144,0.4854,0.4413,0.4413;0.0,0.0,0.5976,0.6733,0.0,0.4304,0.9728,0.0,0.8615,0.9625,0.9742,0.6577,0.1454,0.513,0.8184,0.8044,0.7204,0.8795,0.9519,0.513,0.9358,0.822,0.822;0.0,0.0,0.2584,0.2243,0.0,0.6162,0.01429,0.0,0.021,0.4352,0.1615,0.02662,0.008662,0.1476,0.6272,0.5483,0.221,0.229,0.2004,0.07639,0.02031,0.1214,0.1214;0.0,0.0,0.04086,0.4696,0.0,0.0,0.2041,0.0,0.09055,0.1778,0.09055,0.09055,0.09055,0.09055,0.000122,0.000196,0.1048,0.09055,0.09055,0.09055,0.0011,0.1002,0.1002;0.0,0.0,0.4983,0.005099,0.0,0.4405,0.1616,0.0,0.6513,0.2192,0.1144,0.4891,0.6943,0.8569,0.1056,9.7e-05,0.7037,0.02719,0.9887,0.9742,0.248,0.5615,0.5615;0.0,0.0,0.002235,0.6251,0.0,0.2269,0.227,0.0,0.6163,0.1533,0.5314,0.5651,0.7036,0.5651,0.2022,0.695,0.585,0.3742,0.1131,0.3963,0.2609,0.629,0.629;0.0,0.0,0.00291,8.4e-05,0.0,0.1852,0.06173,0.0,0.0,0.0,0.7126,0.7126,0.01496,0.0,0.01496,0.0,0.01931,0.01496,0.0,0.01496,0.8684,0.0,0.0;0.0,0.0,0.2049,0.5078,0.0,0.1714,0.1477,0.0,0.6676,0.9036,0.6432,0.5726,0.109,0.2463,0.6278,0.2227,0.9405,0.0049,0.006752,0.224,0.05548,0.03207,0.03207;0.0,0.0,0.2499,0.1197,0.0,0.4403,0.5462,0.0,0.05143,0.323,0.1679,0.5857,0.2828,0.2275,0.694,0.8024,0.9442,0.5614,0.1779,0.4089,0.09036,0.221,0.221;0.0,0.0,0.7699,0.9778,0.0,0.4649,1.9e-05,0.0,0.2105,0.9747,0.5636,0.000213,0.01179,0.008212,0.4825,0.000444,0.04201,0.01179,0.1058,0.07465,0.6552,0.648,0.648;0.0,0.0,0.1517,0.00317,0.0,0.3644,0.4902,0.0,0.2922,0.2568,0.416,0.5857,0.3989,0.08082,0.4633,0.1772,0.2828,0.174,0.158,0.3411,0.0854,0.1708,0.1708;0.0,0.0,0.8412,0.1541,0.0,0.1891,0.8627,0.0,0.5236,0.8516,0.0148,0.5236,0.5236,0.7994,0.5236,0.9921,0.9455,0.9848,0.1318,0.1318,0.7667,0.5383,0.5383;0.0,0.0,0.5369,0.6071,0.0,0.09611,0.007101,0.0,0.2153,0.3118,0.1896,0.006616,0.002546,0.2153,0.03758,0.2494,0.003679,0.01452,0.01452,0.2153,0.000106,0.00307,0.00307;0.0,0.0,0.9739,0.09601,0.0,0.04686,0.001216,0.0,0.4548,0.1875,0.03939,2e-06,0.3839,0.08273,0.8003,3.9e-05,0.2009,0.000128,0.3521,0.6257,0.8722,0.4454,0.4454;0.0,0.0,0.4183,0.531,0.0,0.6838,0.9581,0.0,0.3251,0.7446,0.8703,0.5888,0.109,0.7131,0.7474,0.2834,0.8936,0.1615,0.259,0.5265,0.6005,0.707,0.707;0.0,0.0,0.4463,0.6922,0.0,0.8711,0.2047,0.0,0.3249,0.9483,0.7748,0.9326,0.7998,0.5807,0.8311,0.5157,0.9513,0.8931,0.9326,0.8081,0.7372,0.7832,0.7832;0.0,0.0,0.2061,0.227,0.0,0.763,0.1036,0.0,0.7525,0.7344,0.7525,0.6514,0.7153,0.8928,0.7525,0.6622,0.3913,0.7958,0.7958,0.322,0.9539,0.6254,0.6254;0.0,0.0,0.3271,0.3177,0.0,0.8178,0.4143,0.0,0.8604,0.6058,0.8604,0.4593,0.6058,0.8604,0.9374,0.5517,0.8683,0.1761,0.1213,0.03384,0.7232,0.8659,0.8659;0.0,0.0,0.54,0.113,0.0,0.6133,0.002333,0.0,0.7341,0.9304,0.5607,0.1705,0.1219,0.2224,0.6155,0.1488,0.06401,0.1219,0.02583,0.5202,0.4161,0.5659,0.5659;0.0,0.0,0.1228,0.739,0.0,0.05641,0.000837,0.0,0.3838,0.005697,0.00076,0.1896,0.00076,0.02288,0.02288,0.1401,0.02879,0.3838,0.00076,2.3e-05,0.01171,0.00103,0.00103;0.0,0.0,0.3182,0.5356,0.0,0.1912,0.2382,0.0,0.5342,0.4972,0.008534,0.03695,0.09848,0.08319,0.7517,0.009123,0.3122,0.02046,0.8159,0.04381,0.0145,0.1882,0.1882;0.0,0.0,0.1957,0.3586,0.0,0.1304,0.1771,0.0,0.3602,0.9086,0.1845,0.197,0.8754,0.8754,0.8092,0.4997,0.6177,0.197,0.5156,0.2647,0.4308,0.32,0.32;0.0,0.0,0.02071,0.1871,0.0,0.1786,0.3934,0.0,0.009489,0.263,0.1565,0.179,0.01266,0.2447,0.01433,0.06014,0.04862,0.01266,0.06186,0.5018,0.252,0.7774,0.7774;0.0,0.0,0.04324,0.009571,0.0,0.2069,1e-06,0.0,2e-06,2.9e-05,0.000102,0.00994,0.3986,0.001362,0.7826,0.0,5.5e-05,0.0,0.0,0.0284,0.008624,0.005145,0.005145;0.0,0.0,0.1206,0.0833,0.0,0.1374,0.3265,0.0,0.91,0.4568,0.3354,0.01553,0.119,0.09258,0.3122,0.002042,0.4106,0.3728,0.02119,0.7481,0.2789,0.2175,0.2175;0.0,0.0,0.5822,0.4918,0.0,0.1332,0.01967,0.0,0.04233,0.2199,0.07198,1e-06,0.1222,0.0,0.5131,1.3e-05,0.1388,0.002678,0.0864,0.03726,0.006515,0.02136,0.02136;0.0,0.0,0.02152,0.2217,0.0,0.8812,0.0854,0.0,0.9568,0.7445,0.9172,0.3866,0.575,0.9568,0.9942,0.6794,0.9594,0.1994,0.02758,0.2628,0.5563,0.4398,0.4398;0.0,0.0,0.0539,0.5466,0.0,0.2374,0.3378,0.0,0.002191,0.5094,0.5818,0.1945,0.911,0.8682,0.01555,0.01209,0.3296,0.1265,0.7107,0.01006,0.000125,0.01221,0.01221;0.0,0.0,0.04132,0.068,0.0,0.8763,0.04652,0.0,0.1942,0.01818,0.09037,0.1942,0.02501,0.1942,0.8348,0.005348,0.5022,0.05162,0.001412,0.1626,0.2136,0.3167,0.3167;0.0,0.0,0.9288,0.3513,0.0,0.4905,0.9322,0.0,0.06648,0.8214,0.01844,0.5703,0.005518,0.1955,0.7673,0.5312,0.8007,0.1244,0.1955,0.8159,0.8955,0.1891,0.1891;0.0,0.0,0.6462,0.7517,0.0,0.8043,0.4938,0.0,0.7091,0.5421,0.001621,0.9642,0.4489,0.428,0.7198,0.6243,0.1066,0.3121,0.07929,0.5795,0.06972,0.485,0.485;0.0,0.0,0.3076,0.7972,0.0,0.9447,0.7063,0.0,0.3349,0.8278,0.3163,0.5472,0.3349,0.1965,0.4825,0.7167,0.754,0.05154,0.5472,0.2657,0.5078,0.5421,0.5421;0.0,0.0,0.8605,0.44,0.0,0.2065,0.7304,0.0,0.4312,0.7804,0.5587,0.3467,0.4023,0.7074,0.2825,0.5218,0.4541,0.6867,0.9202,0.8141,0.8285,0.9798,0.9798;0.0,0.0,0.1058,0.04977,0.0,0.001174,0.01064,0.0,0.78,0.04326,0.298,0.007962,0.78,0.2298,0.6793,3e-06,0.07343,0.000335,0.3113,0.5195,0.8512,0.000596,0.000596;0.0,0.0,0.004844,0.00018,0.0,1.8e-05,0.0,0.0,0.0,0.0,0.0,0.0,0.0,0.0,0.0,0.0,0.0,0.0,0.0,0.0,0.0,0.0,0.0;0.0,0.0,0.1667,0.1525,0.0,0.01065,0.0,0.0,0.00201,0.1311,0.3083,3e-06,0.2054,0.0666,0.4641,0.01623,0.1565,0.00118,0.0402,0.09231,0.01984,0.0,0.0;0.0,0.0,0.08075,0.004463,0.0,0.3945,0.01165,0.0,0.8502,0.3592,0.000445,0.000828,0.01399,0.02462,0.09147,9e-06,0.2228,0.01399,0.001947,2e-06,0.2928,7e-06,7e-06;0.0,0.0,0.835,0.6069,0.0,0.1644,0.1149,0.0,0.4277,0.1878,0.02213,0.006042,0.4277,0.05378,0.1883,0.09596,0.006355,0.6561,0.06424,0.1883,0.3801,0.1478,0.1478;0.0,0.0,0.4416,0.4438,0.0,0.3102,0.5789,0.0,0.7896,0.6574,0.5652,0.774,0.4044,0.4374,0.7112,0.838,0.721,0.3264,0.6281,0.8258,0.5756,0.8682,0.8682;0.0,0.0,0.04303,0.006482,0.0,0.001709,0.3446,0.0,0.2006,0.3143,0.2006,0.2006,0.0,0.2006,0.413,0.4325,0.2212,0.2006,0.2006,0.2006,0.5114,0.2147,0.2147;0.0,0.0,0.7936,0.6914,0.0,0.922,0.07626,0.0,0.5302,0.8648,0.5302,0.5302,0.3148,0.5302,0.5302,0.1318,0.5509,0.3148,0.5302,0.3148,0.7668,0.1245,0.1245;0.0,0.0,0.6741,0.5306,0.0,0.8079,0.7759,0.0,0.4597,0.5878,0.1355,0.3237,0.1193,0.4794,0.6081,0.4218,0.8935,0.4597,0.222,0.6649,0.1912,0.02228,0.02228;0.0,0.0,0.4305,0.7541,0.0,0.01291,0.02167,0.0,0.9126,0.7009,0.1457,0.6687,0.521,0.5832,0.5487,0.6213,0.2915,0.5494,0.6953,0.1402,0.2125,0.8411,0.8411;0.0,0.0,0.9123,0.3114,0.0,2e-06,0.001348,0.0,0.04262,0.1028,0.04262,4.7e-05,0.04262,0.5191,0.000679,0.000991,0.05158,0.0,4.7e-05,2e-06,0.003936,7.2e-05,7.2e-05;0.0,0.0,2.3e-05,0.1013,0.0,0.05545,0.008565,0.0,0.000769,0.005685,0.000769,0.000769,0.000769,0.000769,0.0192,0.02357,0.001187,0.000769,0.000769,0.000769,0.04975,0.001039,0.001039;0.0,0.0,0.2452,0.9644,0.0,0.1092,0.3378,0.0,0.1826,0.5503,0.106,0.6384,0.7593,0.5135,0.3539,0.8565,0.8976,0.5878,0.6702,0.1652,0.1558,0.7483,0.7483;0.0,0.0,0.5307,0.7317,0.0,0.5046,0.641,0.0,0.4068,0.7355,0.1948,0.8729,0.4462,0.976,0.9479,0.2121,0.1824,0.8654,0.6628,0.8826,0.8323,0.727,0.727;0.0,0.0,0.8544,0.8535,0.0,0.03474,0.2034,0.0,0.1493,0.5208,0.3435,0.3151,0.3435,0.4864,0.8649,0.6031,0.1372,0.04308,0.5987,0.1083,0.4203,0.247,0.247;0.0,0.0,0.04958,0.4734,0.0,0.9068,0.2378,0.0,0.4934,0.4934,0.03373,0.8912,0.09121,0.279,0.6377,0.05454,0.2814,0.001191,0.000585,0.9706,0.7911,0.5849,0.5849:0.0,0.0,0.0,0.0,0.0,0.8513,0.0,0.0,0.3816,0.2089,0.0,0.7917,0.6803,0.3273,0.2221,0.8955,0.5914,0.1267,0.5668,0.09423,0.6914,0.004573,0.3089;0.0,0.0,0.0,0.0,0.0,0.1767,0.0,0.0,0.088,0.9566,0.0,0.4029,1.7e-05,0.6536,0.2897,0.2897,0.005307,0.1978,0.231,0.1977,0.7231,0.03571,0.03412;0.0,0.0,0.0,0.0,0.0,4e-06,0.0,0.0,0.0004,0.000219,0.0,0.3556,0.004974,0.2217,0.004974,0.004974,0.03782,0.4688,0.02409,3e-06,0.000255,0.004974,0.0;0.0,0.0,0.0,0.0,0.0,0.1392,0.0,0.0,0.2579,0.1491,0.0,0.695,0.7751,0.1527,0.6447,0.1527,0.1363,0.002415,0.2015,0.2224,0.07289,0.1738,0.00673;0.0,0.0,0.0,0.0,0.0,0.174,0.0,0.0,0.4498,0.002328,0.0,0.01651,0.04774,0.1498,0.219,0.004948,0.5504,0.1651,0.4895,0.3118,0.568,0.1498,0.7768;0.0,0.0,0.0,0.0,0.0,0.2387,0.0,0.0,0.2082,0.1135,0.0,0.3236,0.1537,0.3152,0.2712,0.07584,0.7884,0.9446,0.8706,0.1839,0.9312,0.3412,0.3197;0.0,0.0,0.0,0.0,0.0,0.4863,0.0,0.0,0.1693,0.9384,0.0,0.09774,0.05575,0.04117,0.2728,0.02734,0.004539,0.1802,0.3625,0.0488,0.4249,0.5317,0.7282;0.0,0.0,0.0,0.0,0.0,0.1431,0.0,0.0,0.5671,0.68,0.0,0.8123,0.95,0.7684,0.292,0.3867,0.9729,0.5038,0.4472,0.9078,0.864,0.7929,0.8937;0.0,0.0,0.0,0.0,0.0,0.1966,0.0,0.0,0.8821,0.4282,0.0,0.01351,0.1012,0.02547,0.8283,0.5041,0.002153,0.955,0.4885,0.04972,0.4844,0.0155,0.007078;0.0,0.0,0.0,0.0,0.0,0.6539,0.0,0.0,0.001108,0.4934,0.0,0.4903,0.7006,0.9136,0.997,0.1281,0.8496,0.8495,0.6723,0.4801,0.4092,0.6375,0.9768;0.0,0.0,0.0,0.0,0.0,0.03535,0.0,0.0,0.0327,0.08764,0.0,0.1806,0.5809,0.01667,0.3526,0.3564,0.9208,0.9436,0.9771,0.7388,0.7497,0.182,0.54;0.0,0.0,0.0,0.0,0.0,0.9365,0.0,0.0,0.2105,0.6185,0.0,0.07555,0.02852,0.9084,0.9613,0.3661,0.479,0.5942,0.6742,0.3899,0.6596,0.4263,0.1799;0.0,0.0,0.0,0.0,0.0,0.01693,0.0,0.0,0.3216,0.419,0.0,0.004212,0.4024,0.2144,0.3976,0.5877,0.008192,3e-05,0.289,0.108,0.07734,0.115,0.792;0.0,0.0,0.0,0.0,0.0,0.6212,0.0,0.0,0.9691,0.5197,0.0,0.5301,0.6944,0.9217,0.8697,0.3406,0.01372,0.9313,0.00266,0.8301,0.1758,0.9368,0.2608;0.0,0.0,0.0,0.0,0.0,0.5816,0.0,0.0,0.3473,0.2564,0.0,0.5504,0.8722,0.8184,0.7975,0.007478,0.2189,0.8912,0.5301,0.1643,0.8448,0.1201,0.6457;0.0,0.0,0.0,0.0,0.0,0.002658,0.0,0.0,0.1779,0.04598,0.0,0.3485,0.0,0.03735,0.834,0.03735,0.003311,0.02497,0.09947,0.09328,0.161,0.03735,0.2031;0.0,0.0,0.0,0.0,0.0,0.3374,0.0,0.0,0.8632,0.5498,0.0,0.9045,0.7554,0.968,0.9161,0.6099,0.5948,0.5102,0.2067,0.9233,0.8558,0.9161,0.4787;0.0,0.0,0.0,0.0,0.0,0.007641,0.0,0.0,1.4e-05,6e-06,0.0,0.01557,0.0,0.002362,0.004481,0.0,0.009129,0.0469,0.0,0.1364,7e-06,0.0,3.3e-05;0.0,0.0,0.0,0.0,0.0,0.1772,0.0,0.0,0.357,0.01048,0.0,0.7022,0.000278,0.6632,0.9072,0.000278,0.00348,0.03162,0.249,0.1333,0.01141,0.6632,2e-06;0.0,0.0,0.0,0.0,0.0,0.8511,0.0,0.0,0.9673,0.8911,0.0,0.9098,0.9384,0.7793,0.7319,0.835,0.9958,0.1533,0.7346,0.5664,0.9105,0.09166,0.6347;0.0,0.0,0.0,0.0,0.0,0.2053,0.0,0.0,0.9702,0.3666,0.0,0.8394,0.2773,0.9902,0.6733,0.4277,0.8979,0.7891,0.9389,0.7876,0.8474,0.6733,0.8133;0.0,0.0,0.0,0.0,0.0,0.1802,0.0,0.0,0.01778,0.5188,0.0,0.234,0.000444,0.8783,0.3115,0.3115,0.1923,0.9826,0.442,0.04015,0.525,0.3115,0.5704;0.0,0.0,0.0,0.0,0.0,0.8587,0.0,0.0,0.9348,0.4818,0.0,0.8193,0.02317,0.8407,0.07135,0.01961,0.1323,0.2211,0.2315,0.5204,0.2078,0.697,0.3947;0.0,0.0,0.0,0.0,0.0,0.9223,0.0,0.0,0.5293,0.526,0.0,0.474,0.8153,0.7402,0.8367,0.3473,0.6854,0.5194,0.9146,0.2388,0.4721,0.8992,0.9035;0.0,0.0,0.0,0.0,0.0,0.8873,0.0,0.0,0.1327,0.6874,0.0,0.5295,0.9463,0.7918,0.8049,0.2431,0.6473,0.7546,0.7785,0.2534,0.3173,0.8825,0.7074;0.0,0.0,0.0,0.0,0.0,0.1355,0.0,0.0,0.2817,0.1943,0.0,1e-06,0.002804,0.07445,0.121,0.04461,0.00065,0.07143,2e-06,0.1057,0.09854,0.01289,0.000838;0.0,0.0,0.0,0.0,0.0,0.0,0.0,0.0,1e-06,0.0,0.0,0.0,0.0,0.0,0.07009,0.0,0.0,0.0,0.0,6e-06,0.0,0.0,2e-06;0.0,0.0,0.0,0.0,0.0,0.7331,0.0,0.0,0.1017,0.4617,0.0,0.4307,0.01289,0.2921,0.7082,0.7526,0.02638,0.4613,0.3832,0.4156,0.8539,0.2551,0.5156;0.0,0.0,0.0,0.0,0.0,0.9283,0.0,0.0,0.6566,0.9178,0.0,0.3915,0.4775,0.9581,0.3478,0.9342,0.8235,0.6267,0.6673,0.6537,0.9775,0.6833,0.4913;0.0,0.0,0.0,0.0,0.0,0.605,0.0,0.0,0.001534,0.5164,0.0,0.2321,0.2759,0.5155,0.3056,0.1227,0.7838,0.4261,0.4865,0.1646,0.4894,0.02536,0.2794;0.0,0.0,0.0,0.0,0.0,0.05357,0.0,0.0,0.5069,0.404,0.0,0.04099,0.02697,0.6373,0.5818,0.06899,0.9409,0.5373,0.1358,0.5588,0.1435,0.7895,0.1746;0.0,0.0,0.0,0.0,0.0,0.09356,0.0,0.0,0.9363,0.08558,0.0,0.4993,0.2014,0.5349,0.6115,0.3064,0.8979,0.6634,0.3801,0.429,0.07154,0.4654,0.2849;0.0,0.0,0.0,0.0,0.0,0.7968,0.0,0.0,0.01338,0.9355,0.0,0.857,0.1765,0.9082,0.533,0.6021,0.0996,0.8305,0.8749,0.5808,0.3831,0.7712,0.2271;0.0,0.0,0.0,0.0,0.0,0.4655,0.0,0.0,0.5897,0.4479,0.0,0.5675,0.2422,0.6685,0.7059,0.2422,0.9262,0.9282,0.4939,0.2912,0.4544,0.7059,0.1476;0.0,0.0,0.0,0.0,0.0,0.2856,0.0,0.0,0.0559,0.04481,0.0,0.3434,0.004157,0.2107,0.2487,0.004157,2.9e-05,0.4569,0.02124,0.01247,0.04735,0.004157,0.06973;0.0,0.0,0.0,0.0,0.0,0.162,0.0,0.0,0.1016,0.4354,0.0,0.2699,0.8836,0.9117,0.3746,0.7165,0.1292,0.6247,0.07245,0.6672,0.9359,0.7415,0.3005;0.0,0.0,0.0,0.0,0.0,0.4125,0.0,0.0,0.03635,0.01136,0.0,9.6e-05,0.9497,0.008096,0.9457,0.6778,0.03467,0.9779,0.8922,0.3196,0.8064,0.7658,0.01819;0.0,0.0,0.0,0.0,0.0,0.967,0.0,0.0,0.1148,0.08222,0.0,0.142,0.02777,0.2039,0.3637,0.3836,0.184,0.2615,0.454,0.3422,0.3225,0.9819,0.5661;0.0,0.0,0.0,0.0,0.0,0.009116,0.0,0.0,2.1e-05,9e-06,0.0,0.0181,0.0,0.00294,0.00545,0.0,0.01082,0.0524,1e-06,0.1466,1.1e-05,0.0,4.8e-05;0.0,0.0,0.0,0.0,0.0,0.951,0.0,0.0,0.5533,0.4222,0.0,0.4547,0.01812,0.3862,0.2033,0.5432,0.2473,0.3316,0.5148,0.3784,0.6567,0.9101,0.3956;0.0,0.0,0.0,0.0,0.0,0.009116,0.0,0.0,2.1e-05,9e-06,0.0,0.0181,0.0,0.00294,0.00545,0.0,0.01082,0.0524,1e-06,0.1466,1.1e-05,0.0,4.8e-05;0.0,0.0,0.0,0.0,0.0,0.7386,0.0,0.0,0.9679,0.3568,0.0,0.4361,0.7589,0.5988,0.7589,0.5269,0.1416,0.4505,0.6187,0.9701,0.2662,0.5422,0.7757;0.0,0.0,0.0,0.0,0.0,0.005694,0.0,0.0,0.02532,0.01907,0.0,0.000151,0.0,0.3486,0.1123,0.7491,0.03146,0.461,0.05398,0.03321,0.2262,0.0368,0.5375;0.0,0.0,0.0,0.0,0.0,0.6938,0.0,0.0,0.4265,0.9718,0.0,0.000422,0.5519,0.4751,0.4751,0.8976,0.2838,0.000962,0.2986,0.3406,0.3261,0.2552,0.6869;0.0,0.0,0.0,0.0,0.0,0.3062,0.0,0.0,0.7294,0.2716,0.0,0.3364,0.7075,0.2446,0.766,0.2204,0.5893,0.1138,0.6123,0.7051,0.3271,0.8272,0.9446;0.0,0.0,0.0,0.0,0.0,0.1433,0.0,0.0,0.7934,0.7118,0.0,0.9019,0.2143,0.4408,0.9818,0.03389,0.2342,0.5689,0.5522,0.5962,0.4881,0.3737,0.298;0.0,0.0,0.0,0.0,0.0,0.0158,0.0,0.0,0.688,0.4126,0.0,0.1174,0.4913,0.21,0.4913,0.05134,0.4124,0.5238,0.3336,0.4903,0.6734,0.01789,0.5419;0.0,0.0,0.0,0.0,0.0,0.03607,0.0,0.0,0.004697,0.2146,0.0,0.0,0.01725,0.02889,0.8984,0.1158,0.0,0.2564,0.0208,6e-06,0.6425,0.007608,0.03126;0.0,0.0,0.0,0.0,0.0,0.2644,0.0,0.0,0.4329,0.6126,0.0,0.4894,0.5605,0.773,0.8493,0.7216,0.413,0.6446,0.5241,0.1546,0.2347,0.3544,0.6655;0.0,0.0,0.0,0.0,0.0,0.3849,0.0,0.0,0.8975,0.09287,0.0,0.9609,0.01497,0.653,0.01497,0.8139,0.1763,0.552,0.05236,0.4863,0.7891,0.01497,0.1304;0.0,0.0,0.0,0.0,0.0,0.3169,0.0,0.0,0.08624,0.3067,0.0,0.009337,0.4741,0.253,0.5539,0.3408,0.6476,0.04688,0.00026,0.2505,0.2583,0.8583,0.0306;0.0,0.0,0.0,0.0,0.0,0.8849,0.0,0.0,0.7219,0.2396,0.0,0.1842,0.4318,0.5085,0.64,0.5446,0.751,0.8172,0.6931,0.7831,0.8282,0.2403,0.01315;0.0,0.0,0.0,0.0,0.0,2.2e-05,0.0,0.0,0.03613,0.02801,0.0,0.000108,0.0,0.001814,0.2015,0.001814,0.2491,0.001237,0.0,0.0,0.02985,0.001814,0.04661;0.0,0.0,0.0,0.0,0.0,0.1834,0.0,0.0,0.8238,0.3822,0.0,0.3226,0.04091,0.9012,0.1618,0.01502,0.6163,0.09094,0.5709,0.003823,0.01766,0.1618,0.106;0.0,0.0,0.0,0.0,0.0,0.4131,0.0,0.0,0.6261,0.8597,0.0,0.6633,0.2022,0.4177,0.7644,0.4612,0.9581,0.07912,0.1302,0.05109,0.5239,0.01911,0.5485;0.0,0.0,0.0,0.0,0.0,0.03227,0.0,0.0,0.4145,0.1806,0.0,0.6949,0.2475,0.4291,0.5699,0.3412,0.9684,0.2311,0.07365,0.01185,0.6865,0.3412,0.07852;0.0,0.0,0.0,0.0,0.0,0.07692,0.0,0.0,0.462,0.0125,0.0,0.6069,0.5246,0.6621,0.6926,0.2283,0.188,0.001231,0.6364,0.006769,0.01353,0.07172,0.003934;0.0,0.0,0.0,0.0,0.0,0.7767,0.0,0.0,0.2235,0.5347,0.0,0.01331,0.3311,0.7305,0.05794,0.3311,0.007611,0.6657,0.46,0.129,4e-06,0.3311,0.4724;0.0,0.0,0.0,0.0,0.0,0.00097,0.0,0.0,0.4209,0.4503,0.0,0.9663,0.4415,0.1925,0.5106,0.0,0.03106,0.4614,0.05819,0.3468,0.2315,0.4856,0.000457;0.0,0.0,0.0,0.0,0.0,9.7e-05,0.0,0.0,0.4693,0.5894,0.0,0.8764,0.3184,0.2741,0.5896,0.000419,0.01616,0.3329,0.1028,0.2684,0.03365,0.3028,0.000474;0.0,0.0,0.0,0.0,0.0,0.0262,0.0,0.0,0.1561,0.7379,0.0,0.9251,0.3025,0.7233,0.4987,0.08383,0.4779,0.1233,0.9349,0.9441,0.08879,0.8137,0.5184;0.0,0.0,0.0,0.0,0.0,0.008825,0.0,0.0,0.8425,0.3462,0.0,0.2413,0.03422,0.7627,0.8339,0.000647,0.03833,0.2611,0.4904,0.3209,0.512,0.6691,0.01001;0.0,0.0,0.0,0.0,0.0,0.08193,0.0,0.0,0.6906,0.2847,0.0,0.085,0.01176,0.2846,0.6359,0.7494,0.3782,0.7761,0.2841,0.3676,0.3694,0.4942,0.5382;0.0,0.0,0.0,0.0,0.0,0.5137,0.0,0.0,0.4659,0.103,0.0,0.008205,0.01955,0.5317,0.8736,0.5317,0.7254,0.4037,0.0792,0.2181,0.9069,0.8255,0.4385;0.0,0.0,0.0,0.0,0.0,0.0,0.0,0.0,0.2437,0.0,0.0,0.0,0.0,0.0,0.003833,0.06774,0.0,0.04507,0.0,4e-05,5e-06,0.0,2.2e-05;0.0,0.0,0.0,0.0,0.0,0.04286,0.0,0.0,0.2551,0.7299,0.0,0.2885,0.01941,0.5735,0.2811,0.5735,0.1056,0.8674,0.264,0.9499,0.1262,0.5735,0.0452;0.0,0.0,0.0,0.0,0.0,0.5282,0.0,0.0,0.3329,0.4955,0.0,0.6278,0.5227,0.7032,0.8482,0.03933,0.6311,0.9115,0.103,0.8243,0.2115,0.5227,0.4884;0.0,0.0,0.0,0.0,0.0,0.04043,0.0,0.0,0.4576,0.3326,0.0,0.003607,0.1428,0.6365,0.307,0.8166,0.2612,0.00013,0.255,0.2287,0.05209,0.4268,0.3892;0.0,0.0,0.0,0.0,0.0,0.4507,0.0,0.0,0.3888,0.07179,0.0,0.1532,0.7266,0.2815,0.843,0.01446,0.01092,0.1027,0.6336,0.9833,0.2722,0.9899,0.000849;0.0,0.0,0.0,0.0,0.0,0.6131,0.0,0.0,0.6784,0.6032,0.0,0.8653,0.2616,0.927,0.1336,0.1177,0.07414,5e-05,0.1779,0.3108,0.2266,0.3944,0.06757;0.0,0.0,0.0,0.0,0.0,0.2792,0.0,0.0,0.3861,0.4988,0.0,0.6072,0.6719,0.3854,0.912,0.07603,0.3812,0.001599,0.1963,0.01316,0.009075,0.2255,0.000124;0.0,0.0,0.0,0.0,0.0,0.0,0.0,0.0,0.2562,0.2308,0.0,1e-06,0.0,0.000151,0.001088,0.0751,0.002687,0.02147,0.0,0.001381,0.006149,0.0,2e-06;0.0,0.0,0.0,0.0,0.0,0.001078,0.0,0.0,0.1731,0.4361,0.0,0.8948,0.02042,0.03529,0.2054,0.000958,0.04883,0.4984,0.2625,0.05687,0.3609,0.09147,0.5126;0.0,0.0,0.0,0.0,0.0,0.03721,0.0,0.0,0.04626,0.02874,0.0,0.1464,0.02235,0.8703,0.4319,0.5398,0.3422,0.4479,0.1338,0.5033,0.002194,0.124,0.3819;0.0,0.0,0.0,0.0,0.0,0.4509,0.0,0.0,0.2771,0.8018,0.0,0.2045,0.6009,0.7889,0.5936,0.5886,0.3109,0.1009,0.3744,0.2879,0.3834,0.8909,0.9683;0.0,0.0,0.0,0.0,0.0,0.04434,0.0,0.0,0.4875,0.000429,0.0,0.0,0.2547,0.2547,0.2547,0.2547,0.7413,1.3e-05,6.6e-05,0.2876,0.4677,0.2547,0.001298;0.0,0.0,0.0,0.0,0.0,0.5536,0.0,0.0,0.8481,0.6865,0.0,0.9807,0.7989,0.8959,0.8802,0.9815,0.3586,0.4424,0.8889,0.8828,0.1915,0.6355,0.3175;0.0,0.0,0.0,0.0,0.0,0.6703,0.0,0.0,0.7398,0.4075,0.0,0.3389,0.4025,0.7063,0.919,0.7369,0.3396,0.9733,0.379,0.7746,0.2225,0.4568,0.7006;0.0,0.0,0.0,0.0,0.0,0.2279,0.0,0.0,0.9066,0.3374,0.0,0.2281,0.2845,0.8471,0.8211,0.6438,0.8034,0.5904,0.9819,0.9902,0.2773,0.9647,0.578;0.0,0.0,0.0,0.0,0.0,0.1854,0.0,0.0,0.2606,0.05809,0.0,0.1758,0.7586,0.2858,0.3069,0.2004,0.2244,0.7601,0.7858,0.592,0.2545,0.005507,0.06377;0.0,0.0,0.0,0.0,0.0,0.0,0.0,0.0,0.2849,9.5e-05,0.0,0.04441,0.09055,0.09055,0.09055,0.09055,0.0,0.1052,0.1859,0.2422,0.2648,0.09055,0.000362;0.0,0.0,0.0,0.0,0.0,0.733,0.0,0.0,0.3506,0.6099,0.0,0.6371,0.4571,0.6808,0.9695,0.7506,0.05542,0.5015,0.09919,0.384,0.4963,0.2904,0.007352;0.0,0.0,0.0,0.0,0.0,0.6061,0.0,0.0,0.1413,0.5199,0.0,0.01641,0.5651,0.3026,0.1244,0.2752,0.4944,0.3872,0.4543,0.2107,0.9795,0.2383,0.2707;0.0,0.0,0.0,0.0,0.0,0.001246,0.0,0.0,0.1104,0.09312,0.0,0.00338,0.7126,0.01496,0.01496,0.7126,0.001599,0.5553,0.7884,0.07099,0.0,0.01496,0.1308;0.0,0.0,0.0,0.0,0.0,0.8621,0.0,0.0,0.5589,0.8545,0.0,0.8313,0.1318,0.9583,0.2356,0.224,0.3737,0.07932,0.0924,0.417,0.2321,0.8637,0.414;0.0,0.0,0.0,0.0,0.0,0.4215,0.0,0.0,0.3741,0.3918,0.0,0.02266,0.09489,0.3486,0.2652,0.4178,0.7945,0.32,0.06188,0.2725,0.2064,0.9794,0.6139;0.0,0.0,0.0,0.0,0.0,1.8e-05,0.0,0.0,0.00427,0.008423,0.0,0.499,0.05148,0.5946,0.7918,0.1775,4e-06,0.007292,2e-06,0.1785,0.5856,0.8233,0.0408;0.0,0.0,0.0,0.0,0.0,0.6108,0.0,0.0,0.3184,0.0495,0.0,0.3143,0.2108,0.9443,0.8502,0.2788,0.8761,0.7936,0.05045,0.4256,0.9076,0.3411,0.7719;0.0,0.0,0.0,0.0,0.0,0.2684,0.0,0.0,0.112,0.882,0.0,0.6888,0.1318,0.5236,0.1318,0.9421,0.654,0.5754,0.6364,0.385,0.7005,0.5236,0.379;0.0,0.0,0.0,0.0,0.0,0.003197,0.0,0.0,0.04555,0.8303,0.0,0.2587,0.7561,0.000554,0.9349,0.9696,1e-06,0.08112,0.3215,0.001486,0.3993,0.583,0.8924;0.0,0.0,0.0,0.0,0.0,0.6296,0.0,0.0,0.1613,0.3027,0.0,0.001416,0.3302,0.1902,0.7585,0.4413,0.7886,0.7671,0.9446,0.06208,0.4197,0.1644,0.00064;0.0,0.0,0.0,0.0,0.0,0.04278,0.0,0.0,0.5845,0.08824,0.0,0.5857,0.5626,0.7131,0.3879,0.2939,0.02404,0.9374,0.5146,0.2555,0.3062,0.5888,0.01051;0.0,0.0,0.0,0.0,0.0,0.9324,0.0,0.0,0.1635,0.6913,0.0,0.84,0.8931,0.9635,0.8496,0.176,0.5125,0.8252,0.7796,0.6239,0.7128,0.9615,0.8265;0.0,0.0,0.0,0.0,0.0,0.9271,0.0,0.0,0.6531,0.5687,0.0,0.8142,0.6514,0.9377,0.8979,0.8554,0.7627,0.9418,0.2273,0.4501,0.5011,0.7153,0.8503;0.0,0.0,0.0,0.0,0.0,0.7134,0.0,0.0,0.1547,0.3036,0.0,0.01766,0.3861,0.1612,0.9839,0.3861,0.4133,0.01481,0.3703,0.07452,0.6049,0.6058,1.9e-05;0.0,0.0,0.0,0.0,0.0,0.5811,0.0,0.0,0.04855,0.8261,0.0,0.9028,0.04404,0.3388,0.4794,0.2958,0.001046,0.07134,0.2284,0.101,0.5545,0.3206,0.849;0.0,0.0,0.0,0.0,0.0,0.005385,0.0,0.0,0.02327,0.01739,0.0,0.1297,0.02288,0.3467,0.3838,0.3838,0.000412,0.8758,0.00651,0.7176,0.0187,0.1896,0.9244;0.0,0.0,0.0,0.0,0.0,0.1394,0.0,0.0,0.3329,0.1814,0.0,0.1317,0.04381,0.04406,0.9459,0.9396,0.2204,0.08336,0.1577,0.04505,0.2156,0.1748,0.03623;0.0,0.0,0.0,0.0,0.0,0.3627,0.0,0.0,0.6317,0.5393,0.0,0.1678,0.197,0.9631,0.8092,0.7425,0.9713,0.7947,0.9108,0.707,0.4779,0.488,0.2821;0.0,0.0,0.0,0.0,0.0,0.427,0.0,0.0,0.9766,0.1309,0.0,0.008707,0.5018,0.2447,0.2335,0.3467,0.07507,0.04079,7.3e-05,0.2866,0.5556,0.009489,0.4888;0.0,0.0,0.0,0.0,0.0,0.005874,0.0,0.0,0.001233,0.1068,0.0,0.000523,0.000102,0.03263,0.00994,0.11,2.7e-05,0.000187,6e-06,0.01055,0.003983,0.002119,0.01944;0.0,0.0,0.0,0.0,0.0,0.7939,0.0,0.0,0.8007,0.01913,0.0,0.01667,0.4268,0.3874,0.2325,0.3354,0.9172,0.05087,0.1078,0.1566,0.5042,0.6046,0.1362;0.0,0.0,0.0,0.0,0.0,0.001094,0.0,0.0,0.2167,0.02537,0.0,0.00484,4.8e-05,0.5534,0.7073,0.04233,0.02165,0.1234,0.1086,0.000238,0.2565,0.0864,0.0;0.0,0.0,0.0,0.0,0.0,0.7996,0.0,0.0,0.2134,0.1039,0.0,0.2262,0.8938,0.1807,0.947,0.2842,0.2153,0.05823,0.5019,0.1988,0.9477,0.7291,0.415;0.0,0.0,0.0,0.0,0.0,0.3537,0.0,0.0,0.4993,0.9861,0.0,0.01163,0.01272,0.5067,0.1651,0.02969,0.04693,0.09846,0.006548,0.4433,0.1489,0.116,0.3677;0.0,0.0,0.0,0.0,0.0,0.1382,0.0,0.0,0.2103,0.07299,0.0,0.1849,0.1942,0.4804,0.3011,0.4804,0.8142,0.02496,0.009948,0.3574,0.00382,0.7208,0.106;0.0,0.0,0.0,0.0,0.0,0.3088,0.0,0.0,0.5009,0.006203,0.0,0.2798,0.2676,0.1236,0.2264,0.001654,0.008903,0.1836,0.6593,0.1001,0.312,0.187,0.02753;0.0,0.0,0.0,0.0,0.0,0.1786,0.0,0.0,0.5639,0.04939,0.0,0.0904,0.4538,0.6274,0.4203,0.3664,0.1795,0.4004,0.6372,0.6217,0.4682,0.3664,0.04513;0.0,0.0,0.0,0.0,0.0,0.5412,0.0,0.0,0.4898,0.1584,0.0,0.5655,0.3655,0.4735,0.9073,0.5917,0.6796,0.536,0.6386,0.2303,0.193,0.3655,0.7076;0.0,0.0,0.0,0.0,0.0,0.6484,0.0,0.0,0.7568,0.1697,0.0,0.06064,0.08233,0.6911,0.3802,0.7989,0.5188,0.4102,0.9487,0.8969,0.5124,0.6074,0.7019;0.0,0.0,0.0,0.0,0.0,0.03261,0.0,0.0,0.3425,0.1835,0.0,0.00023,0.00729,0.06958,0.462,0.4675,0.02887,0.002468,0.05953,0.008047,0.2254,0.1499,0.5529;0.0,0.0,0.0,0.0,0.0,0.002203,0.0,0.0,1e-06,0.0,0.0,0.0,0.0,0.0,0.07485,0.07485,0.0,0.701,0.0,1e-06,0.2383,0.0,2e-06;0.0,0.0,0.0,0.0,0.0,0.7358,0.0,0.0,0.9285,0.003819,0.0,0.1937,0.005074,0.03199,0.4319,0.4771,0.02585,0.03513,0.02233,0.01016,0.244,0.0184,0.1901;0.0,0.0,0.0,0.0,0.0,0.01699,0.0,0.0,0.02462,0.000215,0.0,0.01265,0.000113,0.618,0.3147,0.6928,0.2554,0.429,0.000336,5.9e-05,0.1292,0.2725,0.7516;0.0,0.0,0.0,0.0,0.0,0.02565,0.0,0.0,0.08336,0.1161,0.0,0.009481,0.7978,0.2818,0.6879,0.4799,0.1282,0.977,0.6866,0.669,0.2368,0.4459,0.5337;0.0,0.0,0.0,0.0,0.0,0.9194,0.0,0.0,0.05667,0.0636,0.0,0.6865,0.08798,0.8654,0.9936,0.263,0.3196,0.6006,0.7221,0.1652,0.7931,0.8704,0.2987;0.0,0.0,0.0,0.0,0.0,0.02735,0.0,0.0,0.4301,0.4031,0.0,0.04661,0.2006,0.6349,0.6666,0.0,0.03125,0.7968,1.5e-05,0.237,0.4097,0.2006,0.000463;0.0,0.0,0.0,0.0,0.0,0.865,0.0,0.0,0.8995,0.6981,0.0,0.4271,0.8176,0.7989,0.6272,0.2056,0.8696,0.2758,0.6403,0.7237,0.894,0.2056,0.2032;0.0,0.0,0.0,0.0,0.0,0.4698,0.0,0.0,0.04593,0.5287,0.0,0.6265,0.4047,0.9553,0.8313,0.5878,0.7941,0.7862,0.4754,0.5274,0.6961,0.4505,0.1612;0.0,0.0,0.0,0.0,0.0,0.3531,0.0,0.0,0.07806,0.7813,0.0,0.301,0.0704,0.9187,0.9855,0.4144,0.5825,0.8843,0.6059,0.4085,0.4297,0.1402,0.04711;0.0,0.0,0.0,0.0,0.0,0.04858,0.0,0.0,0.000948,0.1674,0.0,0.00188,0.0259,0.5191,0.5191,0.6321,0.000835,0.01006,0.0,2e-06,0.7748,0.5191,0.001617;0.0,0.0,0.0,0.0,0.0,0.1942,0.0,0.0,0.02301,0.01723,0.0,0.2471,0.000769,0.1305,0.1621,0.000769,0.2062,0.359,0.006491,0.5154,0.01852,0.000769,0.03072;0.0,0.0,0.0,0.0,0.0,0.5854,0.0,0.0,0.7219,0.7032,0.0,0.9595,0.8485,0.758,0.8534,0.7681,0.1764,0.9296,0.2505,0.1593,0.4719,0.2524,0.1135;0.0,0.0,0.0,0.0,0.0,0.9232,0.0,0.0,0.7132,0.1295,0.0,0.9916,0.6964,0.5887,0.51,0.8902,0.1381,0.5742,0.2444,0.3497,0.4383,0.6129,0.4002;0.0,0.0,0.0,0.0,0.0,0.3566,0.0,0.0,0.04147,0.01961,0.0,0.04641,0.2868,0.2289,0.2092,0.2868,0.6436,0.7496,0.6047,0.6178,0.1628,0.832,0.1943;0.0,0.0,0.0,0.0,0.0,0.9493,0.0,0.0,0.8026,0.3399,0.0,0.005424,0.2289,0.5628,0.1071,0.000174,0.8345,0.6101,0.6769,0.8797,0.2946,0.8575,0.9577:0.0,0.0,0.0,0.0,0.0,0.2414,0.893,0.0,0.8209,0.2709,0.1644,0.893,0.5217,0.9424,0.4604,0.9216,0.8257,0.2049,0.05719,0.1346,0.3913,0.2711,0.2711;0.0,0.0,0.0,0.0,0.0,0.2285,0.6674,0.0,0.3774,0.196,0.2842,0.9244,0.8487,0.7166,0.6121,0.4657,0.3145,0.6429,0.1379,0.1845,0.2723,0.04052,0.04052;0.0,0.0,0.0,0.0,0.0,0.009705,0.004974,0.0,0.004974,0.005154,0.01202,0.004974,0.004974,0.004974,0.02453,0.0,0.004974,0.0,0.004974,0.0,0.001662,0.01571,0.01571;0.0,0.0,0.0,0.0,0.0,0.002885,0.47,0.0,0.47,0.342,0.8087,0.1392,0.003202,0.04711,0.1021,0.08465,0.1527,3.3e-05,0.1963,0.05429,0.01287,0.002163,0.002163;0.0,0.0,0.0,0.0,0.0,0.4112,0.219,0.0,0.4961,0.3642,0.4284,0.118,0.08922,0.118,0.219,0.08922,0.1498,0.5945,0.5945,0.04774,0.4418,0.09233,0.09233;0.0,0.0,0.0,0.0,0.0,0.8416,0.056,0.0,0.07584,0.7717,0.8483,0.1842,0.6224,0.1842,0.2712,0.1842,0.6654,0.5566,0.8567,0.2712,0.6309,0.003393,0.003393;0.0,0.0,0.0,0.0,0.0,0.01307,0.06241,0.0,1e-06,0.07908,0.002345,0.000148,0.7177,0.105,0.2315,0.2316,0.1201,8e-06,0.06241,8.8e-05,0.0,0.001565,0.001565;0.0,0.0,0.0,0.0,0.0,0.6948,0.3867,0.0,0.586,0.2011,0.9287,0.05907,0.07856,0.4392,0.95,0.6801,0.5053,0.6109,0.586,0.4392,0.6657,0.5534,0.5534;0.0,0.0,0.0,0.0,0.0,0.3859,0.01752,0.0,0.008768,0.59,0.07377,2.8e-05,0.05827,0.03137,0.2289,0.731,0.01011,0.1012,0.1947,0.03526,0.03789,0.05636,0.05636;0.0,0.0,0.0,0.0,0.0,0.9846,0.7745,0.0,0.9881,0.9909,0.9801,0.9416,0.9259,0.9973,0.9937,0.9589,0.7686,0.9416,0.7842,0.89,0.8867,0.9608,0.9608;0.0,0.0,0.0,0.0,0.0,0.7153,0.08009,0.0,0.1083,0.87,0.1666,0.2217,0.1083,0.4423,0.6129,0.04949,0.2026,0.4684,0.8154,0.3205,0.8991,0.2972,0.2972;0.0,0.0,0.0,0.0,0.0,0.732,0.8426,0.0,0.9642,0.9194,0.5347,0.7823,0.5129,0.6425,0.4847,0.2776,0.2587,0.1416,0.5129,0.6425,0.09301,0.7076,0.7076;0.0,0.0,0.0,0.0,0.0,0.6188,0.202,0.0,0.6793,0.327,0.3562,0.000524,0.1397,0.337,0.1073,0.01314,0.004715,0.01651,0.3823,0.01314,0.04366,0.2998,0.2998;0.0,0.0,0.0,0.0,0.0,0.3631,0.01443,0.0,0.4133,0.1045,0.1506,0.6944,0.1029,0.9947,0.6773,0.02924,0.1573,0.4746,0.721,0.5094,0.4692,0.02067,0.02067;0.0,0.0,0.0,0.0,0.0,0.7201,0.0682,0.0,0.4044,0.6673,0.4542,0.001089,0.07433,0.8435,0.36,0.5511,0.9786,0.4669,0.1134,0.2312,0.7222,0.3181,0.3181;0.0,0.0,0.0,0.0,0.0,0.008594,0.004322,0.0,0.0,0.03818,0.0646,0.03735,0.0,0.03735,0.1006,0.03735,0.03735,0.0,0.03735,0.03735,1.4e-05,0.0,0.0;0.0,0.0,0.0,0.0,0.0,0.09666,0.5175,0.0,0.7554,0.309,0.9082,0.4095,0.4095,0.3232,0.9225,0.2182,0.2182,0.5932,0.6609,0.1561,0.8091,0.9338,0.9338;0.0,0.0,0.0,0.0,0.0,0.0,0.0,0.0,0.0,0.0,0.0,0.0,0.0,0.0,0.0,0.0,0.0,0.0,0.0,0.0,0.000107,0.0,0.0;0.0,0.0,0.0,0.0,0.0,0.9919,0.6632,0.0,0.000278,0.1375,0.1905,0.000278,0.000278,0.1356,0.2507,0.000278,0.000278,0.1356,0.1356,0.1356,0.4342,0.001708,0.001708;0.0,0.0,0.0,0.0,0.0,0.1318,0.3464,0.0,0.8611,0.5025,0.3286,0.6318,0.02308,0.8611,0.6408,0.4859,0.4093,0.8679,0.6572,0.6624,0.8747,0.5688,0.5688;0.0,0.0,0.0,0.0,0.0,0.5323,0.6152,0.0,0.9219,0.8107,0.6592,0.4166,0.9136,0.5534,0.798,0.9463,0.6483,0.8497,0.369,0.8775,0.5242,0.7521,0.7521;0.0,0.0,0.0,0.0,0.0,0.3613,0.3115,0.0,0.000444,0.314,0.001622,0.8783,0.3115,0.000444,0.00462,0.3115,0.000444,0.3115,0.000444,0.000444,0.03748,0.402,0.402;0.0,0.0,0.0,0.0,0.0,0.6378,0.9618,0.0,0.1751,0.5178,0.6985,0.09195,0.005393,0.1069,0.6806,0.2855,0.05499,0.4225,0.1122,0.2049,0.3116,0.004854,0.004854;0.0,0.0,0.0,0.0,0.0,0.3447,0.5234,0.0,0.7298,0.6703,0.9392,0.6158,0.7298,0.9516,0.939,0.6703,0.9468,0.9932,0.8006,0.5805,0.8948,0.8286,0.8286;0.0,0.0,0.0,0.0,0.0,0.6513,0.8009,0.0,0.9178,0.8166,0.9397,0.5902,0.8155,0.98,0.9445,0.7512,0.9608,0.9752,0.9178,0.4982,0.9366,0.8752,0.8752;0.0,0.0,0.0,0.0,0.0,0.1179,0.1727,0.0,0.1453,0.2792,0.00318,0.02529,0.08596,0.6247,0.1305,0.007691,0.2343,2e-06,0.004421,0.09901,0.002606,0.01644,0.01644;0.0,0.0,0.0,0.0,0.0,0.0986,0.0,0.0,0.0,0.0,0.11,0.0,0.07009,0.07009,0.0,0.0,0.0,0.0,0.0,0.0,1.1e-05,0.0,0.0;0.0,0.0,0.0,0.0,0.0,0.3031,0.2551,0.0,0.2551,0.7541,0.3203,0.004209,0.2551,0.7526,0.2595,0.2551,0.2551,0.2551,0.2551,0.7526,0.5563,0.3432,0.3432;0.0,0.0,0.0,0.0,0.0,0.6207,0.4589,0.0,0.08704,0.5815,0.4148,0.3478,0.7196,0.8223,0.8591,0.08704,0.6833,0.7999,0.4589,0.5793,0.2567,0.6256,0.6256;0.0,0.0,0.0,0.0,0.0,0.7695,0.6985,0.0,0.2759,0.3474,0.8063,0.1531,0.1139,0.02269,0.1339,0.04118,0.4729,0.01303,0.5155,0.3581,0.1173,0.06594,0.06594;0.0,0.0,0.0,0.0,0.0,0.7476,0.6022,0.0,0.05796,0.6993,0.5811,0.1418,0.08938,0.6247,0.4463,0.1749,0.2836,0.7693,0.3742,0.4213,0.000185,0.1513,0.1513;0.0,0.0,0.0,0.0,0.0,0.8602,0.6115,0.0,0.5349,0.4654,0.02502,0.6115,0.05493,0.6115,0.5349,0.4654,0.07502,0.6115,0.4654,0.4131,0.08176,0.1317,0.1317;0.0,0.0,0.0,0.0,0.0,0.04721,0.2896,0.0,0.05159,0.953,0.1537,0.5477,0.09771,0.5668,0.6732,0.6021,0.4581,0.0224,0.6274,0.9298,0.6837,0.4517,0.4517;0.0,0.0,0.0,0.0,0.0,0.4158,0.3664,0.0,0.0547,0.3664,0.433,0.2422,0.7059,0.7059,0.6943,0.7059,0.3664,0.3664,0.06934,0.7059,0.5433,0.4555,0.4555;0.0,0.0,0.0,0.0,0.0,0.008298,0.004157,0.0,0.004157,0.004313,0.01035,0.004157,0.004157,0.004157,0.02164,0.004157,0.004157,0.004157,0.004157,0.004157,0.09451,0.01365,0.01365;0.0,0.0,0.0,0.0,0.0,0.01666,0.02074,0.0,0.2654,0.7344,0.6196,0.1862,0.4495,0.1395,0.9481,0.0719,0.3163,0.794,0.4393,0.1395,0.843,0.002284,0.002284;0.0,0.0,0.0,0.0,0.0,0.2437,0.2072,0.0,0.000419,0.1985,0.7764,0.01898,0.04554,0.3574,0.465,0.6642,0.3246,0.04988,0.5381,0.1795,0.2164,0.6972,0.6972;0.0,0.0,0.0,0.0,0.0,0.3193,0.2706,0.0,0.5693,0.3269,0.02512,0.2039,0.3427,0.5693,0.7676,0.1602,0.2039,0.1301,0.7236,0.03416,0.4649,0.1901,0.1901;0.0,0.0,0.0,0.0,0.0,0.0,0.0,0.0,0.0,0.0,0.0,0.0,0.0,0.0,1e-06,0.0,0.0,0.0,0.0,0.0,0.000149,0.0,0.0;0.0,0.0,0.0,0.0,0.0,0.4085,0.03225,0.0,0.3995,0.522,0.01115,0.2246,0.6212,0.6704,0.03546,0.1119,0.1716,0.4921,0.5079,0.1347,0.4078,0.2094,0.2094;0.0,0.0,0.0,0.0,0.0,0.0,0.0,0.0,0.0,0.0,0.0,0.0,0.0,0.0,1e-06,0.0,0.0,0.0,0.0,0.0,0.000149,0.0,0.0;0.0,0.0,0.0,0.0,0.0,0.2465,0.7751,0.0,0.7266,0.6311,0.1634,0.3992,0.1051,0.4751,0.4339,0.5783,0.3992,0.7906,0.4475,0.4339,0.5778,0.9301,0.9301;0.0,0.0,0.0,0.0,0.0,0.08864,0.0724,0.0,0.4757,0.02785,0.009968,0.618,0.000903,0.000903,0.521,7.5e-05,0.0368,0.4102,1.5e-05,2.5e-05,0.005184,0.1457,0.1457;0.0,0.0,0.0,0.0,0.0,4.1e-05,0.3852,0.0,0.3533,0.01389,0.4596,0.02501,0.05899,0.8401,0.5697,0.1248,0.2399,0.3932,0.4901,0.1784,0.1215,0.08479,0.08479;0.0,0.0,0.0,0.0,0.0,0.04472,0.7567,0.0,0.6464,0.2368,0.7496,0.468,0.3987,0.8702,0.8886,0.09925,0.8272,0.7168,0.2572,0.4839,0.6566,0.04778,0.04778;0.0,0.0,0.0,0.0,0.0,0.9837,0.2482,0.0,0.9997,0.7247,0.09624,0.6498,0.1754,0.3216,0.6074,0.2143,0.7787,0.8778,0.8097,0.1238,0.04062,0.4774,0.4774;0.0,0.0,0.0,0.0,0.0,0.332,0.4913,0.0,0.004107,0.2832,0.5529,0.4913,0.4913,0.2832,0.2095,0.05134,0.2095,0.4913,0.05134,0.2095,0.1771,0.09773,0.09773;0.0,0.0,0.0,0.0,0.0,0.9584,0.006566,0.0,3e-06,0.001209,0.9876,0.0,0.004642,0.3675,0.01002,0.036,0.2335,0.0,0.06511,0.0,0.06434,1e-06,1e-06;0.0,0.0,0.0,0.0,0.0,0.3254,0.9639,0.0,0.7484,0.8846,0.8501,0.9605,0.927,0.5823,0.8846,0.1341,0.7313,0.3008,0.5605,0.9804,0.717,0.4444,0.4444;0.0,0.0,0.0,0.0,0.0,0.6891,0.01497,0.0,0.8139,0.0154,0.03016,0.653,0.01497,0.8139,0.05311,0.01497,0.653,0.00036,0.01497,0.01497,0.1647,0.03729,0.03729;0.0,0.0,0.0,0.0,0.0,0.7155,0.001215,0.0,0.4741,0.09818,0.2555,0.1238,0.05236,0.253,0.6618,0.000842,0.01473,0.01473,0.1027,0.006367,0.002921,0.2114,0.2114;0.0,0.0,0.0,0.0,0.0,0.1077,0.07175,0.0,0.0459,0.2192,0.1273,0.1043,0.6437,0.6212,0.2619,0.782,0.6437,0.2963,0.3857,0.207,0.8389,0.2591,0.2591;0.0,0.0,0.0,0.0,0.0,0.0,0.001814,0.0,0.001814,0.001893,0.005185,0.001814,0.001814,0.001814,0.01212,0.001814,0.001814,0.0,0.001814,0.001814,0.06615,0.0,0.0;0.0,0.0,0.0,0.0,0.0,0.01188,0.1822,0.0,0.8856,0.3145,0.2421,0.08476,0.003743,0.4498,0.1822,0.108,0.6038,0.01707,0.5549,0.03737,0.122,0.01111,0.01111;0.0,0.0,0.0,0.0,0.0,0.03925,0.06889,0.0,0.9892,0.7273,0.7558,0.6915,0.003974,0.3108,0.4197,0.02452,0.01911,0.0308,0.2878,0.1146,0.5632,0.05508,0.05508;0.0,0.0,0.0,0.0,0.0,0.05458,0.04956,0.0,0.7049,0.53,0.8842,0.1979,0.03582,0.5699,0.1506,0.5076,0.7482,0.1062,0.2475,0.09819,0.7605,0.000508,0.000508;0.0,0.0,0.0,0.0,0.0,0.2754,0.000419,0.0,0.2283,0.000442,0.001543,0.2283,0.5246,0.2283,0.6378,0.2283,0.2283,0.000419,0.5246,0.000419,0.0363,0.00229,0.00229;0.0,0.0,0.0,0.0,0.0,0.08296,0.05794,0.0,0.05794,0.3311,0.2761,0.3311,0.05794,0.3311,0.4617,0.3311,0.3311,0.3311,0.3311,0.3311,0.5147,0.4207,0.4207;0.0,0.0,0.0,0.0,0.0,0.8566,0.4415,0.0,0.5106,0.5981,0.1902,0.596,0.02287,0.1025,0.596,0.006106,0.02287,0.006106,0.5106,0.000416,0.000425,0.6669,0.6669;0.0,0.0,0.0,0.0,0.0,0.2841,0.3184,0.0,0.6165,0.8099,0.1307,0.8087,0.09921,0.3928,0.8087,0.01029,0.06997,0.01029,0.6165,0.005925,0.007348,0.8469,0.8469;0.0,0.0,0.0,0.0,0.0,0.873,0.8937,0.0,0.7658,0.927,0.5511,0.7727,0.8729,0.7139,0.8343,0.6833,0.8137,0.5659,0.9548,0.8937,0.8604,0.8992,0.8992;0.0,0.0,0.0,0.0,0.0,0.03189,0.1001,0.0,0.01367,0.3462,0.8803,1.1e-05,0.5225,7.5e-05,0.7553,0.000111,0.7627,0.04756,0.6691,0.2151,1e-06,0.4335,0.4335;0.0,0.0,0.0,0.0,0.0,0.07846,0.4942,0.0,0.004094,0.4942,0.1289,0.4942,0.3796,0.3306,0.365,0.01176,0.05431,0.08555,0.3692,0.4942,0.3854,0.576,0.576;0.0,0.0,0.0,0.0,0.0,0.203,0.4972,0.0,0.01591,0.7148,0.526,0.3674,0.07315,0.7067,0.4324,4e-05,0.009041,4e-05,0.1916,0.079,0.06632,0.6104,0.6104;0.0,0.0,0.0,0.0,0.0,0.0,0.06774,0.0,0.0,0.06898,0.0,0.0,0.0,0.0,0.0,0.06774,0.06774,0.06774,0.0,0.0,7.6e-05,0.0,0.0;0.0,0.0,0.0,0.0,0.0,0.04505,0.3135,0.0,0.4543,0.3718,0.1148,0.1502,0.1502,0.4543,0.7889,0.1502,0.1502,0.3135,0.5735,0.1502,0.1433,0.647,0.647;0.0,0.0,0.0,0.0,0.0,0.3384,0.5227,0.0,0.5227,0.525,0.5823,0.5227,0.5227,0.5227,0.6354,0.5227,0.5227,0.5227,0.5227,0.5227,0.7565,0.6017,0.6017;0.0,0.0,0.0,0.0,0.0,0.3563,0.3736,0.0,0.5051,0.3363,0.01501,0.001114,0.2024,0.2257,0.1819,0.03374,0.3736,0.1217,0.01506,0.04981,7e-06,0.01773,0.01773;0.0,0.0,0.0,0.0,0.0,0.272,0.01619,0.0,0.6202,0.1634,0.6638,0.001936,0.5518,0.3837,0.5322,0.8749,0.9427,0.7347,0.299,0.003029,0.2471,0.4449,0.4449;0.0,0.0,0.0,0.0,0.0,0.7991,0.8732,0.0,0.1585,0.4863,0.5383,0.7133,0.03664,0.3114,0.1454,0.03031,0.109,0.324,0.3377,0.04368,0.6308,0.001915,0.001915;0.0,0.0,0.0,0.0,0.0,0.02697,0.4909,0.0,0.04538,0.6441,0.718,0.4909,0.01219,0.3646,0.1343,0.02056,0.07603,0.0,0.1927,0.2924,0.1033,0.1054,0.1054;0.0,0.0,0.0,0.0,0.0,0.000336,0.0,0.0,0.0,0.000113,0.000486,0.05354,0.0,0.000106,0.001663,0.000106,0.0,0.000106,0.000106,0.0,0.0,0.0,0.0;0.0,0.0,0.0,0.0,0.0,0.3421,0.01732,0.0,0.3446,0.1982,0.4188,0.001838,0.9644,0.1486,0.336,0.5195,0.4074,0.1053,0.5195,0.4744,0.009475,0.4131,0.4131;0.0,0.0,0.0,0.0,0.0,0.2563,0.06975,0.0,0.08527,0.5421,0.3663,0.2988,0.01188,0.7229,0.4784,0.124,0.1339,0.3144,0.1947,0.1456,0.7443,0.04085,0.04085;0.0,0.0,0.0,0.0,0.0,0.1173,0.01386,0.0,0.3578,0.3806,0.08271,0.5667,0.7009,0.5481,0.466,0.4136,0.3322,0.1023,0.466,0.6009,0.03081,0.6715,0.6715;0.0,0.0,0.0,0.0,0.0,6e-06,0.2547,0.0,1e-06,1e-06,0.3199,0.2547,0.2547,1e-06,0.2547,1e-06,0.2547,1e-06,1e-06,0.2547,0.5559,0.3427,0.3427;0.0,0.0,0.0,0.0,0.0,0.8491,0.6184,0.0,0.1222,0.9372,0.7756,0.5391,0.2665,0.9249,0.8453,0.513,0.8291,0.7369,0.07081,0.8897,0.5402,0.5466,0.5466;0.0,0.0,0.0,0.0,0.0,0.03319,0.1837,0.0,0.6654,0.4329,0.3149,0.5063,0.5683,0.6788,0.9146,0.4255,0.4679,0.5773,0.4166,0.692,0.1642,0.2012,0.2012;0.0,0.0,0.0,0.0,0.0,0.8087,0.4278,0.0,0.5719,0.8885,0.6441,0.7841,0.2605,0.9145,0.513,0.8403,0.9246,0.5896,0.2106,0.7222,0.4395,0.7087,0.7087;0.0,0.0,0.0,0.0,0.0,0.3642,0.7089,0.0,0.1214,0.4668,0.000238,0.9207,0.09967,0.09133,0.9207,0.03489,0.8133,8.3e-05,0.5892,0.07639,0.1477,0.5635,0.5635;0.0,0.0,0.0,0.0,0.0,0.1228,0.09055,0.0,0.0,0.09204,1e-06,0.09055,0.8079,0.0,0.09055,0.09055,0.09055,0.0,0.09055,0.0,0.000905,0.153,0.153;0.0,0.0,0.0,0.0,0.0,0.4188,0.02157,0.0,0.262,0.5793,0.01925,0.1343,0.4666,0.1877,0.6486,0.6598,0.1276,0.001618,0.4571,0.1499,0.4826,0.006595,0.006595;0.0,0.0,0.0,0.0,0.0,0.5757,0.4974,0.0,0.3367,0.3544,0.5906,0.1314,0.08321,0.05023,0.07744,0.1423,0.1131,0.005132,0.5651,0.3026,0.3931,0.08013,0.08013;0.0,0.0,0.0,0.0,0.0,0.02546,0.01496,0.0,0.7126,0.7126,0.0,0.0,0.01496,0.01496,0.7893,0.01496,0.01496,0.01496,0.01496,0.01496,0.1653,0.03733,0.03733;0.0,0.0,0.0,0.0,0.0,0.8183,0.9292,0.0,0.1988,0.458,0.02839,0.0775,0.171,0.2647,0.2919,0.1318,0.5542,0.05041,0.5146,0.171,0.4709,0.000247,0.000247;0.0,0.0,0.0,0.0,0.0,0.2945,0.9141,0.0,0.5857,0.07609,0.3811,0.2275,0.438,0.539,0.5504,0.2745,0.2066,0.2828,0.7812,0.3505,0.09613,0.09134,0.09134;0.0,0.0,0.0,0.0,0.0,0.505,0.2105,0.0,0.02688,0.000609,0.3937,1.6e-05,0.01179,0.000579,0.5347,0.07885,0.02688,0.0,0.09196,0.00027,0.02962,0.07793,0.07793;0.0,0.0,0.0,0.0,0.0,0.05917,0.7335,0.0,0.3411,0.7716,0.6954,0.2607,0.01733,0.9348,0.874,0.1128,0.9348,0.2922,0.5128,0.01415,0.25,0.5034,0.5034;0.0,0.0,0.0,0.0,0.0,0.8226,0.5236,0.0,0.5236,0.5259,0.584,0.9421,0.0148,0.5236,0.7994,0.5236,0.7994,0.9115,0.4008,0.5236,0.1686,0.6036,0.6036;0.0,0.0,0.0,0.0,0.0,0.0126,0.01452,0.0,0.9378,0.9322,0.02975,0.0,0.325,0.000603,0.7297,0.001174,0.2153,0.2153,0.1963,0.002546,8.1e-05,0.005211,0.005211;0.0,0.0,0.0,0.0,0.0,0.04398,0.8386,0.0,0.005392,0.9943,0.1762,0.05102,0.04607,0.5859,0.3513,0.9239,0.05413,0.000106,0.2059,0.1644,0.2271,0.784,0.784;0.0,0.0,0.0,0.0,0.0,0.09465,0.06728,0.0,0.3592,0.3904,0.01645,0.3879,0.5497,0.8434,0.8228,0.6963,0.7881,0.05744,0.4614,0.3879,0.000112,0.7845,0.7845;0.0,0.0,0.0,0.0,0.0,0.3286,0.8224,0.0,0.4941,0.927,0.2521,0.8931,0.4374,0.9637,0.9039,0.8843,0.4792,0.9934,0.2089,0.9934,0.825,0.9341,0.9341;0.0,0.0,0.0,0.0,0.0,0.78,0.7958,0.0,0.7958,0.7525,0.7891,0.6514,0.1191,0.7153,0.8928,0.6514,0.6514,0.6514,0.4291,0.2292,0.9353,0.885,0.885;0.0,0.0,0.0,0.0,0.0,0.4625,0.6058,0.0,0.07806,0.9374,0.5962,0.4593,0.5375,0.6058,0.6483,0.02848,0.5375,0.3423,0.4041,0.3034,0.4174,0.6756,0.6756;0.0,0.0,0.0,0.0,0.0,0.159,0.1219,0.0,0.2958,0.05466,0.3043,0.2224,0.9399,0.2663,0.7126,0.1705,0.2663,0.01315,0.03102,0.005181,0.02949,0.1245,0.1245;0.0,0.0,0.0,0.0,0.0,0.0,0.02288,0.0,2.3e-05,0.000798,0.002527,0.00076,0.00076,0.1896,0.00667,0.00076,0.00076,0.02288,0.6974,2.3e-05,4.8e-05,0.4728,0.4728;0.0,0.0,0.0,0.0,0.0,0.6857,0.3277,0.0,0.6178,0.04475,0.1364,0.7717,0.3916,0.2895,0.1003,0.5208,0.1664,0.00019,0.9797,0.2667,0.2747,0.06974,0.06974;0.0,0.0,0.0,0.0,0.0,0.8311,0.5156,0.0,0.5988,0.8103,0.4825,0.8092,0.8754,0.06467,0.6989,0.8754,0.5156,0.5156,0.5156,0.3044,0.7525,0.3941,0.3941;0.0,0.0,0.0,0.0,0.0,0.5476,0.5201,0.0,0.5684,0.3159,0.1656,0.07693,0.005061,0.09279,0.9919,0.3565,0.04586,0.02235,0.09279,0.0,0.001096,0.02909,0.02909;0.0,0.0,0.0,0.0,0.0,0.1213,0.1339,0.0,0.00994,0.02909,0.5294,0.02457,0.11,0.06216,0.9219,0.4319,9e-06,0.0,0.001362,0.0,5.7e-05,0.8754,0.8754;0.0,0.0,0.0,0.0,0.0,0.5979,0.1339,0.0,0.4577,0.8617,0.8836,0.9684,0.02602,0.2222,0.06402,0.4413,0.401,0.3354,0.5679,0.1339,0.5201,0.3093,0.3093;0.0,0.0,0.0,0.0,0.0,0.8492,0.01804,0.0,0.5534,0.08783,0.02942,0.04233,0.0864,0.00339,0.4174,0.01096,0.005063,1e-06,0.00228,0.0,0.0,0.002273,0.002273;0.0,0.0,0.0,0.0,0.0,0.6167,0.4241,0.0,0.4241,0.8041,0.6065,0.6018,0.5486,0.5857,0.6118,0.03628,0.7672,0.6237,0.4757,0.3313,0.1072,0.4938,0.4938;0.0,0.0,0.0,0.0,0.0,0.215,0.1582,0.0,0.02015,0.5529,0.1787,0.9755,0.3068,0.6443,0.4423,0.01436,0.000281,0.1265,0.663,0.1132,0.168,0.02735,0.02735;0.0,0.0,0.0,0.0,0.0,0.3503,0.003335,0.0,0.1942,0.1246,0.07371,0.000604,0.0438,0.4804,0.4804,0.00984,0.00984,0.00984,0.1626,0.1228,0.001055,0.3626,0.3626;0.0,0.0,0.0,0.0,0.0,0.1619,0.2264,0.0,0.3578,0.1955,0.3637,0.01519,0.06966,0.03051,0.6024,0.4714,0.8995,1e-05,0.009987,0.303,0.06706,0.2266,0.2266;0.0,0.0,0.0,0.0,0.0,0.08793,0.09221,0.0,0.428,0.641,0.02643,0.326,0.006797,0.5795,0.9514,0.7335,0.4509,0.3856,0.03739,0.4509,0.8349,0.00351,0.00351;0.0,0.0,0.0,0.0,0.0,0.07499,0.5917,0.0,0.3349,0.7404,0.1714,0.6658,0.05154,0.6789,0.6933,0.3655,0.5917,0.2657,0.07496,0.8468,0.07736,0.28,0.28;0.0,0.0,0.0,0.0,0.0,0.8423,0.849,0.0,0.6204,0.7454,0.5117,0.3467,0.8755,0.9305,0.8213,0.9922,0.5587,0.6867,0.0138,0.991,0.672,0.7351,0.7351;0.0,0.0,0.0,0.0,0.0,0.5326,0.05683,0.0,0.6793,0.1518,0.3898,6.2e-05,0.004552,0.298,0.3029,0.2871,0.09312,0.2001,0.4789,0.1808,0.2447,0.0241,0.0241;0.0,0.0,0.0,0.0,0.0,0.0,0.0,0.0,0.0,0.0,0.0,0.0,0.0,0.07485,0.1641,0.07485,0.0,0.0,0.0,0.0,8e-06,0.0,0.0;0.0,0.0,0.0,0.0,0.0,0.7721,0.2648,0.0,0.02047,0.1124,0.02196,0.2431,0.05624,0.7202,0.8964,0.0001,0.04746,6.2e-05,1.9e-05,3e-06,0.04553,0.02147,0.02147;0.0,0.0,0.0,0.0,0.0,0.007508,5.2e-05,0.0,0.8459,0.006556,0.1116,0.25,0.000828,0.001676,0.7811,0.008301,2e-06,0.000172,0.009689,0.0,0.1302,0.004495,0.004495;0.0,0.0,0.0,0.0,0.0,0.6583,0.0787,0.0,0.006042,0.9737,0.3596,0.401,0.2929,0.207,0.569,0.326,0.02679,0.1136,0.09806,0.4459,0.0221,0.1823,0.1823;0.0,0.0,0.0,0.0,0.0,0.9427,0.2019,0.0,0.8258,0.8412,0.1701,0.7835,0.2115,0.08798,0.8955,0.2115,0.2999,0.09571,0.3381,0.5652,0.3813,0.5561,0.5561;0.0,0.0,0.0,0.0,0.0,0.2458,0.2006,0.0,0.2006,0.2028,0.2622,0.2006,0.2006,0.2006,0.3256,0.2006,0.2006,0.2006,0.2006,0.0,0.5018,0.2844,0.2844;0.0,0.0,0.0,0.0,0.0,0.1494,0.5302,0.0,0.1591,0.5302,0.8454,0.0376,0.5302,0.2657,0.8176,0.8176,0.5302,0.5302,0.5302,0.5302,0.7611,0.1821,0.1821;0.0,0.0,0.0,0.0,0.0,0.8419,0.1908,0.0,0.2075,0.909,0.4706,0.04815,0.05953,0.5206,0.5986,0.2767,0.85,0.222,0.5878,0.1355,0.9328,0.11,0.11;0.0,0.0,0.0,0.0,0.0,0.5862,0.2691,0.0,0.8006,0.8113,0.2426,0.903,0.6687,0.6687,0.6026,0.3518,0.3718,0.3127,0.3718,0.1261,0.3927,0.4151,0.4151;0.0,0.0,0.0,0.0,0.0,0.06344,4.7e-05,0.0,0.04262,0.0,0.07205,0.0,0.04262,2e-06,0.04262,0.04262,2e-06,2e-06,0.5191,0.04262,0.003368,0.0,0.0;0.0,0.0,0.0,0.0,0.0,0.001899,0.000769,0.0,0.000769,0.000807,0.002536,0.000769,0.000769,0.000769,0.00665,0.000769,0.000769,0.000769,0.000769,0.000769,0.04573,0.00364,0.00364;0.0,0.0,0.0,0.0,0.0,0.0602,0.8791,0.0,0.3415,0.5135,0.9026,0.2323,0.4261,0.7386,0.7185,0.948,0.4113,0.05368,0.5503,0.9363,0.5696,0.5483,0.5483;0.0,0.0,0.0,0.0,0.0,0.9236,0.1214,0.0,0.6835,0.6853,0.6139,0.2083,0.8412,0.7168,0.76,0.57,0.3997,0.255,0.8539,0.8199,0.8398,0.344,0.344;0.0,0.0,0.0,0.0,0.0,0.8518,0.02059,0.0,0.01747,0.461,0.1892,0.8219,0.8219,0.8072,0.1865,0.2868,0.9383,0.7852,0.2092,0.3151,0.1946,9.2e-05,9.2e-05;0.0,0.0,0.0,0.0,0.0,4.1e-05,0.05789,0.0,0.5503,0.1183,0.3815,0.9696,0.0773,0.8301,0.2015,0.005095,0.09121,0.02277,0.03373,0.02684,0.1655,0.1195,0.1195:0.0,0.0,0.0,0.0,0.0,0.9624,0.1483,0.0,0.2972,0.5003,0.7956,0.5786,0.03035,0.49,0.4218,0.01844,0.01509,0.8139,0.2972,0.49,0.02159,0.003985,0.4118;0.0,0.0,0.0,0.0,0.0,0.8278,0.6948,0.0,0.6429,0.9065,0.1416,0.5239,0.07075,0.3774,0.5852,0.06485,0.6674,0.4884,0.8278,0.4247,0.8674,0.6674,0.1552;0.0,0.0,0.0,0.0,0.0,0.004974,0.004974,0.0,0.004974,0.04149,0.004974,0.004974,0.004974,0.004974,0.004974,0.004974,0.004974,0.004974,0.004974,0.004974,0.179,0.004974,0.004974;0.0,0.0,0.0,0.0,0.0,0.7751,0.4014,0.0,0.6447,0.9293,0.1305,0.5374,0.06193,0.5374,0.6447,0.5374,0.3207,0.5374,0.1021,0.7751,0.2472,0.8435,0.08465;0.0,0.0,0.0,0.0,0.0,0.5945,0.219,0.0,0.5945,0.4961,0.3618,0.1498,0.1498,0.3618,0.5945,0.08922,0.1498,0.1498,0.118,0.5945,0.1955,0.219,0.04774;0.0,0.0,0.0,0.0,0.0,0.5566,0.09478,0.0,0.2966,0.7703,0.9348,0.4657,0.229,0.9348,0.6224,0.7425,0.4657,0.3612,0.7219,0.4657,0.8469,0.6991,0.7219;0.0,0.0,0.0,0.0,0.0,0.7177,0.3677,0.0,0.7734,0.8076,0.02599,0.4258,0.6073,0.1592,0.05575,0.6589,0.3143,0.9466,0.4928,0.2316,0.4821,0.2587,0.4539;0.0,0.0,0.0,0.0,0.0,0.339,0.03261,0.0,0.05907,0.2859,0.8555,0.7684,0.1102,0.6592,0.2808,0.7929,0.7929,0.247,0.95,0.3175,0.4151,0.9357,0.2215;0.0,0.0,0.0,0.0,0.0,0.9216,0.4533,0.0,0.336,0.9584,0.03957,0.9157,0.336,0.929,0.7145,0.6348,0.1947,0.4654,0.7211,0.002592,0.7596,0.7037,0.6894;0.0,0.0,0.0,0.0,0.0,0.1521,0.5033,0.0,0.7337,0.4002,0.03067,0.5539,0.1521,0.003615,0.9314,0.003615,0.2281,0.7842,0.9554,0.2052,0.8886,0.6185,0.9314;0.0,0.0,0.0,0.0,0.0,0.2891,0.5201,0.0,0.1365,0.2424,0.7251,0.5201,0.182,0.3691,0.7849,0.7849,0.6547,0.2357,0.4786,0.3691,0.5202,0.6706,0.4786;0.0,0.0,0.0,0.0,0.0,0.09238,0.002015,0.0,0.0618,0.9358,0.8923,0.2587,0.4263,0.1124,0.4018,0.9551,0.5021,0.9551,0.2227,0.945,0.8427,0.06813,0.1124;0.0,0.0,0.0,0.0,0.0,0.1812,0.602,0.0,0.6793,0.2378,0.78,0.0886,0.4443,0.06212,0.06801,0.78,0.4498,0.6595,0.78,0.2896,0.07528,0.6793,0.6793;0.0,0.0,0.0,0.0,0.0,0.8692,0.4414,0.0,0.4414,0.9752,0.01794,0.721,0.1951,0.7806,0.05613,0.5981,0.5094,0.6694,0.1201,0.8304,0.7691,0.5721,0.8066;0.0,0.0,0.0,0.0,0.0,0.02982,0.3131,0.0,0.2522,0.716,0.7582,0.01827,0.4786,0.0682,0.2312,0.2522,0.1327,0.01944,0.5255,0.004174,0.191,0.6492,0.6492;0.0,0.0,0.0,0.0,0.0,0.03735,0.7332,0.0,0.03735,0.8303,0.03735,0.03735,0.03735,0.03735,0.03735,0.03735,0.7332,0.03735,0.834,0.0,0.3455,0.03735,0.03735;0.0,0.0,0.0,0.0,0.0,0.7554,0.1057,0.0,0.3469,0.6609,0.7554,0.000442,0.282,0.7554,0.7554,0.6099,0.1327,0.1594,0.5175,0.5175,0.9136,0.3232,0.4763;0.0,0.0,0.0,0.0,0.0,0.0,0.0,0.0,0.0,3e-06,0.0,0.0,0.0,0.0,0.0,0.0,0.0,0.0,0.0,0.0,0.001006,0.0,0.0;0.0,0.0,0.0,0.0,0.0,0.6632,0.6632,0.0,0.6632,0.9364,0.000278,0.1356,0.1356,0.6632,0.1356,0.1356,0.6632,0.1356,0.9364,0.1356,0.5391,0.1356,0.1356;0.0,0.0,0.0,0.0,0.0,0.8976,0.9348,0.0,0.7554,0.806,0.1445,0.7036,0.5914,0.2146,0.8777,0.6624,0.8149,0.5163,0.7472,0.2257,0.1558,0.09817,0.2024;0.0,0.0,0.0,0.0,0.0,0.1311,0.5726,0.0,0.5941,0.311,0.355,0.6269,0.1661,0.3449,0.98,0.3805,0.5324,0.4513,0.4277,0.5324,0.7021,0.8226,0.508;0.0,0.0,0.0,0.0,0.0,0.3115,0.3115,0.0,0.000444,0.009998,0.000444,0.000444,0.8783,0.000444,0.3115,0.000444,0.3115,0.000444,0.8783,0.3115,0.08546,0.000444,0.000444;0.0,0.0,0.0,0.0,0.0,0.9505,0.9544,0.0,0.01798,0.4729,0.8236,0.8393,0.07135,0.3114,0.4777,0.6155,0.4777,0.643,0.8754,0.8393,0.6886,0.5975,0.3385;0.0,0.0,0.0,0.0,0.0,0.7779,0.8907,0.0,0.0836,0.8288,0.06487,0.4848,0.5003,0.3055,0.05493,0.5494,0.8006,0.3473,0.9632,0.3473,0.6668,0.4387,0.6703;0.0,0.0,0.0,0.0,0.0,0.2541,0.6721,0.0,0.02037,0.9253,0.2124,0.6235,0.4219,0.09119,0.02764,0.6347,0.9701,0.4443,0.8428,0.06593,0.6789,0.4443,0.5337;0.0,0.0,0.0,0.0,0.0,0.8207,0.2888,0.0,0.8368,0.9863,0.121,0.2792,0.09241,0.106,0.5703,0.7016,0.6673,0.01289,0.5581,0.1635,0.7587,0.04461,0.1284;0.0,0.0,0.0,0.0,0.0,0.07009,0.07009,0.0,0.07009,0.07009,0.07009,0.0,0.07009,0.0,0.07009,0.07009,0.0,0.0,0.07009,0.07009,0.4368,0.07009,0.07009;0.0,0.0,0.0,0.0,0.0,0.2551,0.2551,0.0,0.2551,0.8434,0.7526,0.145,0.2551,0.7526,0.01289,0.2551,0.01289,0.145,0.2551,0.2551,0.643,0.2551,0.01289;0.0,0.0,0.0,0.0,0.0,0.5938,0.01703,0.0,0.2701,0.3196,0.7196,0.1488,0.2559,0.7999,0.2701,0.7999,0.1284,0.3197,0.4096,0.6833,0.1303,0.0467,0.2701;0.0,0.0,0.0,0.0,0.0,0.6148,0.007922,0.0,0.5059,0.8181,0.9502,0.6148,0.06138,0.9502,0.3815,0.1822,0.3264,0.3581,0.3942,0.1531,0.7332,0.04118,0.3942;0.0,0.0,0.0,0.0,0.0,0.7693,0.07581,0.0,0.3015,0.8332,0.0403,0.1523,0.7371,0.6628,0.9125,0.6022,0.3742,0.6247,0.6247,0.6628,0.3136,0.06266,0.1343;0.0,0.0,0.0,0.0,0.0,0.4654,0.6115,0.0,0.5349,0.006927,0.2521,0.07502,0.4654,0.6115,0.8822,0.6115,0.02214,0.6115,0.4131,0.5349,0.4329,0.1607,0.3064;0.0,0.0,0.0,0.0,0.0,0.1243,0.0224,0.0,0.2007,0.8446,0.4781,0.6395,0.8073,0.693,0.2007,0.4781,0.06763,0.2129,0.6274,0.6147,0.1991,0.1765,0.443;0.0,0.0,0.0,0.0,0.0,0.5935,0.0547,0.0,0.3664,0.5935,0.3664,0.1162,0.7059,0.7059,0.1902,0.7059,0.2422,0.5935,0.3664,0.7059,0.722,0.2422,0.7059;0.0,0.0,0.0,0.0,0.0,0.004157,0.004157,0.0,0.004157,0.03726,0.004157,0.004157,0.004157,0.004157,0.004157,0.004157,0.004157,0.004157,0.004157,0.004157,0.1689,0.004157,0.004157;0.0,0.0,0.0,0.0,0.0,0.4675,0.05199,0.0,0.1862,0.8422,0.3631,0.9148,0.02505,0.7747,0.2654,0.8267,0.7165,0.846,0.5815,0.9647,0.856,0.2942,0.2579;0.0,0.0,0.0,0.0,0.0,0.06692,0.17,0.0,0.6556,0.7193,0.9457,0.6995,0.8262,0.6304,0.2282,0.8869,0.00327,0.7601,0.5678,0.1626,0.6307,0.6556,0.8789;0.0,0.0,0.0,0.0,0.0,0.1873,0.2039,0.0,0.4537,0.4537,0.1519,0.4464,0.401,0.6957,0.6373,0.862,0.3427,0.4296,0.7935,0.4537,0.337,0.02111,0.1395;0.0,0.0,0.0,0.0,0.0,0.0,0.0,0.0,0.0,5e-06,0.0,0.0,0.0,0.0,0.0,0.0,0.0,0.0,0.0,0.0,0.001291,0.0,0.0;0.0,0.0,0.0,0.0,0.0,0.1347,0.02449,0.0,0.8084,0.2522,0.3722,0.4256,0.3321,0.3321,0.749,0.8975,0.5432,0.6212,0.4392,0.8011,0.4931,0.5079,0.5197;0.0,0.0,0.0,0.0,0.0,0.0,0.0,0.0,0.0,5e-06,0.0,0.0,0.0,0.0,0.0,0.0,0.0,0.0,0.0,0.0,0.001291,0.0,0.0;0.0,0.0,0.0,0.0,0.0,0.1695,0.9802,0.0,0.4751,0.3983,0.05912,0.4234,0.3727,0.1695,0.715,0.5422,0.2126,0.5028,0.9114,0.02987,0.4223,0.1051,0.1902;0.0,0.0,0.0,0.0,0.0,0.618,0.6988,0.0,0.561,0.977,0.06422,0.5528,0.01054,0.9195,0.1426,0.09728,0.1197,0.3139,0.1836,0.08144,0.6036,0.1197,0.01182;0.0,0.0,0.0,0.0,0.0,0.1855,0.4487,0.0,0.8888,0.7556,0.3052,0.8683,0.5025,0.1461,0.6465,0.3052,0.8637,0.02501,0.6465,0.9579,0.1981,0.3052,0.5281;0.0,0.0,0.0,0.0,0.0,0.3085,0.6714,0.0,0.5745,0.7703,0.2572,0.7567,0.4198,0.06458,0.7302,0.6578,0.1932,0.06948,0.2344,0.9431,0.8242,0.6374,0.6374;0.0,0.0,0.0,0.0,0.0,0.1848,0.7076,0.0,0.3737,0.8688,0.1754,0.02065,0.9284,0.04402,0.9822,0.6174,0.05979,0.3874,0.309,0.6045,0.2155,0.3598,0.1938;0.0,0.0,0.0,0.0,0.0,0.1482,0.000448,0.0,0.2832,0.3181,0.4913,6e-06,0.01789,0.2832,0.05134,0.4913,0.05134,0.4913,0.05134,0.1482,0.3817,0.4913,0.000448;0.0,0.0,0.0,0.0,0.0,0.8604,0.7274,0.0,0.04801,0.8861,0.002399,0.5234,0.0824,0.2034,0.05844,0.4332,0.00341,0.3145,0.9348,0.4891,0.08552,0.04801,0.1837;0.0,0.0,0.0,0.0,0.0,0.5823,0.5605,0.0,0.3717,0.767,0.5605,0.2016,0.6906,0.08149,0.1704,0.3008,0.8373,0.4298,0.7484,0.5823,0.1091,0.5823,0.8568;0.0,0.0,0.0,0.0,0.0,0.01497,0.01497,0.0,0.01497,0.08062,0.653,0.653,0.01497,0.01497,0.0,0.01497,0.01497,0.01497,0.01497,0.01497,0.2572,0.01497,0.8139;0.0,0.0,0.0,0.0,0.0,0.4064,0.7982,0.0,0.7982,0.6061,0.7211,0.2946,0.232,0.5539,0.935,0.03332,0.935,0.9058,0.7741,0.1945,0.02717,0.7211,0.004443;0.0,0.0,0.0,0.0,0.0,0.7023,0.6015,0.0,0.1376,0.8826,0.7736,0.7444,0.3095,0.7878,0.8955,0.2192,0.007882,0.3719,0.2403,0.1043,0.23,0.06588,0.5446;0.0,0.0,0.0,0.0,0.0,0.001814,0.001814,0.0,0.001814,0.02266,0.001814,0.001814,0.001814,0.001814,0.001814,0.001814,0.001814,0.001814,0.001814,0.001814,0.1291,0.001814,0.001814;0.0,0.0,0.0,0.0,0.0,0.03148,0.6038,0.0,0.9298,0.5003,0.5549,0.7732,0.8856,0.6038,0.5549,0.9298,0.5549,0.9298,0.8856,0.1618,0.4516,0.3369,0.02201;0.0,0.0,0.0,0.0,0.0,0.00872,0.9739,0.0,0.8193,0.8808,0.6953,0.6709,0.9578,0.7335,0.9578,0.441,0.6508,0.9276,0.9578,0.1052,0.5285,0.8462,0.002844;0.0,0.0,0.0,0.0,0.0,0.4327,0.6001,0.0,0.6881,0.3792,0.7482,0.8946,0.1979,0.1062,0.4327,0.8317,0.6001,0.7049,0.7049,0.3412,0.1993,0.7998,0.01127;0.0,0.0,0.0,0.0,0.0,0.2283,0.5246,0.0,0.5246,0.4139,0.898,0.5246,0.2283,0.5246,0.5246,0.5246,0.5246,0.2283,0.2283,0.07172,0.08316,0.2283,0.2283;0.0,0.0,0.0,0.0,0.0,0.3311,0.3311,0.0,0.2136,0.5152,0.2136,0.3311,0.3311,0.2136,0.05794,0.3311,0.3311,0.05794,0.3311,0.0,0.000756,0.3311,0.05794;0.0,0.0,0.0,0.0,0.0,0.07184,0.336,0.0,0.8377,0.5106,0.07184,0.9162,0.1925,0.336,0.1536,0.596,0.9162,0.1536,0.8377,0.8377,0.002893,0.336,0.8377;0.0,0.0,0.0,0.0,0.0,0.02522,0.8686,0.0,0.6165,0.8686,0.09921,0.7451,0.3928,0.2002,0.1624,0.8087,0.7451,0.1624,0.4311,0.3501,0.000989,0.3928,0.5057;0.0,0.0,0.0,0.0,0.0,0.4888,0.02579,0.0,0.8729,0.7438,0.08907,0.4683,0.6141,0.1939,0.7727,0.13,0.5659,0.1824,0.8449,0.4683,0.5208,0.981,0.9623;0.0,0.0,0.0,0.0,0.0,0.06633,0.6201,0.0,0.01164,0.6439,0.229,0.6691,0.7216,0.6201,0.5901,0.01775,0.4289,0.1891,0.8339,0.6439,0.2015,0.143,0.8581;0.0,0.0,0.0,0.0,0.0,0.8222,0.6759,0.0,0.9562,0.8893,0.7494,0.8551,0.4942,0.3306,0.3208,0.01135,0.03608,0.4942,0.8222,0.8551,0.8933,0.8551,0.2786;0.0,0.0,0.0,0.0,0.0,0.01591,0.7982,0.0,0.1424,0.7652,0.4287,0.5791,0.1804,0.7652,0.8493,0.6754,0.7148,0.6228,0.6985,0.1264,0.6017,0.7322,0.7839;0.0,0.0,0.0,0.0,0.0,0.825,0.06774,0.0,0.06774,0.06774,0.0,0.0,0.0,0.06774,0.06774,0.0,0.06774,0.06774,0.06774,0.0,0.4202,0.0,0.0;0.0,0.0,0.0,0.0,0.0,0.4543,0.5735,0.0,0.2119,0.5735,0.07452,0.7124,0.7124,0.7124,0.4543,0.7124,0.7124,0.1502,0.2119,0.01094,0.7742,0.4543,0.7124;0.0,0.0,0.0,0.0,0.0,0.2894,0.4208,0.0,0.03933,0.5949,0.5227,0.5227,0.5227,0.182,0.2894,0.09181,0.2894,0.2894,0.5227,0.5227,0.1075,0.2894,0.5227;0.0,0.0,0.0,0.0,0.0,0.3338,0.4554,0.0,0.5051,0.1428,0.5051,0.3736,0.001114,0.02883,0.323,0.5051,0.8166,0.8166,0.8166,0.2257,0.1962,0.5051,0.5051;0.0,0.0,0.0,0.0,0.0,0.8699,0.791,0.0,0.719,0.5399,0.439,0.9595,0.5427,0.8386,0.07033,0.497,0.6202,0.6202,0.6404,0.8564,0.6855,0.3629,0.2504;0.0,0.0,0.0,0.0,0.0,0.9915,0.904,0.0,0.6017,0.1585,0.8732,0.6121,0.03335,0.5622,0.4863,0.5226,0.475,0.2269,0.9779,0.1177,0.5484,0.5872,0.7037;0.0,0.0,0.0,0.0,0.0,0.6719,0.912,0.0,0.8181,0.8461,0.1285,0.4116,0.2255,0.4116,0.912,0.6218,0.7312,0.6218,0.1927,0.6719,0.7217,0.7799,0.1927;0.0,0.0,0.0,0.0,0.0,0.0751,0.6031,0.0,0.0751,0.7383,0.000106,0.0751,0.0,0.0751,0.0751,0.000106,0.6031,0.05354,0.000106,0.0,0.05137,0.000106,0.000106;0.0,0.0,0.0,0.0,0.0,0.5141,0.2375,0.0,0.2754,0.8822,0.5976,0.1412,0.8122,0.1862,0.4427,0.3231,0.4744,0.5195,0.433,0.3772,0.5556,0.5976,0.6528;0.0,0.0,0.0,0.0,0.0,0.1339,0.07704,0.0,0.1689,0.5789,0.3988,0.8275,0.9758,0.4319,0.02954,0.2988,0.224,0.01907,0.4648,0.3988,0.04569,0.07704,0.6961;0.0,0.0,0.0,0.0,0.0,0.3466,0.8049,0.0,0.512,0.7332,0.2301,0.3376,0.6756,0.1228,0.7209,0.497,0.7332,0.282,0.9554,0.03462,0.9701,0.8721,0.7009;0.0,0.0,0.0,0.0,0.0,0.2547,0.2547,0.0,0.2547,0.4405,0.2547,1e-06,0.2547,0.2547,0.2547,0.2547,1e-06,1e-06,0.2547,0.2547,0.6427,1e-06,1e-06;0.0,0.0,0.0,0.0,0.0,0.09266,0.02632,0.0,0.6643,0.9544,0.9431,0.3397,0.513,0.8453,0.1222,0.6745,0.3397,0.03328,0.9884,0.4432,0.5909,0.3677,0.513;0.0,0.0,0.0,0.0,0.0,0.4255,0.892,0.0,0.084,0.573,0.2798,0.07325,0.3268,0.7245,0.5238,0.7973,0.6788,0.4444,0.9753,0.2668,0.1114,0.5869,0.4329;0.0,0.0,0.0,0.0,0.0,0.7841,0.1103,0.0,0.4278,0.2845,0.6577,0.8615,0.9046,0.4117,0.7422,0.06218,0.4881,0.9592,0.8521,0.04487,0.7339,0.2441,0.7841;0.0,0.0,0.0,0.0,0.0,0.7718,0.7301,0.0,0.1352,0.5863,0.9602,0.2821,0.8133,0.09133,0.6344,0.3144,0.00753,0.2821,0.8474,0.02662,0.219,0.5139,0.1615;0.0,0.0,0.0,0.0,0.0,0.09055,0.09055,0.0,0.0,0.2382,0.09055,0.09055,0.09055,0.09055,0.09055,0.0,0.09055,0.09055,0.09055,0.8079,0.005219,0.09055,0.09055;0.0,0.0,0.0,0.0,0.0,0.6432,0.5968,0.0,0.1499,0.3115,0.1078,0.8485,0.7506,0.1724,0.6432,0.07611,0.7919,0.5097,0.8823,0.006161,0.3658,0.7985,0.3256;0.0,0.0,0.0,0.0,0.0,0.6163,0.01728,0.0,0.1727,0.8303,0.9022,0.6163,0.1837,0.9022,0.5651,0.2752,0.3963,0.6688,0.3248,0.04562,0.2451,0.07191,0.1068;0.0,0.0,0.0,0.0,0.0,0.0,0.7126,0.0,0.01496,0.01496,0.01496,0.0,0.01496,0.01496,0.01496,0.01496,0.01496,0.01496,0.01496,0.01496,0.2583,0.01496,0.01496;0.0,0.0,0.0,0.0,0.0,0.9368,0.3771,0.0,0.4722,0.5761,0.6299,0.8808,0.01702,0.5999,0.5542,0.7098,0.776,0.4722,0.9818,0.6176,0.01843,0.6802,0.4979;0.0,0.0,0.0,0.0,0.0,0.5504,0.1875,0.0,0.5614,0.7359,0.7294,0.9213,0.9386,0.389,0.1171,0.05143,0.2652,0.7812,0.7073,0.4506,0.8793,0.3993,0.1779;0.0,0.0,0.0,0.0,0.0,0.1775,0.7201,0.0,0.1612,0.7017,0.9922,0.8611,0.5946,0.4574,0.5946,0.1775,0.1058,0.002673,0.9922,0.2656,0.7068,0.893,0.7201;0.0,0.0,0.0,0.0,0.0,0.3411,0.4935,0.0,0.4935,0.8502,0.3411,0.5857,0.8502,0.08082,0.2922,0.08082,0.9443,0.6789,0.2468,0.2468,0.5159,0.468,0.3411;0.0,0.0,0.0,0.0,0.0,0.002403,0.4008,0.0,0.0148,0.6807,0.7994,0.1318,0.0148,0.9421,0.1318,0.4008,0.4008,0.1318,0.0148,0.0148,0.528,0.5236,0.5236;0.0,0.0,0.0,0.0,0.0,0.9743,0.864,0.0,0.7297,0.5138,0.9504,0.9236,0.2153,0.1688,0.4932,0.03461,0.06696,0.1963,0.3973,0.2543,0.8023,0.9378,0.1086;0.0,0.0,0.0,0.0,0.0,0.4175,0.9547,0.0,0.85,0.8883,0.03703,0.5266,0.7053,0.1295,0.85,0.5467,0.3521,0.8427,0.9153,0.01273,0.1677,0.6826,0.143;0.0,0.0,0.0,0.0,0.0,0.7799,0.9568,0.0,0.0777,0.9374,0.7415,0.7131,0.491,0.5888,0.6639,0.0833,0.2752,0.3879,0.1615,0.06187,0.8764,0.7415,0.7562;0.0,0.0,0.0,0.0,0.0,0.8311,0.2795,0.0,0.4624,0.2201,0.9637,0.9483,0.3457,0.009147,0.2349,0.8311,0.4374,0.7748,0.9832,0.2951,0.7183,0.5902,0.5902;0.0,0.0,0.0,0.0,0.0,0.1437,0.1437,0.0,0.6126,0.7525,0.7525,0.322,0.5559,0.1754,0.5559,0.2764,0.04806,0.1754,0.5098,0.7958,0.854,0.1754,0.2764;0.0,0.0,0.0,0.0,0.0,0.3034,0.7584,0.0,0.3423,0.92,0.479,0.3861,0.7683,0.1149,0.3034,0.4593,0.8452,0.7964,0.6058,0.06638,0.8188,0.7683,0.5375;0.0,0.0,0.0,0.0,0.0,0.8861,0.9687,0.0,0.1075,0.7073,0.6653,0.1219,0.7818,0.2038,0.7468,0.04404,0.9399,0.2224,0.4771,0.3704,0.6755,0.7818,0.9687;0.0,0.0,0.0,0.0,0.0,0.3838,0.00076,0.0,0.8499,0.564,0.00076,0.6974,0.3838,0.0183,0.3838,0.02288,0.3838,0.6974,0.02288,0.3838,0.7354,0.3838,0.00076;0.0,0.0,0.0,0.0,0.0,0.8008,0.9459,0.0,0.6178,0.8826,0.6961,0.2895,0.8537,0.02267,0.7202,0.2253,0.005049,0.3277,0.9744,0.3916,0.7895,0.761,0.4775;0.0,0.0,0.0,0.0,0.0,0.1172,0.5988,0.0,0.03984,0.2647,0.04902,0.5156,0.07354,0.4171,0.8754,0.2647,0.5988,0.8754,0.4464,0.3602,0.3773,0.5156,0.488;0.0,0.0,0.0,0.0,0.0,0.2447,0.7359,0.0,0.9146,0.7314,0.006306,0.4535,0.8249,0.0205,0.4392,0.1025,0.9146,0.3565,0.167,0.03999,0.6882,0.06636,0.07693;0.0,0.0,0.0,0.0,0.0,0.05488,0.8431,0.0,0.9165,0.8027,0.05488,0.5248,0.1531,0.9273,0.7826,0.1266,0.6091,0.4861,0.7826,0.555,0.5,0.03516,0.9817;0.0,0.0,0.0,0.0,0.0,0.4136,0.4268,0.0,0.9508,0.7043,0.3247,0.9747,0.7247,0.5271,0.9508,0.401,0.1747,0.2537,0.3728,0.1927,0.7015,0.2755,0.04122;0.0,0.0,0.0,0.0,0.0,0.688,0.5051,0.0,0.8159,0.688,0.8842,0.688,0.3808,0.8293,0.7207,0.04233,0.1222,0.4426,0.8293,0.4426,0.1591,0.2538,0.9318;0.0,0.0,0.0,0.0,0.0,0.1501,0.3094,0.0,0.8168,0.7891,0.3094,0.7166,0.7291,0.04963,0.3538,0.2439,0.956,0.6887,0.2269,0.253,0.6862,0.575,0.4533;0.0,0.0,0.0,0.0,0.0,0.7107,0.2954,0.0,0.1265,0.3717,0.6727,0.03994,0.01006,0.6443,0.8682,0.4423,0.598,0.4001,0.6325,0.05037,0.6752,0.002191,0.4001;0.0,0.0,0.0,0.0,0.0,0.4804,0.4804,0.0,0.4804,0.645,0.7208,0.2738,0.1228,0.4804,0.7208,0.1049,0.645,0.4804,0.7208,0.1942,0.3824,0.7208,0.1049;0.0,0.0,0.0,0.0,0.0,0.2347,0.8051,0.0,0.4417,0.2434,0.01732,0.6726,0.5621,0.433,0.8051,0.4995,0.8389,0.1225,0.6996,0.303,0.1837,0.4714,0.8995;0.0,0.0,0.0,0.0,0.0,0.9193,0.9295,0.0,0.2198,0.9895,0.7643,0.2198,0.2787,0.428,0.6731,0.7468,0.7335,0.14,0.157,0.5255,0.8111,0.01879,0.7643;0.0,0.0,0.0,0.0,0.0,0.2564,0.1965,0.0,0.6789,0.502,0.03833,0.3655,0.1965,0.5119,0.1617,0.8278,0.1965,0.5917,0.6658,0.5472,0.8827,0.1965,0.7243;0.0,0.0,0.0,0.0,0.0,0.01572,0.8141,0.0,0.5709,0.6738,0.727,0.1338,0.7727,0.7074,0.3205,0.9789,0.05164,0.3343,0.9675,0.3467,0.434,0.4761,0.5314;0.0,0.0,0.0,0.0,0.0,0.2375,0.6029,0.0,0.6793,0.2179,0.78,0.1608,0.3303,0.02875,0.2105,0.78,0.5594,0.6029,0.78,0.3227,0.002954,0.6793,0.6793;0.0,0.0,0.0,0.0,0.0,0.07485,0.07485,0.0,0.0,0.2126,0.0,0.07485,0.07485,0.07485,0.07485,0.07485,0.07485,0.07485,0.07485,0.0,0.4365,0.07485,0.0;0.0,0.0,0.0,0.0,0.0,0.6461,0.2145,0.0,0.89,0.8507,0.3338,0.9608,0.037,0.7953,0.9576,0.6898,0.7436,0.358,0.7148,0.2325,0.003511,0.01019,0.2953;0.0,0.0,0.0,0.0,0.0,0.1448,0.2835,0.0,0.2725,0.5917,0.1362,0.7681,0.2098,0.05131,0.2098,0.01973,0.3972,0.05942,0.5206,0.008301,0.7115,0.08232,0.8142;0.0,0.0,0.0,0.0,0.0,0.1883,0.7522,0.0,0.7249,0.8466,0.09806,0.8466,0.9642,0.4277,0.7522,0.7249,0.4459,0.07451,0.6197,0.5298,0.5474,0.2929,0.2929;0.0,0.0,0.0,0.0,0.0,0.5997,0.5294,0.0,0.007475,0.9848,0.9388,0.05827,0.5871,0.4842,0.05294,0.9591,0.4374,0.6761,0.4157,0.6479,0.6999,0.001808,0.1708;0.0,0.0,0.0,0.0,0.0,0.0,0.2006,0.0,0.0,0.3819,0.2006,0.2006,0.0,0.0,0.0,0.2006,0.2006,0.2006,0.2006,0.2006,0.005984,0.0,0.2006;0.0,0.0,0.0,0.0,0.0,0.1591,0.8176,0.0,0.1591,0.8176,0.01273,0.5302,0.4536,0.5302,0.01273,0.8176,0.3148,0.5302,0.5302,0.0376,0.5509,0.5302,0.3148;0.0,0.0,0.0,0.0,0.0,0.3237,0.008767,0.0,0.4794,0.7952,0.6819,0.1054,0.004135,0.004135,0.1054,0.3139,0.909,0.000779,0.6819,0.05953,0.127,0.4597,0.4597;0.0,0.0,0.0,0.0,0.0,0.2278,0.5424,0.0,0.000133,0.9614,0.9151,0.6153,0.0704,0.3954,0.1117,0.8347,0.5494,0.8986,0.1824,0.9215,0.2628,0.000966,0.09955;0.0,0.0,0.0,0.0,0.0,0.04262,0.04262,0.0,0.04262,0.1506,0.6321,0.04262,0.6321,0.04262,0.5191,0.04262,0.5191,0.5191,0.6321,0.04262,0.3593,0.5191,0.6321;0.0,0.0,0.0,0.0,0.0,0.000769,0.000769,0.0,0.000769,0.000769,0.000769,0.000769,0.000769,0.000769,0.000769,0.000769,0.000769,0.000769,0.000769,0.000769,0.0,0.000769,0.000769;0.0,0.0,0.0,0.0,0.0,0.9993,0.606,0.0,0.5878,0.5208,0.684,0.5503,0.9084,0.7903,0.3415,0.2665,0.02057,0.1826,0.9122,0.5308,0.8775,0.4423,0.1155;0.0,0.0,0.0,0.0,0.0,0.8199,0.01599,0.0,0.2243,0.7871,0.02265,0.4944,0.7536,0.2243,0.6409,0.06532,0.9661,0.5812,0.3164,0.04265,0.1686,0.4462,0.9835;0.0,0.0,0.0,0.0,0.0,0.3749,0.6272,0.0,0.3435,0.9595,0.1349,0.6126,0.1493,0.2868,0.1205,0.2868,0.3151,0.2577,0.2868,0.0988,0.384,0.02059,0.8072;0.0,0.0,0.0,0.0,0.0,0.9476,0.1019,0.0,0.6948,0.7301,0.3244,0.05439,0.7829,0.6532,0.03632,0.5789,0.3765,0.05439,0.5619,0.7143,0.309,0.4934,0.4713:0.0,0.0,0.8685,0.5565,0.0,0.893,0.2219,0.0,0.6351,0.6971,0.9551,0.5565,0.2685,0.7817,0.7512,0.1755,0.07,0.2877,0.7143,0.3338,0.7385,0.05004,0.6571;0.0,0.0,0.08926,0.5852,0.0,0.1703,0.07577,0.0,0.6598,0.7166,0.4727,0.8916,0.2479,0.1135,0.5924,0.271,0.9244,0.8487,0.7561,0.7967,0.4618,0.5567,0.03861;0.0,0.0,0.0,0.004974,0.0,0.004974,0.03233,0.0,0.01877,0.004974,0.1049,0.004974,0.004974,0.004974,0.004974,0.07884,0.004974,0.004974,0.004974,0.01338,0.008341,0.006556,0.006794;0.0,0.0,1.3e-05,0.5374,0.0,0.3319,0.0574,0.0,0.009114,0.3207,0.5012,0.47,0.003202,0.1226,0.5374,0.1848,0.5101,0.06193,0.3319,0.8708,0.1687,0.08669,0.7329;0.0,0.0,0.004749,0.4961,0.0,0.02254,0.1102,0.0,0.6772,0.5945,0.1177,0.04774,0.08922,0.3618,0.118,0.2329,0.4961,0.08922,0.4961,0.06253,0.08649,0.6108,0.1675;0.0,0.0,0.008302,0.229,0.0,0.124,0.2183,0.0,0.447,0.8794,0.6111,0.1842,0.5294,0.7589,0.4506,0.4091,0.8567,0.5969,0.3612,0.09605,0.6925,0.2473,0.4872;0.0,0.0,0.005143,0.8895,0.0,0.9126,0.07834,0.0,0.7337,0.6589,0.9004,0.4103,0.7734,0.7177,0.5623,0.8877,0.09109,0.06241,0.9204,0.1162,0.4284,0.2782,0.3371;0.0,0.0,0.9825,0.7929,0.0,0.6109,0.3777,0.0,0.7669,0.5053,0.5533,0.6801,0.7929,0.0187,0.6592,0.8004,0.5053,0.4392,0.1603,0.6543,0.8111,0.2323,0.7464;0.0,0.0,0.000108,0.492,0.0,0.7037,0.08646,0.0,0.01903,0.7037,0.1277,0.1744,0.6578,0.6894,0.4232,0.7028,0.3885,0.3885,0.02243,0.6171,0.6638,0.9077,0.7979;0.0,0.0,0.532,0.3287,0.0,0.1608,0.2099,0.0,0.5176,0.4826,0.152,0.01658,0.9804,1e-06,0.2816,0.4028,0.07481,0.3029,0.3789,0.3802,0.9972,0.2699,0.05325;0.0,0.0,0.04414,0.09306,0.0,0.1083,0.4124,0.0,0.3846,0.8919,0.6845,0.6547,0.697,0.9732,0.06632,0.5543,0.8984,0.4228,0.1083,0.02685,0.3458,0.3402,0.786;0.0,0.0,0.5823,0.05079,0.0,0.6063,0.000434,0.0,0.6765,0.4528,0.03553,0.1534,0.593,0.03696,0.7993,0.7563,0.8194,0.1307,0.05609,0.3199,0.2054,0.3392,0.2081;0.0,0.0,0.00711,0.09323,0.0,0.2777,0.779,0.0,0.5448,0.337,0.1419,0.3718,0.05089,0.1934,0.002882,0.8882,0.2527,0.001885,0.78,0.1125,0.4864,0.000334,0.5008;0.0,0.0,0.02239,0.3134,0.0,0.9521,0.2081,0.0,0.3105,0.9902,0.9007,0.7725,0.2095,0.4017,0.06192,0.3386,0.6944,0.1573,0.9004,0.6352,0.2154,0.3603,0.8575;0.0,0.0,0.7965,0.4511,0.0,0.8435,0.1984,0.0,0.4008,0.0682,0.1132,0.02088,0.3808,0.01007,0.2137,0.1275,0.4786,0.3131,0.1134,0.1128,0.2886,0.7494,0.6924;0.0,0.0,0.0,0.834,0.0,0.834,0.1194,0.0,0.08519,0.834,0.2479,0.834,0.03735,0.03735,0.03735,0.07406,0.03735,0.7332,0.834,0.06903,0.05148,0.04434,0.04533;0.0,0.0,0.5102,0.3469,0.0,0.6099,0.05125,0.0,0.8105,0.06892,0.9523,0.02986,0.6099,0.3469,0.3469,0.4569,0.9161,0.7554,0.05967,0.05761,0.7764,0.1618,0.8616;0.0,0.0,0.0469,0.0,0.0,0.0,1e-06,0.0,0.0,0.0,0.000119,0.0,0.0,0.0,0.0,3.8e-05,0.0,0.0,0.0,0.0,0.0,0.0,0.0;0.0,0.0,5e-05,0.6632,0.0,0.1356,0.2789,0.0,0.7367,0.1356,0.8442,0.9364,0.1356,0.6632,0.1356,0.02179,0.9364,0.6632,0.6632,0.7172,0.1655,0.1508,0.1529;0.0,0.0,0.699,0.7726,0.0,0.945,0.5887,0.0,0.3525,0.4583,0.9362,0.3895,0.3026,0.3985,0.1813,0.2377,0.1717,0.1717,0.1915,0.05078,0.4273,0.5833,0.4315;0.0,0.0,0.9058,0.2991,0.0,0.01244,0.1448,0.0,0.7153,0.8994,0.03762,0.508,0.9254,0.2773,0.2463,0.2424,0.5726,0.1839,0.1661,0.7258,0.9515,0.09577,0.03541;0.0,0.0,0.3511,0.000444,0.0,0.3115,0.4718,0.0,0.4182,0.3115,0.03898,0.000444,0.000444,0.3115,0.3115,0.5749,0.000444,0.000444,0.000444,0.388,0.8896,0.000666,0.3338;0.0,0.0,0.03402,0.7178,0.0,0.3385,0.008531,0.0,0.09571,0.4312,0.09872,0.2166,0.5554,0.1455,0.9846,0.02979,0.2635,0.2278,0.3678,0.8249,0.8284,0.4018,0.3903;0.0,0.0,0.9937,0.05493,0.0,0.7203,0.6802,0.0,0.4257,0.7298,0.1871,0.3722,0.9402,0.01279,0.5363,0.8778,0.1144,0.279,0.03435,0.06483,0.3164,0.1543,0.4457;0.0,0.0,0.9909,0.03072,0.0,0.7203,0.6593,0.0,0.3014,0.6808,0.02879,0.07733,0.9086,3e-06,0.3662,0.5358,0.1699,0.809,0.03356,0.2045,0.3177,0.07613,0.6298;0.0,0.0,0.0,0.4232,0.0,0.3475,0.6886,0.0,0.6768,0.7925,0.8399,0.7925,0.3718,0.4963,0.9882,0.1231,0.06784,0.4232,0.5457,0.5332,0.3051,0.8294,0.1631;0.0,0.0,0.0,0.07009,0.0,0.07009,0.1823,0.0,0.1381,0.07009,0.3324,0.07009,0.07009,0.07009,0.07009,3e-06,0.07009,0.07009,0.07009,0.0,0.09126,0.08071,0.0;0.0,0.0,0.7611,0.7526,0.0,0.2551,0.4135,0.0,0.3593,0.2551,0.8864,0.145,0.2551,0.7526,0.2551,0.8729,0.2551,0.2551,0.7526,0.208,0.7738,0.7639,0.7653;0.0,0.0,0.7854,0.2069,0.0,0.3197,0.08194,0.0,0.3573,0.295,0.09523,0.1438,0.4659,0.01495,0.2559,0.9806,0.5018,0.3478,0.2559,0.6757,0.1662,0.178,0.2512;0.0,0.0,0.007792,0.05379,0.0,0.6985,0.04395,0.0,0.5331,0.7604,0.8419,0.2674,0.1822,0.7901,0.3105,0.5722,0.4411,0.3105,0.2081,0.04608,0.2653,0.2259,0.2283;0.0,0.0,0.001707,0.7167,0.0,0.7371,0.1781,0.0,0.5467,0.9289,0.8688,0.3427,0.8789,0.1605,0.9289,0.9312,0.5818,0.2732,0.6628,0.2916,0.02595,0.6772,0.493;0.0,0.0,0.000108,0.4654,0.0,0.3752,0.6099,0.0,0.8789,0.6115,0.9295,0.2521,0.8822,0.3064,0.6115,0.6553,0.3752,0.6115,0.8822,0.6012,0.1231,0.5526,0.5549;0.0,0.0,0.705,0.3845,0.0,0.07278,0.02145,0.0,0.8521,0.4781,0.9033,0.2461,0.9357,0.4949,0.5477,0.8085,0.8168,0.3964,0.7537,0.8564,0.514,0.8548,0.9474;0.0,0.0,0.8166,0.3664,0.0,0.3664,0.1779,0.0,0.1353,0.3664,0.4938,0.3664,0.3664,0.1902,0.0547,0.4001,0.06934,0.7059,0.1477,0.2592,0.404,0.2608,0.08113;0.0,0.0,0.4569,0.004157,0.0,0.004157,0.02879,0.0,0.01641,0.004157,0.09716,0.004157,0.004157,0.004157,0.004157,0.07235,0.004157,0.004157,0.004157,0.01156,0.007095,0.005532,0.00574;0.0,0.0,0.6203,0.0323,0.0,0.3163,0.3384,0.0,0.813,0.4253,0.05095,0.5125,0.3788,0.5815,0.344,0.9288,0.3163,0.9349,0.6581,0.04768,0.3023,0.4586,0.7963;0.0,0.0,5e-06,0.994,0.0,0.8789,0.8842,0.0,0.3864,0.4012,0.4469,0.6642,0.05349,0.7162,0.8396,0.5664,0.3657,0.9075,0.576,0.748,0.8661,0.8052,0.4235;0.0,0.0,0.3365,0.6847,0.0,0.862,0.3493,0.0,0.753,0.7655,0.07545,0.7655,0.2219,0.3744,0.1054,0.9078,0.6373,0.1054,0.862,0.6642,0.6661,0.6525,0.2068;0.0,0.0,0.0524,0.0,0.0,0.0,2e-06,0.0,0.0,0.0,0.000165,0.0,0.0,0.0,0.0,5.5e-05,0.0,0.0,0.0,0.0,0.0,0.0,0.0;0.0,0.0,0.3401,0.6212,0.0,0.8534,0.1854,0.0,0.8336,0.7402,0.249,0.7402,0.4392,0.4794,0.6077,0.8775,0.8858,0.2835,0.9008,0.551,0.7869,0.2901,0.4359;0.0,0.0,0.0524,0.0,0.0,0.0,2e-06,0.0,0.0,0.0,0.000165,0.0,0.0,0.0,0.0,5.5e-05,0.0,0.0,0.0,0.0,0.0,0.0,0.0;0.0,0.0,0.574,0.2126,0.0,0.6111,0.9809,0.0,0.6925,0.803,0.9635,0.642,0.6111,0.1497,0.803,0.1907,0.159,0.5422,0.2492,0.272,0.765,0.05245,0.5355;0.0,0.0,0.0,0.561,0.0,0.673,0.9851,0.0,0.4543,0.7491,0.7437,0.6988,0.6988,0.9309,0.6988,0.813,0.648,0.6083,0.4102,0.7473,0.5319,0.8129,0.3361;0.0,0.0,0.09181,0.1192,0.0,0.2552,0.9358,0.0,0.005351,0.3852,0.1315,0.6465,0.1604,0.1693,0.01389,0.8479,0.5765,0.5919,0.2955,0.04618,0.3428,0.01437,0.205;0.0,0.0,0.5278,0.00449,0.0,0.09925,0.03606,0.0,0.04087,0.4403,0.03658,0.779,0.7168,0.6578,0.1607,0.5711,0.7075,0.2446,0.4198,0.04245,0.5196,0.07989,0.2303;0.0,0.0,0.05173,0.3343,0.0,0.8954,0.114,0.0,0.8762,0.7171,0.7017,0.6975,0.4271,0.007536,0.2598,0.1608,0.8688,0.5307,0.6174,0.5311,0.1801,0.2672,0.3314;0.0,0.0,0.7999,0.1482,0.0,0.4913,0.3638,0.0,0.3099,0.05134,0.5848,0.2832,0.4913,0.05134,0.2832,0.01619,0.01082,0.2832,0.05134,0.3584,0.06857,0.1637,0.5122;0.0,0.0,2.2e-05,0.4152,0.0,0.2034,0.000933,0.0,0.9528,0.8236,0.3164,0.3285,0.1481,0.5234,0.4152,0.04692,0.3285,0.9894,0.0104,0.1736,0.4526,0.4951,0.5755;0.0,0.0,0.08261,0.08149,0.0,0.7774,0.5123,0.0,0.8554,0.9423,0.46,0.8568,0.49,0.7658,0.6505,0.4522,0.6413,0.9804,0.02018,0.7536,0.9547,0.3538,0.3942;0.0,0.0,0.552,0.00036,0.0,0.8139,0.7592,0.0,0.7266,0.653,0.8346,0.01497,0.01497,0.00036,0.01497,0.1341,0.00036,0.01497,0.01497,0.03283,0.02257,0.8227,0.000574;0.0,0.0,9e-06,0.7982,0.0,0.1374,0.8095,0.0,0.5717,0.1341,0.7286,0.05588,0.1374,0.419,0.7211,0.1545,0.7982,0.1616,0.2946,0.04176,0.07407,0.1157,0.7859;0.0,0.0,0.2634,0.5667,0.0,0.03083,0.6948,0.0,0.2516,0.7283,0.5093,0.03083,0.8871,0.1768,0.1124,0.4056,0.2403,0.1665,0.4318,0.6211,0.6797,0.3293,0.5863;0.0,0.0,0.0,0.001814,0.0,0.001814,0.01683,0.0,0.0,0.001814,0.06829,0.001814,0.001814,0.001814,0.001814,0.04863,0.001814,0.001814,0.001814,0.005889,0.003356,0.00252,0.00263;0.0,0.0,0.001747,0.1618,0.0,0.08476,0.6378,0.0,0.2557,0.6038,0.4626,0.5549,0.268,0.08476,0.001442,0.04224,0.268,0.005237,0.3369,0.1639,0.05154,0.178,0.08714;0.0,0.0,0.006823,0.06889,0.0,0.4084,0.3568,0.0,0.394,0.1361,0.05287,0.5734,0.5372,0.332,0.08446,0.1523,0.04845,0.6464,0.3108,0.004711,0.06757,0.2614,0.4009;0.0,0.0,0.04247,0.3412,0.0,0.4327,0.4058,0.0,0.2423,0.6802,0.5537,0.6001,0.9227,0.1979,0.1979,0.7837,0.04703,0.6001,0.3412,0.738,0.1812,0.1663,0.02052;0.0,0.0,0.000358,0.5246,0.0,0.5246,0.6597,0.0,0.002979,0.5246,0.3295,0.2283,0.5246,0.5246,0.2283,0.4955,0.07172,0.2283,0.07172,0.3013,0.264,0.5426,0.545;0.0,0.0,0.000802,0.3311,0.0,0.3311,0.1583,0.0,0.4367,0.3311,8.1e-05,0.05794,0.3311,0.3311,0.3311,0.5889,0.3311,0.3311,0.3311,0.4069,0.3687,0.3507,0.3533;0.0,0.0,3.9e-05,0.3547,0.0,0.2978,0.8918,0.0,0.765,0.5106,0.004041,0.5106,0.07184,0.6993,0.4161,0.07318,0.8003,0.9162,0.8377,0.01171,0.2801,0.1154,0.377;0.0,0.0,6e-06,0.4311,0.0,0.1855,0.6056,0.0,0.696,0.5896,0.03689,0.6165,0.1855,0.8686,0.4311,0.02094,0.7727,0.7451,0.6165,0.000616,0.4303,0.4124,0.453;0.0,0.0,0.4101,0.7984,0.0,0.5659,0.9387,0.0,0.6609,0.395,0.1397,0.2948,0.6833,0.7438,0.3807,0.4676,0.2458,0.2097,0.8289,0.7606,0.2444,0.4873,0.6609;0.0,0.0,0.0,0.8339,0.0,0.1001,0.02232,0.0,0.2814,0.9165,0.6828,0.5671,0.9165,0.9165,0.2086,0.02814,0.06633,0.9165,0.1641,0.6991,0.8221,0.2473,0.2086;0.0,0.0,0.2108,0.8222,0.0,0.7494,0.3138,0.0,0.8636,0.8551,0.9812,0.7053,0.2786,0.8222,0.1665,0.1085,0.3306,0.8551,0.9562,0.4066,0.7298,0.3992,0.3004;0.0,0.0,1.5e-05,0.565,0.0,0.4492,0.9801,0.0,0.1416,0.7839,0.3034,0.3221,0.4287,0.4621,0.944,0.4203,0.7652,0.8608,0.3674,0.3518,0.3807,0.8009,0.9711;0.0,0.0,0.0,0.06774,0.0,0.06774,0.1757,0.0,0.1332,0.825,8.5e-05,0.06774,0.0,0.06774,0.06774,0.9123,0.06774,0.825,0.06774,0.1121,0.0,0.07798,0.07941;0.0,0.0,0.1397,0.3135,0.0,0.2514,0.1007,0.0,0.6592,0.5735,0.1161,0.4543,0.4543,0.4543,0.5735,0.2883,0.2811,0.7124,0.7124,0.6362,0.407,0.5904,0.5926;0.0,0.0,0.7418,0.5227,0.0,0.2287,0.3321,0.0,0.02407,0.2287,0.1207,0.5227,0.09181,0.06128,0.5227,0.1222,0.5227,0.2287,0.001032,0.59,0.5569,0.04655,0.4427;0.0,0.0,0.00895,0.004899,0.0,0.2024,0.8772,0.0,0.05286,0.5051,0.1687,0.3736,0.4268,0.00407,1.8e-05,0.9077,0.03857,0.01975,0.5051,0.000312,0.4805,0.1197,0.3959;0.0,0.0,0.0,0.6404,0.0,0.9965,0.532,0.0,0.8547,0.6404,0.2616,0.9265,0.6808,0.86,0.2504,0.1293,0.9182,0.816,0.299,0.358,0.686,0.778,0.6748;0.0,0.0,0.0528,0.4608,0.0,0.3798,0.1054,0.0,0.02821,0.475,0.9287,0.5743,0.109,0.04014,0.5099,0.006359,0.4974,0.4068,0.4068,0.9577,0.3094,0.1396,0.7065;0.0,0.0,3.4e-05,0.4116,0.0,0.3646,0.2445,0.0,0.05446,0.7312,0.7394,0.912,0.1132,0.3646,0.6218,0.2531,0.5901,0.08962,0.3567,0.817,0.5262,0.1796,0.3144;0.0,0.0,0.0,0.6031,0.0,0.6031,0.1873,0.0,0.1436,0.0751,0.3326,0.0751,0.0751,0.6031,0.0751,0.01248,0.0751,0.000106,0.6031,0.6628,0.09666,0.08594,0.08745;0.0,0.0,1e-06,0.9146,0.0,0.5608,0.482,0.0,0.5721,0.8444,0.3157,0.6528,0.2514,0.8639,0.7605,0.7821,0.4678,0.9275,0.2076,0.9031,0.6954,0.4619,0.9316;0.0,0.0,0.0768,0.7462,0.0,0.1817,0.2473,0.0,0.4217,0.3294,0.1808,0.5874,0.7097,0.1817,0.1135,0.08938,0.4489,0.7462,0.7651,0.7342,0.5738,0.5158,0.1179;0.0,0.0,0.295,0.3578,0.0,0.2625,0.3273,0.0,0.1818,0.536,0.1648,0.2301,0.3882,0.1431,0.7009,0.7772,0.2792,0.4487,0.02826,0.434,0.713,0.42,0.3451;0.0,0.0,1.3e-05,0.2547,0.0,0.2547,0.413,0.0,0.3589,0.2547,0.002979,1e-06,0.2547,0.2547,0.2547,0.001423,0.2547,0.2547,0.2547,1.4e-05,0.291,0.2735,0.276;0.0,0.0,0.9577,0.07081,0.0,0.2961,0.001346,0.0,0.4184,0.3282,0.1547,0.102,0.5391,0.9468,0.8453,0.9232,0.9581,0.931,0.3282,0.4746,0.5477,0.4809,0.01751;0.0,0.0,0.5298,0.05161,0.0,0.1279,0.67,0.0,0.6949,0.4858,0.1849,0.03339,0.862,0.2798,0.9187,0.4006,0.6654,0.9187,0.1044,0.2725,0.8748,0.3317,0.5338;0.0,0.0,0.7392,0.07097,0.0,0.8403,0.9143,0.0,0.4996,0.9945,0.8632,0.513,0.04487,0.5316,0.4711,0.6161,0.7422,0.5896,0.513,0.7677,0.7456,0.9613,0.5093;0.0,0.0,0.01745,0.9602,0.0,0.6344,0.2753,0.0,0.1926,0.7718,0.2867,0.8133,0.08434,0.6109,0.5892,0.1046,0.5139,0.3144,0.1881,0.02113,0.0079,0.6997,0.126;0.0,0.0,2.3e-05,0.09055,0.0,0.09055,0.2126,0.0,0.1659,0.8079,0.914,0.8079,0.09055,0.09055,0.09055,0.3192,0.09055,0.09055,0.09055,0.1422,0.1146,0.0,0.1044;0.0,0.0,1e-06,0.6878,0.0,0.2469,0.6701,0.0,0.8617,0.5968,0.7583,0.121,0.6233,0.5968,0.3886,0.1807,0.2288,0.9987,0.9742,0.2829,0.1097,0.8223,0.9465;0.0,0.0,0.006205,0.8044,0.0,0.4974,0.0282,0.0,0.6523,0.8303,0.8943,0.3248,0.2987,0.8303,0.09702,0.5755,0.3963,0.3142,0.8044,0.5109,0.08751,0.1224,0.3743;0.0,0.0,0.01588,0.01496,0.0,0.01496,0.06627,0.0,0.7759,0.7126,0.8664,0.7126,0.7126,0.01496,0.7126,0.1346,0.01496,0.01496,0.01496,0.03286,0.02257,0.01864,0.727;0.0,0.0,0.1657,0.7676,0.0,0.2463,0.00684,0.0,0.00051,0.2558,0.5324,0.2647,0.7948,0.05041,0.2463,0.2529,0.06589,0.1606,0.4722,0.823,0.7585,0.8867,0.7797;0.0,0.0,0.4188,0.1875,0.0,0.4934,0.07129,0.0,0.1175,0.6273,0.6395,0.539,0.7812,0.7187,0.6069,0.649,0.5162,0.4934,0.4598,0.3592,0.2415,0.8082,0.6353;0.0,0.0,0.0,0.7154,0.0,0.5207,0.971,0.0,0.3512,0.9706,0.9358,0.4927,0.2656,0.9072,0.76,0.8654,0.9476,0.7201,0.9024,0.3404,0.7436,0.6955,0.9809;0.0,0.0,0.127,0.3411,0.0,0.04586,0.006255,0.0,0.3117,0.8201,0.2713,0.07214,0.01415,0.7569,0.02056,0.2297,0.4363,0.4363,0.5128,0.1247,0.933,0.2514,0.5706;0.0,0.0,0.5754,0.0,0.0,0.002403,0.2721,0.0,0.2204,0.0148,0.08068,0.0148,0.1318,0.0148,0.7994,0.05808,0.9421,0.5236,0.1318,0.1933,0.5582,0.8089,0.4232;0.0,0.0,0.02764,0.6703,0.0,0.4932,0.8592,0.0,0.7697,0.8921,0.8472,0.4932,0.4932,0.918,0.6445,0.6485,0.6703,0.7056,0.325,0.2675,0.6732,0.6,0.3476;0.0,0.0,0.0,0.941,0.0,0.8726,0.6788,0.0,0.8174,0.6558,0.7945,0.1568,0.5266,0.5665,0.6424,0.1756,0.9012,0.6257,0.7245,0.5392,0.8376,0.8819,0.6806;0.0,0.0,0.1071,0.5626,0.0,0.82,0.329,0.0,0.2756,0.974,0.3493,0.3879,0.2293,0.7415,0.5626,0.867,0.2415,0.7131,0.8962,0.5783,0.5445,0.1777,0.9144;0.0,0.0,0.9987,0.2561,0.0,0.9039,0.6348,0.0,0.5988,0.5682,0.5844,0.9429,0.2795,0.7078,0.2951,0.2105,0.8081,0.2732,0.007192,0.5345,0.5759,0.8309,0.4593;0.0,0.0,0.7962,0.6514,0.0,0.8554,0.3862,0.0,0.3197,0.2181,0.6359,0.6514,0.6126,0.5098,0.3682,0.2897,0.7958,0.3432,0.05671,0.7936,0.6343,0.04598,0.1238;0.0,0.0,0.09591,0.8604,0.0,0.42,0.9591,0.0,0.5584,0.5059,0.01721,0.2243,0.4137,0.2071,0.5695,0.4717,0.7042,0.8604,0.2071,0.1009,0.5711,0.2064,0.941;0.0,0.0,1e-05,0.7498,0.0,0.5435,0.5033,0.0,0.6131,0.7498,0.2299,0.3704,0.4335,0.7818,0.6155,0.8892,0.1023,0.5876,0.4335,0.8187,0.5769,0.5158,0.8925;0.0,0.0,0.0,0.6974,0.0,0.02288,0.7925,0.0,0.7636,0.3838,0.9336,0.6974,0.02288,0.6974,0.3838,0.1654,0.00076,0.8499,0.8499,0.4593,0.001537,0.7107,0.4061;0.0,0.0,0.00547,0.5075,0.0,0.4594,0.02045,0.0,0.0905,0.5461,0.4439,0.4224,0.275,0.781,0.4224,0.3205,0.7717,0.1455,0.4677,0.0389,0.5553,0.8102,0.9651;0.0,0.0,0.4395,0.1395,0.0,0.02433,0.4235,0.0,0.2007,0.8754,0.3129,0.4171,0.4464,0.5988,0.8754,0.5297,0.8754,0.3357,0.5988,0.4359,0.6295,0.06168,0.8193;0.0,0.0,0.0,0.7359,0.0,0.9146,0.7408,0.0,0.3882,0.8468,0.8497,0.9559,0.5684,0.9559,0.8468,0.07891,0.9559,0.4535,0.9146,0.571,0.6242,0.9482,0.148;0.0,0.0,0.0,0.9864,0.0,0.4652,0.961,0.0,0.1646,0.9753,0.638,0.857,0.4464,0.9945,0.4861,0.131,0.6395,0.9018,0.8431,0.4034,0.06505,0.8839,0.8194;0.0,0.0,0.2306,0.3874,0.0,0.149,0.3151,0.0,0.7528,0.8058,0.09084,0.8968,0.2222,0.04461,0.359,0.04949,0.4997,0.3728,0.2995,0.5697,0.1894,0.2511,0.41;0.0,0.0,0.0,0.9318,0.0,0.9318,0.342,0.0,0.543,0.7713,0.7484,0.4426,0.2976,0.7207,0.8293,0.7214,0.688,0.2976,0.7713,0.3207,0.7136,0.8246,0.8385;0.0,0.0,0.2954,0.8938,0.0,0.8041,0.8835,0.0,0.4316,0.08251,0.1335,0.7825,0.4944,0.2348,0.8597,0.5291,0.7975,0.9568,0.05233,0.2997,0.5818,0.4725,0.8347;0.0,0.0,7.3e-05,0.598,0.0,0.6727,0.7741,0.0,0.8645,0.8424,0.6727,0.7938,0.8424,0.5818,0.392,0.7064,0.9755,0.6443,0.7107,0.6891,0.4376,0.1887,0.7974;0.0,0.0,0.001166,0.003335,0.0,0.2738,0.8091,0.0,0.2927,0.1942,0.462,0.3011,0.3011,0.1228,0.7208,0.09958,0.1626,0.645,0.1942,0.04976,0.3385,0.137,0.7348;0.0,0.0,0.000262,0.8719,0.0,0.07451,0.1789,0.0,0.21,0.6726,0.2821,0.6726,0.7561,0.4073,0.7179,0.03783,0.5277,0.3305,0.5227,0.8305,0.8772,0.186,0.5329;0.0,0.0,0.8859,0.9538,0.0,0.2787,0.8584,0.0,0.3335,0.01879,0.5387,0.3511,0.8389,0.7643,0.9514,0.8935,0.3007,0.306,0.1826,0.8982,0.2448,0.7455,0.3888;0.0,0.0,0.1187,0.1051,0.0,0.8468,0.2334,0.0,0.8681,0.9689,0.8008,0.4632,0.9689,0.5011,0.5276,0.1464,0.3655,0.6422,0.7243,0.5802,0.4406,0.5647,0.875;0.0,0.0,0.9333,0.05164,0.0,0.05713,0.5456,0.0,0.9553,0.8064,0.7923,0.9088,0.7827,0.595,0.6204,0.6518,0.727,0.3762,0.9536,0.5481,0.8629,0.5619,0.5785;0.0,0.0,0.000793,0.00729,0.0,0.5098,0.779,0.0,0.4747,0.6186,0.0623,0.3793,0.1215,0.2495,0.09901,0.8882,0.5453,0.05683,0.78,0.08902,0.5603,0.01902,0.4017;0.0,0.0,0.0,0.07485,0.0,0.07485,0.188,0.0,0.1439,0.07485,0.3355,0.07485,0.0,0.07485,0.07485,2e-06,0.07485,0.07485,0.07485,0.1218,0.09653,0.08575,0.08727;0.0,0.0,0.0,0.8209,0.0,0.909,0.9434,0.0,0.3814,0.9765,0.6562,0.5487,0.0666,0.7563,0.8507,0.4014,0.4249,0.5968,0.7814,0.797,0.1537,0.7823,0.4709;0.0,0.0,0.0,0.8192,0.0,0.9975,0.7335,0.0,0.09018,0.6966,0.8438,0.8782,0.4132,0.8246,0.8246,0.6898,0.9404,0.2835,0.8923,0.5422,0.9138,0.5165,0.8155;0.0,0.0,0.002085,0.2929,0.0,0.326,0.8016,0.0,0.07548,0.9642,0.8727,0.9891,0.8466,0.2929,0.1136,0.2698,0.585,0.7249,0.1358,0.6777,0.2712,0.9303,0.6374;0.0,0.0,0.435,0.2019,0.0,0.8295,0.1507,0.0,0.7386,0.685,0.6753,0.4278,0.3264,0.07494,0.4842,0.3155,0.03195,0.119,0.09571,0.4588,0.0248,0.1083,0.5847;0.0,0.0,0.1065,0.0,0.0,0.0,3.6e-05,0.0,0.3002,0.0,0.001209,0.2006,0.2006,0.0,0.2006,0.000515,0.2006,0.2006,0.0,0.2709,1e-06,0.2182,0.2206;0.0,0.0,0.6258,0.006138,0.0,0.8176,0.4734,0.0,0.2521,0.3148,0.06729,0.1136,0.3148,0.1136,0.5302,0.2078,0.4536,0.8176,0.2657,0.8489,0.8338,0.2232,0.8273;0.0,0.0,0.6738,0.2075,0.0,0.4047,0.4361,0.0,0.6717,0.1355,0.2329,0.002812,0.909,5.3e-05,0.222,0.9444,0.85,0.000428,0.08785,0.1222,0.242,0.2402,0.885;0.0,0.0,0.6343,0.1824,0.0,0.1987,0.2167,0.0,0.5857,0.6953,0.6304,0.5146,0.7582,7.3e-05,0.7582,0.8413,0.6153,0.7015,0.176,0.1771,0.008728,0.3816,0.02975;0.0,0.0,0.0,0.6321,0.0,0.6321,0.09405,0.0,0.6117,0.6321,0.2614,0.6321,0.04262,0.6321,0.5191,0.8028,0.6321,0.6321,0.04262,0.07678,0.5534,0.6474,0.05131;0.0,0.0,0.359,0.000769,0.0,0.000769,0.009661,0.0,0.004632,0.000769,0.0,0.000769,0.000769,0.000769,0.000769,0.03224,0.000769,0.000769,0.000769,0.00293,0.001547,0.001117,0.001173;0.0,0.0,0.901,0.1652,0.0,0.3196,0.3475,0.0,0.6092,0.8757,0.04079,0.0397,0.7503,0.684,0.922,0.8205,0.5503,0.03364,0.6702,0.1873,0.1666,0.8851,0.3323;0.0,0.0,0.3802,0.6221,0.0,0.3559,0.8238,0.0,0.6345,0.6519,0.9144,0.9462,0.5963,0.8729,0.6221,0.9907,0.8539,0.6964,0.3761,0.195,0.05819,0.01988,0.9681;0.0,0.0,0.1022,0.4326,0.0,0.7087,0.4487,0.0,0.7735,0.9771,0.2398,0.8529,0.8649,0.4025,0.8872,0.2189,0.9737,0.4586,0.4586,0.3332,0.695,0.09241,0.1367;0.0,0.0,4.1e-05,0.1759,0.0,0.03373,0.5251,0.0,0.9178,0.674,0.308,0.2396,0.2015,0.5877,0.6893,0.5807,0.000174,0.02277,0.1374,0.2636,0.3168,0.2383,0.3359:0.0,0.0,0.0,0.05335,0.0,0.8663,0.3579,0.0,0.7602,0.6944,0.8257,0.3165,0.2867,0.9448,0.06546,0.5423,0.3071,0.4538,0.6206,0.3682,0.0,0.9165,0.7287;0.0,0.0,0.0,0.3145,0.0,0.1798,0.8916,0.0,0.5924,0.6709,0.3774,0.6429,0.9005,0.5239,0.1416,0.4254,0.5239,0.5739,0.7561,0.8788,0.0,0.8916,0.09225;0.0,0.0,0.0,0.004974,0.0,0.004974,0.004974,0.0,0.004974,0.03233,0.004974,0.004974,0.0135,0.004974,0.004974,0.006794,0.004974,0.004974,0.004974,0.004974,0.0,0.004974,0.004974;0.0,0.0,0.0,0.5374,0.0,0.8848,0.004251,0.0,0.2562,0.5543,0.6447,0.5374,0.4086,0.1906,0.5374,0.3429,0.5374,0.2872,0.3207,0.2956,0.0,0.47,0.7188;0.0,0.0,0.0,0.4961,0.0,0.3618,0.3618,0.0,0.219,0.6354,0.03311,0.4961,0.5661,0.4961,0.219,0.3841,0.5945,0.3618,0.4961,0.1498,0.0,0.04774,0.219;0.0,0.0,0.0,0.09478,0.0,0.9348,0.8208,0.0,0.5859,0.8567,0.2712,0.5294,0.2535,0.056,0.056,0.7713,0.5294,0.4456,0.056,0.4168,0.0,0.3612,0.1842;0.0,0.0,0.0,0.7383,0.0,0.4705,0.8625,0.0,0.9768,0.3104,0.06963,0.4795,0.9608,0.9466,0.8363,0.5104,0.4637,0.2316,0.4415,0.6782,0.0,0.6411,0.3412;0.0,0.0,0.0,0.1603,0.0,0.5053,0.1506,0.0,0.9357,0.339,0.8555,0.7929,0.4943,0.1807,0.03261,0.8038,0.7328,0.339,0.2143,0.3175,0.0,0.0187,0.01246;0.0,0.0,0.0,0.1012,0.0,0.7762,0.4763,0.0,0.5041,0.6199,0.6894,0.5233,0.9103,0.7762,0.7762,0.6087,0.7691,0.7037,0.2541,0.4063,0.0,0.8722,0.9549;0.0,0.0,0.0,0.2281,0.0,0.02052,0.003136,0.0,0.6669,0.2482,0.7901,0.991,0.1647,0.001989,0.5654,0.02856,0.1859,0.2618,0.3554,0.1133,0.0,0.9259,0.01324;0.0,0.0,0.0,0.06251,0.0,0.9517,0.9674,0.0,0.6706,0.8919,0.697,0.3402,0.5887,0.1162,0.1162,0.8192,0.2787,0.7251,0.7169,0.6297,0.0,0.5941,0.09922;0.0,0.0,0.0,0.00012,0.0,0.000791,0.3661,0.0,0.01673,0.6776,0.162,0.001245,0.01095,0.6425,0.3033,0.6003,0.04233,0.1416,0.162,0.04233,0.0,0.0254,0.00012;0.0,0.0,0.0,0.01914,0.0,0.1516,0.2144,0.0,0.327,0.5675,0.06801,0.005187,0.279,0.3684,0.2072,0.2348,0.327,0.1934,0.1875,0.327,0.0,0.3177,0.1389;0.0,0.0,0.0,0.3134,0.0,0.2807,0.1951,0.0,0.1823,0.9874,0.6944,0.4311,0.8024,0.9087,0.1403,0.9613,0.9737,0.1029,0.721,0.8883,0.0,0.8066,0.8941;0.0,0.0,0.0,0.1327,0.0,0.3808,0.3382,0.0,0.6134,0.7185,0.0795,0.671,0.006072,0.1781,0.1134,0.04442,0.7091,0.01944,0.5377,0.3056,0.0,0.1134,0.008899;0.0,0.0,0.0,0.7332,0.0,0.03735,0.834,0.0,0.7332,0.7332,0.7332,0.03735,0.8631,0.03735,0.834,0.843,0.834,0.03735,0.03735,0.7332,0.0,0.03735,0.834;0.0,0.0,0.0,0.7554,0.0,0.09176,0.1327,0.0,0.06892,0.466,0.02569,0.06892,0.4236,0.0818,0.4095,0.7438,0.6609,0.1561,0.6609,0.04919,0.0,0.007282,0.3469;0.0,0.0,0.0,0.0,0.0,0.0,0.0,0.0,0.0,1e-06,0.0,0.0,0.0,0.0,0.0,0.0,0.0,0.0,0.0,0.0,0.0,0.0,0.0;0.0,0.0,0.0,0.9364,0.0,0.6632,0.6632,0.0,0.1356,0.7691,0.1356,0.1356,0.7177,0.6632,0.6632,0.9401,0.6632,0.1356,0.6632,0.1356,0.0,0.9364,0.000278;0.0,0.0,0.0,0.9163,0.0,0.9889,0.04099,0.0,0.1626,0.4862,0.7928,0.3895,0.3617,0.5025,0.1813,0.6961,0.1549,0.3604,0.7472,0.3985,0.0,0.6074,0.0016;0.0,0.0,0.0,0.2463,0.0,0.3328,0.007742,0.0,0.8736,0.8576,0.311,0.07826,0.389,0.8226,0.3328,0.008221,0.3449,0.2037,0.6152,0.4513,0.0,0.2153,0.6483;0.0,0.0,0.0,0.000444,0.0,0.000444,0.000444,0.0,0.000444,0.006931,0.3115,0.000444,0.001923,0.3115,0.3115,0.3338,0.000444,0.000444,0.000444,0.3115,0.0,0.3115,0.000444;0.0,0.0,0.0,0.05845,0.0,0.04821,0.9887,0.0,0.5055,0.8986,0.4032,0.8943,0.4157,0.8655,0.3114,0.4891,0.8471,0.3678,0.6375,0.7279,0.0,0.3493,0.4923;0.0,0.0,0.0,0.9273,0.0,0.7595,0.9851,0.0,0.02567,0.09474,0.9163,0.009842,0.4375,0.02832,0.8744,0.4871,0.5494,0.8202,0.8349,0.1391,0.0,0.07155,0.0836;0.0,0.0,0.0,0.8293,0.0,0.4693,0.9574,0.0,0.856,0.04411,0.8428,0.04773,0.2052,0.000654,0.8716,0.3373,0.2913,0.2003,0.3945,0.1325,0.0,0.02764,0.2658;0.0,0.0,0.0,0.5581,0.0,0.7759,0.8597,0.0,0.855,0.6183,0.8897,0.8982,0.8069,0.6927,0.7594,0.9851,0.9965,0.7106,0.3718,0.2447,0.0,0.7759,0.9358;0.0,0.0,0.0,0.07009,0.0,0.0,0.0,0.0,0.07009,0.1823,0.07009,0.07009,0.1167,0.07009,0.07009,0.08219,0.07009,0.07009,0.0,0.07009,0.0,0.07009,0.07009;0.0,0.0,0.0,0.2551,0.0,0.01289,0.2551,0.0,0.004209,0.06003,0.2551,0.2551,0.794,0.2551,0.2551,0.7653,0.2551,0.01289,0.2551,0.7526,0.0,0.2551,0.7526;0.0,0.0,0.0,0.0467,0.0,0.2559,0.4775,0.0,0.1934,0.6102,0.5618,0.4775,0.06668,0.6102,0.1934,0.6283,0.1488,0.1161,0.3478,0.4589,0.0,0.5938,0.0283;0.0,0.0,0.0,0.008938,0.0,0.7901,0.6906,0.0,0.3815,0.4411,0.3264,0.2081,0.03373,0.03096,0.03515,0.8012,0.6047,0.4729,0.3815,0.4158,0.0,0.0116,0.2297;0.0,0.0,0.0,0.7167,0.0,0.5572,0.2543,0.0,0.054,0.8955,0.1749,0.3427,0.7809,0.7167,0.3979,0.3398,0.9289,0.6628,0.9915,0.9192,0.0,0.5572,0.5572;0.0,0.0,0.0,0.8417,0.0,0.8822,0.2341,0.0,0.2014,0.8946,0.4654,0.3407,0.5376,0.3752,0.5349,0.2734,0.8417,0.4654,0.8822,0.3611,0.0,0.3064,0.6115;0.0,0.0,0.0,0.0417,0.0,0.8073,0.2461,0.0,0.2353,0.4175,0.7262,0.1432,0.1947,0.4781,0.9632,0.7664,0.9632,0.1328,0.2579,0.8168,0.0,0.6851,0.6851;0.0,0.0,0.0,0.7059,0.0,0.3664,0.5935,0.0,0.5935,0.1902,0.1902,0.7059,0.4426,0.03524,0.7059,0.3887,0.7059,0.1162,0.5935,0.1902,0.0,0.7059,0.7059;0.0,0.0,0.0,0.004157,0.0,0.004157,0.004157,0.0,0.004157,0.02879,0.004157,0.004157,0.01167,0.004157,0.004157,0.00574,0.004157,0.004157,0.004157,0.004157,0.0,0.004157,0.004157;0.0,0.0,0.0,0.004143,0.0,0.1395,0.937,0.0,0.1862,0.3163,0.5207,0.2057,0.9378,0.057,0.67,0.3386,0.2335,0.01612,0.7747,0.08697,0.0,0.8561,0.6269;0.0,0.0,0.0,0.3915,0.0,0.9708,0.3246,0.0,0.6304,0.6023,0.8126,0.515,0.7748,0.4012,0.8973,0.5951,0.9519,0.42,0.2463,0.5678,0.0,0.7162,0.7162;0.0,0.0,0.0,0.8164,0.0,0.829,0.893,0.0,0.6045,0.8164,0.829,0.401,0.5268,0.09694,0.8022,0.7108,0.8379,0.4296,0.862,0.5258,0.0,0.3184,0.1301;0.0,0.0,0.0,0.0,0.0,0.0,0.0,0.0,0.0,2e-06,0.0,0.0,0.0,0.0,0.0,0.0,0.0,0.0,0.0,0.0,0.0,0.0,0.0;0.0,0.0,0.0,0.8607,0.0,0.2707,0.9765,0.0,0.8357,0.7951,0.7279,0.2947,0.7916,0.09111,0.7577,0.9128,0.8216,0.1191,0.8084,0.1436,0.0,0.5197,0.5683;0.0,0.0,0.0,0.0,0.0,0.0,0.0,0.0,0.0,2e-06,0.0,0.0,0.0,0.0,0.0,0.0,0.0,0.0,0.0,0.0,0.0,0.0,0.0;0.0,0.0,0.0,0.273,0.0,0.7589,0.4751,0.0,0.5147,0.9175,0.07615,0.2957,0.3374,0.2844,0.8602,0.1576,0.2126,0.4118,0.1132,0.803,0.0,0.1217,0.9147;0.0,0.0,0.0,0.6988,0.0,0.8427,0.8901,0.0,0.648,0.8036,0.6988,0.7845,0.6257,0.6798,0.9518,0.8963,0.7845,0.8979,0.1772,0.6798,0.0,0.5392,0.8271;0.0,0.0,0.0,0.5765,0.0,0.5519,0.04702,0.0,0.5519,0.8555,0.103,0.001419,0.03504,0.9431,0.001819,0.1637,0.5239,0.1461,0.9462,0.4596,0.0,0.1323,0.2287;0.0,0.0,0.0,0.3987,0.0,0.15,0.3085,0.0,0.2446,0.7733,0.001109,0.4967,0.001254,0.9635,0.01565,0.179,0.2344,1.5e-05,0.7833,0.5183,0.0,0.5474,0.03052;0.0,0.0,0.0,0.4408,0.0,0.8688,0.2358,0.0,0.9085,0.3469,0.1492,0.5817,0.4782,0.1754,0.6174,0.5227,0.7662,0.7849,0.5448,0.8818,0.0,0.1668,0.1848;0.0,0.0,0.0,0.05134,0.0,0.4913,0.05134,0.0,0.2832,0.4421,0.01082,0.001097,0.003957,0.4913,0.01082,0.5122,0.2832,0.01789,0.004107,0.01789,0.0,0.2832,0.2832;0.0,0.0,0.0,0.02297,0.0,0.01352,0.1837,0.0,0.9329,0.6084,0.3285,0.9546,0.9317,0.6561,0.9233,0.04843,0.9624,0.5432,0.6777,0.01725,0.0,0.2335,0.767;0.0,0.0,0.0,0.8115,0.0,0.8568,0.49,0.0,0.7658,0.5605,0.7313,0.613,0.6452,0.6505,0.613,0.5391,0.05994,0.7313,0.7484,0.8424,0.0,0.8568,0.3341;0.0,0.0,0.0,0.01497,0.0,0.01497,0.01497,0.0,0.8139,0.8139,0.01497,0.653,0.03306,0.01497,0.8139,0.01918,0.01497,0.01497,0.653,0.8139,0.0,0.01497,0.01497;0.0,0.0,0.0,0.1945,0.0,0.07898,0.1945,0.0,0.1341,0.7982,0.8583,0.7982,0.9469,0.9058,0.935,0.2743,0.419,0.419,0.1374,0.5167,0.0,0.03816,0.5167;0.0,0.0,0.0,0.2854,0.0,0.6015,0.3447,0.0,0.6129,0.5176,0.3212,0.7023,0.6118,0.197,0.719,0.06019,0.3857,0.000369,0.6336,0.3857,0.0,0.05033,0.9274;0.0,0.0,0.0,0.001814,0.0,0.001814,0.001814,0.0,0.001814,0.01683,0.001814,0.001814,0.005952,0.001814,0.001814,0.00263,0.001814,0.001814,0.001814,0.001814,0.0,0.001814,0.001814;0.0,0.0,0.0,0.6911,0.0,0.6911,0.3369,0.0,0.7732,0.2031,0.4984,0.4984,0.08199,0.04091,0.9779,0.3978,0.3755,0.7732,0.1566,0.8856,0.0,0.000345,0.1618;0.0,0.0,0.0,0.9158,0.0,0.6464,0.6464,0.0,0.3108,0.4984,0.1361,0.1146,0.6577,0.1482,0.5547,0.3331,0.02955,0.7682,0.3108,0.61,0.0,0.2022,0.54;0.0,0.0,0.0,0.5076,0.0,0.6001,0.6001,0.0,0.1506,0.1436,0.6001,0.2475,0.3221,0.4327,0.6001,0.6184,0.09819,0.2475,0.2475,0.1979,0.0,0.006148,0.006687;0.0,0.0,0.0,0.5246,0.0,0.07172,0.898,0.0,0.2283,0.6597,0.000419,0.07172,0.5928,0.07172,0.07172,0.2492,0.5246,0.000419,0.5246,0.2283,0.0,0.07172,0.5246;0.0,0.0,0.0,0.3311,0.0,0.3311,0.3311,0.0,0.3311,0.4891,0.3311,0.3311,0.2856,0.2136,0.3311,0.3533,0.3311,0.05794,0.3311,0.3311,0.0,0.3311,0.3311;0.0,0.0,0.0,0.596,0.0,0.4415,0.336,0.0,0.03846,0.6993,0.1025,0.1536,0.01881,0.8377,0.8377,0.8109,0.5106,0.8377,0.9162,0.8003,0.0,0.8377,0.8377;0.0,0.0,0.0,0.8087,0.0,0.3184,0.2002,0.0,0.003704,0.6165,0.03917,0.1624,0.07215,0.6165,0.6165,0.7845,0.6165,0.6165,0.7451,0.7727,0.0,0.3501,0.6165;0.0,0.0,0.0,0.991,0.0,0.395,0.6633,0.0,0.4683,0.6633,0.5412,0.2243,0.1816,0.4158,0.6141,0.4173,0.4158,0.9491,0.598,0.3807,0.0,0.237,0.9623;0.0,0.0,0.0,0.1231,0.0,0.1001,0.7627,0.0,0.02244,0.9452,0.3976,0.5671,0.8832,0.8049,0.09177,0.3217,0.2086,0.469,0.6439,0.1001,0.0,0.5671,0.03422;0.0,0.0,0.0,0.3796,0.0,0.7494,0.4942,0.0,0.1665,0.8298,0.3796,0.7053,0.8807,0.7494,0.8222,0.4018,0.9562,0.8551,0.6759,0.03608,0.0,0.8551,0.7494;0.0,0.0,0.0,0.5317,0.0,0.4748,0.9543,0.0,0.5317,0.8608,0.8693,0.6557,0.2622,0.3116,0.9929,0.8514,0.6639,0.3674,0.6228,0.3558,0.0,0.8255,0.2533;0.0,0.0,0.0,0.0,0.0,0.06774,0.825,0.0,0.825,0.1757,0.0,0.06774,0.8556,0.06774,0.06774,0.8345,0.06774,0.06774,0.06774,0.06774,0.0,0.06774,0.0;0.0,0.0,0.0,0.7124,0.0,0.2811,0.4543,0.0,0.07452,0.5249,0.7124,0.5735,0.09568,0.7124,0.5735,0.4759,0.7124,0.7124,0.3693,0.4543,0.0,0.07452,0.4543;0.0,0.0,0.0,0.06128,0.0,0.00693,0.00693,0.0,0.06128,0.09181,0.03933,6.3e-05,0.5906,0.02369,0.4208,0.02952,0.2287,0.5227,0.06128,0.2894,0.0,0.06128,0.01243;0.0,0.0,0.0,0.3338,0.0,0.2719,0.06814,0.0,0.2024,0.2024,0.2927,0.04692,0.369,0.8166,0.4268,0.1378,0.3736,0.03374,0.0364,0.1065,0.0,0.1217,0.0451;0.0,0.0,0.0,0.1919,0.0,0.9465,0.921,0.0,0.4193,0.5979,0.4105,0.9394,0.871,0.2735,0.3736,0.3214,0.1998,0.81,0.9265,0.4881,0.0,0.7425,0.2735;0.0,0.0,0.0,0.5226,0.0,0.2377,0.1585,0.0,0.4068,0.7392,0.2377,0.6121,0.5071,0.9073,0.6612,0.6532,0.2486,0.5872,0.9443,0.06264,0.0,0.2165,0.05793;0.0,0.0,0.0,0.4116,0.0,0.7566,0.1927,0.0,0.2608,0.4909,0.8181,0.4909,0.441,0.4116,0.4116,0.7449,0.6218,0.2608,0.7312,0.3646,0.0,0.1634,0.2924;0.0,0.0,0.0,0.0751,0.0,0.0751,0.6031,0.0,0.0751,0.6031,0.6031,0.0751,0.6634,0.0751,0.0751,0.08745,0.0751,0.0751,0.6031,0.6031,0.0,0.0751,0.0751;0.0,0.0,0.0,0.8639,0.0,0.2986,0.7227,0.0,0.8544,0.8108,0.3932,0.2754,0.7685,0.6249,0.433,0.5803,0.2076,0.8224,0.3772,0.2986,0.0,0.9212,0.1982;0.0,0.0,0.0,0.8935,0.0,0.9032,0.124,0.0,0.3988,0.7736,0.6564,0.1135,0.568,0.9032,0.3988,0.7476,0.04979,0.4648,0.4319,0.4489,0.0,0.224,0.3144;0.0,0.0,0.0,0.2301,0.0,0.7332,0.8909,0.0,0.8049,0.2012,0.03462,0.3578,0.6618,0.4236,0.6756,0.7468,0.8366,0.02261,0.000469,0.1023,0.0,0.6577,0.6009;0.0,0.0,0.0,0.2547,0.0,0.2547,0.2547,0.0,1e-06,0.2547,0.2547,0.2547,0.3296,0.2547,0.2547,0.276,1e-06,0.2547,0.2547,0.2547,0.0,0.2547,0.2547;0.0,0.0,0.0,0.02246,0.0,0.002153,0.513,0.0,0.2154,0.5535,0.2154,0.02884,0.1679,9e-06,0.005248,0.01123,0.01357,0.2819,0.7864,0.009988,0.0,0.4248,0.00714;0.0,0.0,0.0,0.2798,0.0,0.249,0.3497,0.0,0.02639,0.5721,0.6137,0.1279,0.003506,0.892,0.05809,0.04091,0.1279,0.03866,0.2321,0.02357,0.0,0.3119,0.06487;0.0,0.0,0.0,0.513,0.0,0.1334,0.6094,0.0,0.7722,0.9261,0.8403,0.3209,0.922,0.3801,0.7722,0.3432,0.8795,0.7722,0.6577,0.6577,0.0,0.8615,0.01628;0.0,0.0,0.0,0.9351,0.0,0.8818,0.3862,0.0,0.229,0.8102,0.06996,0.2674,0.583,0.03996,0.8474,0.9388,0.2821,0.994,0.5302,0.2153,0.0,0.2674,0.8608;0.0,0.0,0.0,0.09055,0.0,0.09055,0.8079,0.0,0.09055,0.8715,0.09055,0.09055,0.1427,0.09055,0.09055,0.1044,0.09055,0.09055,0.09055,0.8079,0.0,0.8079,0.09055;0.0,0.0,0.0,0.06344,0.0,0.6233,0.4571,0.0,0.5968,0.4053,0.337,0.3256,0.2239,0.3614,0.6111,0.472,0.3786,0.2288,0.4666,0.6878,0.0,0.7352,0.397;0.0,0.0,0.0,0.3367,0.0,0.8303,0.3248,0.0,0.3963,0.8741,0.01728,0.8044,0.472,0.3963,0.2752,0.8395,0.6688,0.4675,0.3218,0.5314,0.0,0.5651,0.03138;0.0,0.0,0.0,0.7126,0.0,0.7126,0.7126,0.0,0.0,0.06627,0.01496,0.7126,0.03309,0.01496,0.7126,0.727,0.01496,0.7126,0.01496,0.7126,0.0,0.0,0.0;0.0,0.0,0.0,0.03706,0.0,0.004019,0.8987,0.0,0.0555,0.9163,0.6176,0.5542,0.1935,0.8072,0.2121,0.6355,0.0555,0.01702,0.6802,0.5999,0.0,0.3771,0.3524;0.0,0.0,0.0,0.6172,0.0,0.7601,0.06242,0.0,0.2564,0.6638,0.5504,0.1248,0.7079,0.5967,0.8762,0.9669,0.6069,0.9315,0.7894,0.4707,0.0,0.4803,0.06242;0.0,0.0,0.0,0.4574,0.0,0.6358,0.4574,0.0,0.9145,0.9203,0.9706,0.4952,0.9806,0.3405,0.8259,0.583,0.9317,0.9145,0.8866,0.03423,0.0,0.4574,0.8733;0.0,0.0,0.0,0.08082,0.0,0.6962,0.6301,0.0,0.416,0.5509,0.2329,0.468,0.3686,0.3989,0.5509,0.2822,0.02056,0.1917,0.0202,0.6962,0.0,0.2108,0.8397;0.0,0.0,0.0,7e-06,0.0,0.002403,0.5188,0.0,0.0148,0.7994,0.5236,0.01334,0.03306,0.1318,0.002403,0.1487,7e-06,0.0148,0.1318,0.1318,0.0,0.5236,0.0148;0.0,0.0,0.0,0.1086,0.0,0.9613,0.325,0.0,0.9236,0.6099,0.3973,0.8921,0.5648,0.6703,0.7561,0.2761,0.864,0.6445,0.4932,0.08682,0.0,0.7561,0.839;0.0,0.0,0.0,0.07286,0.0,0.9581,0.3521,0.0,0.9265,0.8164,0.2392,0.9776,0.551,0.2962,0.07786,0.5773,0.8602,0.9039,0.9333,0.9761,0.0,0.7663,0.7106;0.0,0.0,0.0,0.9161,0.0,0.491,0.974,0.0,0.4343,0.9341,0.9568,0.7622,0.3158,0.1184,0.8703,0.6024,0.8998,0.9093,0.8998,0.7622,0.0,0.3592,0.5497;0.0,0.0,0.0,0.003625,0.0,0.005502,0.02512,0.0,0.4211,0.684,0.5902,0.09095,0.003944,0.01255,0.9483,0.4338,0.9886,0.2277,0.06996,0.1088,0.0,0.7078,0.1158;0.0,0.0,0.0,0.007074,0.0,0.5893,0.121,0.0,0.03268,0.07455,0.02573,0.6126,0.4447,0.1754,0.4533,0.3906,0.2878,0.2181,0.6038,0.03268,0.0,0.1754,0.251;0.0,0.0,0.0,0.6058,0.0,0.7042,0.8152,0.0,0.7964,0.3861,0.4561,0.3744,0.9346,0.1892,0.5891,0.09074,0.5375,0.3744,0.5168,0.6058,0.0,0.6058,0.2933;0.0,0.0,0.0,0.9158,0.0,0.6653,0.9158,0.0,0.9046,0.7686,0.3704,0.7096,0.819,0.7818,0.5202,0.9206,0.4335,0.9158,0.4771,0.848,0.0,0.4771,0.01612;0.0,0.0,0.0,0.6974,0.0,0.02288,0.02288,0.0,0.3838,0.3838,0.8499,0.8499,0.46,0.3838,0.00076,0.001163,0.6974,0.8499,0.3838,0.00076,0.0,0.3838,0.6974;0.0,0.0,0.0,0.2567,0.0,0.6707,0.7074,0.0,0.1544,0.2999,0.7542,0.2066,0.1818,0.3371,0.005898,0.1382,0.1664,0.2149,0.761,0.3022,0.0,0.1544,0.1852;0.0,0.0,0.0,0.7425,0.0,0.6727,0.1606,0.0,0.5156,0.5937,0.8092,0.1845,0.5842,0.8754,0.6727,0.08576,0.2221,0.7425,0.5156,0.197,0.0,0.09914,0.5988;0.0,0.0,0.0,0.4535,0.0,0.9454,0.9086,0.0,0.2122,0.9454,0.8151,0.9559,0.3192,0.6285,0.5018,0.3788,0.885,0.6654,0.7688,0.9884,0.0,0.8249,0.9884;0.0,0.0,0.0,0.3107,0.0,0.8091,0.5329,0.0,0.7581,0.8431,0.8818,0.7826,0.3411,0.9514,0.04818,0.7448,0.968,0.9273,0.555,0.968,0.0,0.1776,0.7428;0.0,0.0,0.0,0.9508,0.0,0.5271,0.01253,0.0,0.8058,0.2128,0.119,0.2222,0.5572,0.4577,0.7702,0.7461,0.3247,0.057,0.07622,0.5271,0.0,0.1418,0.819;0.0,0.0,0.0,0.4426,0.0,0.9318,0.9318,0.0,0.5051,0.8159,0.7623,0.7713,0.9443,0.8293,0.5051,0.3493,0.9318,0.688,0.4251,0.8159,0.0,0.8293,0.8159;0.0,0.0,0.0,0.8597,0.0,0.575,0.8496,0.0,0.6409,0.4221,0.009937,0.8997,0.6819,0.2269,0.3696,0.08402,0.4533,0.8234,0.6729,0.7291,0.0,0.5191,0.1095;0.0,0.0,0.0,0.4882,0.0,0.7107,0.7938,0.0,0.4423,0.882,0.6443,0.3382,0.9686,0.8682,0.521,0.5705,0.8424,0.8233,0.7107,0.9615,0.0,0.7938,0.5507;0.0,0.0,0.0,0.3932,0.0,0.1228,0.645,0.0,0.645,0.4804,0.7208,0.4804,0.3774,0.645,0.3011,0.5016,0.4804,0.645,0.3932,0.2738,0.0,0.003335,0.645;0.0,0.0,0.0,0.2434,0.0,0.256,0.433,0.0,0.6726,0.187,0.2434,0.4847,0.3179,0.2434,0.1955,0.2646,0.1225,0.4639,0.7561,0.1164,0.0,0.8649,0.06648;0.0,0.0,0.0,0.2787,0.0,0.7468,0.14,0.0,0.174,0.4906,0.9295,0.7891,0.1622,0.8597,0.1783,0.6154,0.01879,0.09221,0.06176,0.4698,0.0,0.2679,0.3442;0.0,0.0,0.0,0.5472,0.0,0.7404,0.9689,0.0,0.5917,0.8606,0.5119,0.5119,0.5809,0.4466,0.8677,0.3386,0.7404,0.5276,0.7022,0.3163,0.0,0.2657,0.8468;0.0,0.0,0.0,0.09028,0.0,0.9503,0.6418,0.0,0.6968,0.5177,0.6968,0.002081,0.3332,0.1847,0.1442,0.901,0.002986,0.2568,0.4601,0.8342,0.0,0.07548,0.8064;0.0,0.0,0.0,0.09901,0.0,0.1808,0.1808,0.0,0.01792,0.489,0.1499,0.1101,0.2712,0.3979,0.2001,0.03292,0.2647,0.2446,0.1808,0.0706,0.0,0.03739,0.03483;0.0,0.0,0.0,0.07485,0.0,0.07485,0.07485,0.0,0.07485,0.07485,0.07485,0.07485,0.1223,0.07485,0.07485,0.08727,0.07485,0.07485,0.07485,0.07485,0.0,0.07485,0.07485;0.0,0.0,0.0,0.8418,0.0,0.5319,0.9559,0.0,0.9576,0.8912,0.4354,0.8364,0.2206,0.7522,0.9763,0.3804,0.8507,0.7563,0.9677,0.8171,0.0,0.5098,0.8842;0.0,0.0,0.0,0.9097,0.0,0.9236,0.9187,0.0,0.4979,0.8865,0.3234,0.9267,0.7563,0.1806,0.7744,0.7963,0.8713,0.7593,0.04302,0.5467,0.0,0.5206,0.7444;0.0,0.0,0.0,0.5298,0.0,0.4459,0.7905,0.0,0.326,0.8349,0.9266,0.7905,0.2192,0.3687,0.9525,0.9308,0.7978,0.9736,0.7978,0.5298,0.0,0.6879,0.9266;0.0,0.0,0.0,0.1806,0.0,0.02067,0.007475,0.0,0.4157,0.3129,0.8628,0.3742,0.3389,0.542,0.5294,0.4594,0.1806,0.4278,0.4842,0.2019,0.0,0.2437,0.06348;0.0,0.0,0.0,0.0,0.0,0.0,0.2006,0.0,0.0,3.6e-05,0.0,0.2006,3e-06,0.0,0.0,0.2206,0.0,0.0,0.2006,0.2006,0.0,0.0,0.0;0.0,0.0,0.0,0.4536,0.0,0.5302,0.5302,0.0,0.02072,0.6633,0.5302,0.1136,0.5975,0.5302,0.8176,0.337,0.01273,0.2657,0.5302,0.8176,0.0,0.01273,0.5302;0.0,0.0,0.0,1e-05,0.0,0.03533,0.5878,0.0,0.002812,0.6649,0.6819,0.004135,0.02504,0.004135,0.4794,0.0576,0.2075,0.008767,0.2569,0.2569,0.0,0.6318,0.5206;0.0,0.0,0.0,0.04965,0.0,0.01048,0.6687,0.0,0.4786,0.3099,0.243,0.3346,0.003166,0.006666,0.2691,0.04784,0.1882,7.3e-05,0.2933,0.243,0.0,0.001346,0.000196;0.0,0.0,0.0,0.6321,0.0,0.6321,0.6321,0.0,0.04262,0.7432,0.6321,0.04262,0.6891,0.6321,4.7e-05,0.6494,0.6321,0.04262,0.6321,0.0259,0.0,0.6321,0.5191;0.0,0.0,0.0,0.000769,0.0,0.000769,0.000769,0.0,0.000769,0.009661,0.000769,0.000769,0.002966,0.000769,0.000769,0.001173,0.000769,0.000769,0.000769,0.000769,0.0,0.000769,0.000769;0.0,0.0,0.0,0.7826,0.0,0.901,0.4423,0.0,0.8791,0.2665,0.02872,0.4775,0.03292,0.4423,0.9173,0.02204,0.5135,0.3096,0.4619,0.04589,0.0,0.4423,0.8245;0.0,0.0,0.0,0.06532,0.0,0.6519,0.766,0.0,0.1788,0.6588,0.4295,0.08453,0.5618,0.1788,0.3309,0.3639,0.5963,0.8412,0.7871,0.2871,0.0,0.1788,0.7536;0.0,0.0,0.0,0.4326,0.0,0.8219,0.3151,0.0,0.3151,0.7302,0.2321,0.3151,0.1083,0.6126,0.2577,0.98,0.0988,0.3749,0.6378,0.5987,0.0,0.3749,0.9241;0.0,0.0,0.0,0.02684,0.0,0.16,0.9958,0.0,0.6672,0.7193,0.16,0.02684,0.5007,0.7088,0.001946,0.347,0.66,0.1374,0.3133,0.2897,0.0,0.3536,0.08635:0.0,0.0,0.0,0.0,0.0,0.5352,0.6707,0.9536,0.0,0.7373,0.6125,0.7354,0.2605,0.864,0.3165,0.1371,0.532,0.6971,0.8437,0.6267,0.4906,0.1049,0.9237;0.0,0.0,0.0,0.0,0.0,0.1874,0.3597,0.7561,0.0,0.07646,0.3712,0.5486,0.7915,0.5653,0.8278,0.07673,0.3774,0.7166,0.01696,0.4258,0.1463,0.5814,0.4658;0.0,0.0,0.0,0.0,0.0,4e-06,0.004974,0.004974,0.0,0.01119,0.000288,0.005787,0.04618,0.02905,0.004974,0.02453,0.004974,0.04659,0.02145,0.09764,0.000184,0.05185,0.01557;0.0,0.0,0.0,0.0,0.0,0.5682,0.5101,0.4014,0.0,0.01223,0.6075,0.006399,0.1172,0.7463,0.342,0.6248,7.8e-05,0.1392,0.04372,0.4593,0.6779,0.2804,0.5897;0.0,0.0,0.0,0.0,0.0,0.7049,0.5945,0.4961,0.0,0.5522,0.6665,0.1582,0.2897,0.5074,0.219,0.02966,0.4961,0.3618,0.007801,0.6402,0.4156,0.4285,0.01927;0.0,0.0,0.0,0.0,0.0,0.4244,0.6654,0.5969,0.0,0.1797,0.4042,0.4761,0.225,0.9179,0.3412,0.5866,0.3612,0.8208,0.037,0.9174,0.5906,0.2695,0.6073;0.0,0.0,0.0,0.0,0.0,0.08751,0.8625,0.9577,0.0,0.8054,0.4024,0.2692,0.7425,0.7465,0.9609,0.001109,0.1819,0.5504,0.199,0.2823,0.2578,0.5322,0.5822;0.0,0.0,0.0,0.0,0.0,0.5372,0.247,0.95,0.0,0.9276,0.9871,0.4497,0.6738,0.32,0.9151,0.563,0.05157,0.5934,0.5514,0.5103,0.4114,0.8788,0.8336;0.0,0.0,0.0,0.0,0.0,0.02348,0.03137,0.9711,0.0,0.2656,0.5792,0.247,0.5084,0.0866,0.7634,0.2026,0.1012,0.02917,0.1799,0.9651,0.01693,0.4032,0.003327;0.0,0.0,0.0,0.0,0.0,0.9765,0.2281,0.5654,0.0,0.3542,0.2944,0.9051,0.1923,0.1805,0.08716,0.7552,0.6375,0.5258,0.4978,0.4473,0.9432,0.7381,0.1827;0.0,0.0,0.0,0.0,0.0,0.04983,0.1674,0.7793,0.0,0.0231,0.4621,0.1236,0.7539,0.9489,0.1514,0.6848,0.1514,0.9406,0.1884,0.5092,0.7746,0.02649,0.0552;0.0,0.0,0.0,0.0,0.0,0.5114,0.2776,0.5697,0.0,0.8069,0.9223,0.5652,0.648,0.5126,0.7823,0.6755,0.4528,0.7823,0.8163,0.1583,0.15,0.637,0.2842;0.0,0.0,0.0,0.0,0.0,0.6684,0.01115,0.602,0.0,0.2829,0.0816,0.09979,0.3798,0.6799,0.01651,0.01593,0.02152,0.06801,0.000251,0.1232,0.3604,0.1471,0.02155;0.0,0.0,0.0,0.0,0.0,0.2505,0.6944,0.9973,0.0,0.712,0.1611,0.8348,0.03519,0.6089,0.8692,0.5945,0.4414,0.4811,0.02772,0.3971,0.5377,0.2827,0.3095;0.0,0.0,0.0,0.0,0.0,0.6189,0.6866,0.9603,0.0,0.4947,0.4911,0.2411,0.9361,0.913,0.1026,0.6487,0.08959,0.4302,0.762,0.3317,0.9876,0.4431,0.8223;0.0,0.0,0.0,0.0,0.0,0.4711,0.03735,0.834,0.0,0.0,0.02095,0.04103,0.9002,0.1117,0.0,0.1006,0.03735,0.1498,0.8769,1.1e-05,0.04313,0.1601,0.07584;0.0,0.0,0.0,0.0,0.0,0.7071,0.1057,0.7554,0.0,0.9285,0.4146,0.7615,0.2726,0.8295,0.1057,0.7081,0.1594,0.7875,0.8163,0.75,0.543,0.8554,0.9336;0.0,0.0,0.0,0.0,0.0,0.007374,0.0,0.0,0.0,0.0,0.04068,0.0,5e-06,1e-06,0.0,0.0,0.0,5e-06,0.0,8.9e-05,5e-06,7e-06,0.0;0.0,0.0,0.0,0.0,0.0,0.6533,0.6632,0.6632,0.0,0.001001,0.0261,0.6712,0.3199,0.2676,0.1356,0.2507,0.1356,0.0095,0.002794,0.4268,0.0095,0.3345,0.001684;0.0,0.0,0.0,0.0,0.0,0.6047,0.2727,0.9261,0.0,0.8039,0.3141,0.4003,0.3409,0.2262,0.4744,0.8885,0.05357,0.8441,0.2219,0.2607,0.9277,0.3418,0.5142;0.0,0.0,0.0,0.0,0.0,0.8316,0.7134,0.8095,0.0,0.4422,0.7089,0.7629,0.4247,0.06799,0.2153,0.8295,0.5534,0.8439,0.4195,0.6606,0.899,0.9718,0.3895;0.0,0.0,0.0,0.0,0.0,0.1778,0.8783,0.8783,0.0,0.8961,0.3332,0.000555,0.0117,0.005924,0.000444,0.4438,0.3115,0.5117,0.9106,0.03511,0.5117,0.01387,0.4012;0.0,0.0,0.0,0.0,0.0,0.692,0.3035,0.9618,0.0,0.1275,0.9305,0.01344,0.2752,0.6032,0.2166,0.1122,0.3385,0.5372,0.01277,0.6021,0.9041,0.8601,0.574;0.0,0.0,0.0,0.0,0.0,0.7528,0.02832,0.8272,0.0,0.6938,0.9359,0.8835,0.876,0.138,0.7696,0.8566,0.9838,0.9677,0.9565,0.009943,0.9016,0.9153,0.9202;0.0,0.0,0.0,0.0,0.0,0.8282,0.4693,0.8979,0.0,0.3028,0.8294,0.7574,0.6977,0.03336,0.9008,0.8781,0.9914,0.9806,0.9306,9.8e-05,0.6489,0.8409,0.9666;0.0,0.0,0.0,0.0,0.0,0.004053,0.5581,0.8001,0.0,0.1682,0.0,0.1363,0.102,0.7242,0.8817,0.04113,0.9509,0.1304,0.000817,0.1251,0.5903,0.4177,0.3912;0.0,0.0,0.0,0.0,0.0,0.002753,0.07009,0.07009,0.0,0.0,0.0,0.07573,0.0,0.1726,0.07009,0.0,0.0,0.07009,0.0,8e-06,0.2197,0.232,0.0;0.0,0.0,0.0,0.0,0.0,0.1095,0.01289,0.7526,0.0,0.00028,0.06872,0.2652,0.4533,0.4022,0.2551,0.8199,0.01289,0.145,0.372,0.4295,0.08106,0.4671,0.3424;0.0,0.0,0.0,0.0,0.0,0.8724,0.01846,0.6174,0.0,0.7244,0.8687,0.8629,0.5171,0.2382,0.9599,0.8287,0.6174,0.5181,0.3879,0.7116,0.8272,0.1817,0.6645;0.0,0.0,0.0,0.0,0.0,0.1627,0.2297,0.6148,0.0,0.04933,0.7943,0.6235,0.4271,0.9527,0.2081,0.1154,0.1822,0.553,0.008203,0.8772,0.2678,0.2901,0.292;0.0,0.0,0.0,0.0,0.0,0.4209,0.07581,0.8709,0.0,0.651,0.1696,0.8744,0.6477,0.6776,0.9815,0.1548,0.4463,0.9815,0.8273,0.4269,0.5164,0.1678,0.3617;0.0,0.0,0.0,0.0,0.0,0.6226,0.1607,0.6115,0.0,0.8993,0.3127,0.0808,0.3469,0.7204,0.8822,0.7092,0.6115,0.7528,0.6357,0.5959,0.7528,0.1985,0.08686;0.0,0.0,0.0,0.0,0.0,0.06599,0.03316,0.3845,0.0,0.7782,0.3733,0.235,0.7845,0.5819,0.09178,0.6573,0.6147,0.4586,0.02912,0.4839,0.5187,0.2538,0.008178;0.0,0.0,0.0,0.0,0.0,0.04992,0.7059,0.7059,0.0,0.7445,0.4254,0.6024,0.287,0.0221,0.7059,0.4956,0.5935,0.5596,0.777,0.8583,0.4405,0.8234,0.3286;0.0,0.0,0.0,0.0,0.0,1.8e-05,0.004157,0.004157,0.0,0.0,0.00083,0.004862,0.04162,0.02578,0.004157,0.02164,0.004157,0.04201,0.01884,0.09026,0.04201,0.04692,0.01352;0.0,0.0,0.0,0.0,0.0,0.418,0.794,0.8588,0.0,0.4506,0.3533,0.2152,0.5289,0.877,0.6484,0.3575,0.555,0.5157,0.191,0.9,0.8552,0.5419,0.7474;0.0,0.0,0.0,0.0,0.0,0.3823,0.1626,0.6995,0.0,0.7335,0.6261,0.9043,0.6253,0.5045,0.4432,0.496,0.1985,0.3329,0.6296,0.261,0.1855,0.2714,0.4025;0.0,0.0,0.0,0.0,0.0,0.3907,0.3427,0.9599,0.0,0.6207,0.91,0.2135,0.5159,0.6871,0.2039,0.4401,0.6373,0.2387,0.1327,0.5181,0.07804,0.6014,0.2874;0.0,0.0,0.0,0.0,0.0,0.008809,0.0,0.0,0.0,0.0,0.04568,0.0,7e-06,1e-06,0.0,1e-06,0.0,7e-06,0.0,0.000125,7e-06,1.1e-05,0.0;0.0,0.0,0.0,0.0,0.0,0.4448,0.2143,0.9836,0.0,0.5874,0.9343,0.317,0.1785,0.6676,0.5573,0.04629,0.5197,0.3196,0.0644,0.5913,0.06995,0.8272,0.2293;0.0,0.0,0.0,0.0,0.0,0.008809,0.0,0.0,0.0,0.0,0.04568,0.0,7e-06,1e-06,0.0,1e-06,0.0,7e-06,0.0,0.000125,7e-06,1.1e-05,0.0;0.0,0.0,0.0,0.0,0.0,0.2129,0.6945,0.9975,0.0,0.6596,0.05215,0.9138,0.2863,0.6957,0.489,0.3037,0.5883,0.6727,0.6433,0.8143,0.1106,0.1616,0.1019;0.0,0.0,0.0,0.0,0.0,0.1408,0.6988,0.673,0.0,0.206,0.01118,0.3245,0.0901,0.9846,0.02959,0.7146,0.1197,0.9083,0.2593,0.8449,0.6205,0.1222,0.001537;0.0,0.0,0.0,0.0,0.0,0.906,0.02271,0.8361,0.0,0.07523,0.002407,0.05862,0.4033,0.3746,0.03876,0.1806,0.2287,0.4596,0.2595,0.8704,0.4955,0.2074,0.1088;0.0,0.0,0.0,0.0,0.0,0.3656,0.02352,0.7567,0.0,0.6499,0.1724,0.5068,0.8091,0.6578,0.2204,0.6568,0.5183,0.6714,0.1148,0.9462,0.6235,0.7847,0.7104;0.0,0.0,0.0,0.0,0.0,0.2001,0.3874,0.931,0.0,0.1626,0.3442,0.9304,0.1014,0.6217,0.8599,0.9645,0.2143,0.9173,0.6563,0.8361,0.5815,0.2388,0.07099;0.0,0.0,0.0,0.0,0.0,0.1378,0.1482,0.4913,0.0,0.08084,0.3156,0.2191,0.4041,0.6223,0.1482,0.6084,0.4913,0.4913,0.5976,0.7321,0.001743,0.6726,0.09724;0.0,0.0,0.0,0.0,0.0,0.06545,0.1318,0.6191,0.0,0.08387,0.1603,0.3392,0.1134,0.2488,0.05844,0.08994,0.1837,0.2708,0.001321,0.5666,0.4576,0.2502,0.06675;0.0,0.0,0.0,0.0,0.0,0.3724,0.7216,0.8568,0.0,0.9015,0.4359,0.3825,0.4483,0.3296,0.7774,0.7725,0.8568,0.927,0.2342,0.08784,0.1246,0.4418,0.6354;0.0,0.0,0.0,0.0,0.0,0.3821,0.8139,0.8139,0.0,0.84,0.3089,0.661,0.8876,0.06075,0.01497,0.05311,0.01497,0.653,0.8615,0.159,0.08838,0.09621,0.8508;0.0,0.0,0.0,0.0,0.0,0.1486,0.419,0.7982,0.0,0.8262,0.04584,0.4653,0.09703,0.9562,0.253,0.2799,0.1374,0.7982,0.7892,0.8032,0.5371,0.000332,0.887;0.0,0.0,0.0,0.0,0.0,0.9848,0.1869,0.7283,0.0,0.5766,0.6423,0.2839,0.07335,0.5874,0.4818,0.02023,0.7093,0.3857,0.6851,0.7771,0.7149,0.6123,0.6009;0.0,0.0,0.0,0.0,0.0,0.2338,0.001814,0.001814,0.0,0.004763,0.000903,0.002172,0.02573,0.01482,0.001814,0.01212,0.001814,0.001814,0.01033,0.06273,0.02601,0.02954,0.007053;0.0,0.0,0.0,0.0,0.0,0.5702,0.8856,0.4498,0.0,0.02523,0.188,0.0646,0.3161,0.8425,0.1618,0.02225,0.4231,0.01318,0.01415,0.06733,0.3171,0.5178,0.1154;0.0,0.0,0.0,0.0,0.0,0.5734,0.895,0.61,0.0,0.1489,0.836,0.4716,0.8784,0.1444,0.3108,0.5357,0.1146,0.001907,0.01685,0.07586,0.3697,0.8739,0.2858;0.0,0.0,0.0,0.0,0.0,0.11,0.1979,0.8627,0.0,0.2014,0.1076,0.9249,0.9546,0.3267,0.4327,0.5572,0.1062,0.1979,0.3098,0.6253,0.03403,0.7526,0.268;0.0,0.0,0.0,0.0,0.0,0.07544,0.5246,0.898,0.0,0.001389,0.000884,0.07737,0.6892,0.3745,0.2283,0.6378,0.2283,0.4276,0.003629,0.7554,0.0114,0.4406,0.00226;0.0,0.0,0.0,0.0,0.0,0.7753,0.3311,0.3311,0.0,0.08957,0.8476,0.3417,0.5268,0.4783,0.05794,0.3398,0.3311,0.5278,0.127,0.6158,0.1927,0.5397,0.2977;0.0,0.0,0.0,0.0,0.0,0.0214,0.004215,0.6993,0.0,0.1851,0.01564,0.8419,0.6775,0.5011,0.1755,0.3163,0.3547,0.8134,0.3602,0.2585,0.7417,0.06532,0.02147;0.0,0.0,0.0,0.0,0.0,0.007442,0.01029,0.6165,0.0,0.06434,0.01738,0.2469,0.7364,0.5706,0.03917,0.3656,0.4311,0.7563,0.2954,0.1704,0.8846,0.2208,0.05574;0.0,0.0,0.0,0.0,0.0,0.6227,0.6633,0.8088,0.0,0.5458,0.6375,0.6712,0.01195,0.1662,0.237,0.4106,0.4533,0.8577,0.83,0.06813,0.7332,0.6374,0.04296;0.0,0.0,0.0,0.0,0.0,0.1498,0.3624,0.6439,0.0,0.000209,0.07362,0.004778,0.645,0.886,0.09177,0.4309,0.06633,0.7216,0.8546,0.6746,0.1834,0.7662,0.6611;0.0,0.0,0.0,0.0,0.0,0.06503,0.4942,0.8551,0.0,0.2191,0.7196,0.5043,0.6649,0.04043,0.9562,0.2858,0.08555,0.8551,0.6004,0.6544,0.2773,0.4476,0.2339;0.0,0.0,0.0,0.0,0.0,0.8755,0.3001,0.8428,0.0,0.5861,0.1982,0.4151,0.5935,0.7617,0.161,0.06963,0.079,0.5089,0.2566,0.2077,0.7773,0.6618,0.5344;0.0,0.0,0.0,0.0,0.0,0.006466,0.06774,0.06774,0.0,0.0,0.0,0.07318,0.2107,0.1664,0.0,0.8744,0.0,0.06774,0.0,0.3086,3e-06,0.2236,0.1211;0.0,0.0,0.0,0.0,0.0,0.8799,0.2811,0.7124,0.0,0.5126,0.05197,0.03188,0.5104,0.6901,0.1502,0.1325,0.1502,0.4077,0.486,0.4353,0.2229,0.7333,0.2258;0.0,0.0,0.0,0.0,0.0,0.232,0.4208,0.5227,0.0,0.5773,0.9075,0.5325,0.6053,0.08231,0.5227,0.1419,0.5227,0.6873,0.6251,0.4736,0.4261,0.1644,0.601;0.0,0.0,0.0,0.0,0.0,0.7112,0.04692,0.5051,0.0,0.02865,0.08044,0.02074,0.461,0.1434,0.004899,0.2567,0.04692,0.05627,0.4519,0.6098,0.6256,0.188,0.01333;0.0,0.0,0.0,0.0,0.0,0.1577,0.177,0.7745,0.0,0.1882,0.3876,0.03965,0.02795,0.9578,0.9427,0.1665,0.2079,0.2326,0.1984,0.3202,0.7054,0.6356,0.5071;0.0,0.0,0.0,0.0,0.0,0.9444,0.6713,0.4468,0.0,0.000467,0.8886,0.186,0.2792,0.1415,0.03335,0.3322,0.3631,0.4974,0.4309,0.3014,0.5237,0.7101,0.5453;0.0,0.0,0.0,0.0,0.0,0.0233,0.5901,0.5568,0.0,0.005506,0.8335,0.202,0.2518,0.8747,0.1634,0.6917,0.005048,0.4909,0.4817,0.2134,0.7757,0.1948,0.6611;0.0,0.0,0.0,0.0,0.0,0.1216,0.0751,0.6031,0.0,0.1116,0.01792,0.000138,0.004957,0.1777,0.000106,0.001663,0.000106,0.6031,0.1533,0.01805,0.005034,0.2358,0.1311;0.0,0.0,0.0,0.0,0.0,0.7515,0.006507,0.689,0.0,0.3737,0.0506,0.03116,0.6192,0.1725,0.7176,0.5661,0.09147,0.1862,0.06784,0.3518,0.5212,0.7993,0.1263;0.0,0.0,0.0,0.0,0.0,0.03626,0.4158,0.9632,0.0,0.6773,0.186,0.8241,0.01001,0.7149,0.04979,0.3206,0.643,0.4158,0.3557,0.2475,0.6822,0.7455,0.4046;0.0,0.0,0.0,0.0,0.0,0.2942,0.7889,0.9891,0.0,0.5241,0.008916,0.7081,0.4622,0.1955,0.314,0.4364,0.7009,0.5135,0.6635,0.6883,0.4127,0.3823,0.2848;0.0,0.0,0.0,0.0,0.0,0.04333,0.2547,0.2547,0.0,0.314,0.1312,2e-06,0.000356,0.000107,0.2547,0.3846,0.2547,0.2547,0.3715,0.002477,0.000365,0.000481,0.3419;0.0,0.0,0.0,0.0,0.0,0.9152,0.9805,0.9468,0.0,0.8459,0.6621,0.3504,0.9425,0.01164,0.1106,0.8308,0.1287,0.9581,0.6399,0.6355,0.5623,0.7523,0.9125;0.0,0.0,0.0,0.0,0.0,0.5234,0.3119,0.7245,0.0,0.8604,0.9033,0.3096,0.1424,0.116,0.4255,0.6482,0.7369,0.892,0.5787,0.2318,0.9186,0.6216,0.6351;0.0,0.0,0.0,0.0,0.0,0.5784,0.7422,0.9145,0.0,0.9358,0.1141,0.1414,0.1267,0.4696,0.9483,0.867,0.5519,0.9178,0.2608,0.091,0.2969,0.1103,0.844;0.0,0.0,0.0,0.0,0.0,0.1406,0.9963,0.8264,0.0,0.09006,0.03866,0.8046,0.6548,0.2036,0.2405,0.7396,0.8391,0.08628,0.299,0.7486,0.4405,0.08293,0.2234;0.0,0.0,0.0,0.0,0.0,0.02477,0.8079,0.09055,0.0,0.1311,0.09409,0.0,0.2501,0.2025,0.9884,0.1874,0.09055,0.2511,0.1763,0.3519,0.8845,0.2637,0.8461;0.0,0.0,0.0,0.0,0.0,0.3286,0.337,0.7618,0.0,0.3422,0.1748,0.477,0.004827,0.3205,0.2469,0.8274,0.6111,0.3561,0.0705,0.8076,0.4186,0.2012,0.6521;0.0,0.0,0.0,0.0,0.0,0.05549,0.07744,0.9634,0.0,0.3979,0.6219,0.6249,0.338,0.9143,0.2272,0.02781,0.5314,0.5019,0.004806,0.7587,0.04132,0.1893,0.1269;0.0,0.0,0.0,0.0,0.0,0.001185,0.01496,0.7126,0.0,0.02851,0.01301,0.7195,0.08798,0.0,0.01496,0.0532,0.01496,0.08861,0.04783,0.1596,0.0,0.09647,0.03706;0.0,0.0,0.0,0.0,0.0,0.2081,0.3771,0.9061,0.0,0.5893,0.6389,0.000366,0.3481,0.4132,0.109,0.2435,0.1456,0.4466,0.03653,0.1293,0.7256,0.7207,0.2507;0.0,0.0,0.0,0.0,0.0,0.2489,0.7894,0.8948,0.0,0.7076,0.3089,0.3526,0.5482,0.4249,0.7187,0.06272,0.4282,0.9271,0.5252,0.8887,0.04987,0.1275,0.1966;0.0,0.0,0.0,0.0,0.0,0.9953,0.5946,0.965,0.0,0.1063,0.02013,0.01178,0.07666,0.8509,0.1058,0.3716,0.3405,0.7201,0.003951,0.7025,0.11,0.172,0.001592;0.0,0.0,0.0,0.0,0.0,0.413,0.5042,0.8611,0.0,0.1189,0.9147,0.06721,0.1538,0.4406,0.468,0.2758,0.5128,0.4316,0.3339,0.297,0.1546,0.06955,0.7381;0.0,0.0,0.0,0.0,0.0,0.3962,0.1318,0.5236,0.0,0.8276,0.9146,0.8046,0.9912,0.06129,0.7994,0.05347,0.1318,0.5236,0.04802,0.1627,0.6905,0.6997,0.008951;0.0,0.0,0.0,0.0,0.0,0.5902,0.864,0.7561,0.0,0.001914,0.03454,0.03817,0.05194,0.7212,0.08682,0.0308,0.06696,0.3973,0.007809,0.5182,0.4581,0.9228,0.273;0.0,0.0,0.0,0.0,0.0,0.03467,0.5962,0.732,0.0,0.2802,0.1564,0.9018,0.6256,0.9206,0.4907,0.4001,0.000608,0.7292,0.01666,0.8304,0.2237,0.9545,0.6414;0.0,0.0,0.0,0.0,0.0,0.7455,0.7881,0.7622,0.0,0.4486,0.00907,0.8475,0.5983,0.3428,0.1615,0.6472,0.4115,0.504,0.8216,0.9012,0.01958,0.4407,0.1877;0.0,0.0,0.0,0.0,0.0,0.5428,0.9039,0.9483,0.0,0.9154,0.964,0.6812,0.909,0.2831,0.5424,0.6117,0.2089,0.8754,0.6832,0.8605,0.4956,0.3187,0.5547;0.0,0.0,0.0,0.0,0.0,0.5355,0.5098,0.7525,0.0,0.8762,0.2936,0.8957,0.8483,0.5821,0.5098,0.381,0.8928,0.4876,0.5086,0.491,0.5282,0.8806,0.5378;0.0,0.0,0.0,0.0,0.0,0.8922,0.5375,0.8604,0.0,0.2133,0.6777,0.4306,0.7483,0.7161,0.1213,0.3522,0.42,0.8889,0.9801,0.09838,0.5178,0.2419,0.675;0.0,0.0,0.0,0.0,0.0,0.9455,0.7498,0.8779,0.0,0.3818,0.216,0.2497,0.3594,0.8255,0.7498,0.3971,0.1023,0.5737,0.5854,0.3503,0.4388,0.8284,0.7671;0.0,0.0,0.0,0.0,0.0,0.08871,0.6974,0.8499,0.0,0.4447,0.000157,0.000935,0.5751,0.3306,0.8499,0.0717,0.3838,0.576,0.06516,0.04373,0.002103,0.1226,0.05179;0.0,0.0,0.0,0.0,0.0,0.3042,0.9732,0.97,0.0,0.2287,0.5237,0.05688,0.01239,0.1249,0.08319,0.02039,0.8621,0.7411,0.03201,0.9419,0.3943,0.2865,0.8163;0.0,0.0,0.0,0.0,0.0,0.5278,0.6727,0.8092,0.0,0.3245,0.4337,0.4568,0.5314,0.1167,0.2647,0.6295,0.4171,0.8092,0.06787,0.7026,0.7954,0.9286,0.5312;0.0,0.0,0.0,0.0,0.0,0.582,0.05846,0.9454,0.0,0.2692,0.4999,0.04017,0.05337,0.5781,0.5201,0.002806,0.5684,0.3134,0.6853,0.4878,0.5516,0.2663,0.2595;0.0,0.0,0.0,0.0,0.0,0.5693,0.555,0.885,0.0,0.7914,8.8e-05,0.9628,0.1086,0.5863,0.6273,0.04992,1e-06,0.4652,0.1353,0.5393,0.7877,0.2163,0.06182;0.0,0.0,0.0,0.0,0.0,0.7533,0.9684,0.7017,0.0,0.3253,0.007907,0.9407,0.8608,0.3803,0.4413,0.1588,0.6734,0.3163,0.02934,0.3297,0.1239,0.8421,0.3196;0.0,0.0,0.0,0.0,0.0,0.2577,0.8293,0.5534,0.0,0.7286,0.000268,0.07761,0.2422,0.3308,0.2976,0.7955,0.008131,0.7713,0.000246,0.9214,0.5245,0.2555,0.02133;0.0,0.0,0.0,0.0,0.0,0.8235,0.4533,0.9942,0.0,0.05643,0.6354,0.7358,0.7341,0.7004,0.4533,0.5153,0.2081,0.8707,0.9916,0.6481,0.727,0.1268,0.9269;0.0,0.0,0.0,0.0,0.0,0.6391,0.7862,0.7759,0.0,0.4223,0.00521,0.8279,0.4265,0.2891,0.6443,0.2361,0.1582,0.9217,0.1764,0.6703,0.5351,0.783,0.7084;0.0,0.0,0.0,0.0,0.0,0.2207,0.645,0.7208,0.0,0.1481,0.09771,0.4038,0.1793,0.8037,0.4804,0.2308,0.3932,0.1185,0.7888,0.725,0.6545,0.02569,0.7734;0.0,0.0,0.0,0.0,0.0,0.2213,0.8389,0.8995,0.0,0.2844,0.6718,0.6112,0.2085,0.3372,0.4995,0.6159,0.03967,0.5522,0.3414,0.3632,0.08187,0.227,0.312;0.0,0.0,0.0,0.0,0.0,0.8512,0.2679,0.7335,0.0,0.5458,0.5338,0.5677,0.004916,0.6958,0.4612,0.1708,0.03739,0.3343,0.5963,0.07321,0.0744,0.3219,0.6675;0.0,0.0,0.0,0.0,0.0,0.6605,0.7404,0.7404,0.0,0.6349,0.2109,0.3455,0.6909,0.705,0.7243,0.8764,0.8677,0.3913,0.07189,0.7952,0.7063,0.06324,0.4055;0.0,0.0,0.0,0.0,0.0,0.9111,0.9371,0.9202,0.0,0.2287,0.4344,0.3063,0.8627,0.9668,0.02049,0.9439,0.1539,0.4333,0.2716,0.7938,0.5723,0.3823,0.6887;0.0,0.0,0.0,0.0,0.0,0.4003,0.01006,0.6186,0.0,0.0925,0.18,0.02235,0.2533,0.6928,0.1499,0.02075,0.001657,0.0215,0.02582,0.3342,0.3954,0.4618,0.1029;0.0,0.0,0.0,0.0,0.0,0.002103,0.07485,0.07485,0.0,0.0,0.0,0.08065,0.0,0.1784,0.0,0.0,0.0,0.0,0.0,0.3239,0.2251,0.2372,0.0;0.0,0.0,0.0,0.0,0.0,0.2254,0.625,0.9395,0.0,0.01565,0.09556,0.0326,0.2195,0.9467,0.4955,0.4072,0.01241,0.1187,0.06481,0.1843,0.321,0.6728,0.0321;0.0,0.0,0.0,0.0,0.0,0.01959,0.7444,0.9887,0.0,0.4521,4e-06,0.03781,0.02062,0.3881,0.483,0.3707,0.6448,0.4214,0.01333,0.4324,0.5413,0.8585,0.01951;0.0,0.0,0.0,0.0,0.0,0.6095,0.6197,0.9891,0.0,0.3537,0.1675,0.1438,0.2044,0.3502,0.7522,0.5283,0.2929,0.3687,0.4114,0.6709,0.7842,0.638,0.5623;0.0,0.0,0.0,0.0,0.0,0.5397,0.2217,0.9416,0.0,0.6281,0.7656,0.1713,0.7649,0.5205,0.5062,0.5926,0.3381,0.4157,0.5703,0.6152,0.08801,0.513,0.06253;0.0,0.0,0.0,0.0,0.0,0.02663,0.2006,0.2006,0.0,0.2566,0.09574,0.2101,0.3945,0.3427,0.2006,1.6e-05,0.2006,0.3955,0.3126,0.000976,0.000107,0.000147,0.2836;0.0,0.0,0.0,0.0,0.0,0.8641,0.8176,0.8176,0.0,0.5842,0.9095,0.8223,0.8898,0.09691,0.0376,0.8686,0.5302,0.8901,0.6315,0.3852,0.1501,0.8937,0.6077;0.0,0.0,0.0,0.0,0.0,0.699,0.8212,0.9289,0.0,0.8715,0.3717,0.4153,0.4188,0.3183,0.1528,0.8715,0.006128,0.6863,0.5875,0.108,0.4566,0.3062,0.8569;0.0,0.0,0.0,0.0,0.0,0.0729,0.5832,0.8522,0.0,0.627,0.813,0.4061,0.3504,0.6804,0.8699,0.3322,0.5424,0.5424,0.3111,0.5569,0.341,0.1989,0.3301;0.0,0.0,0.0,0.0,0.0,0.101,0.04262,0.6321,0.0,0.06906,0.0,0.5289,0.003111,0.1218,0.5191,0.1101,0.04262,0.04262,6.9e-05,0.7501,0.1613,0.7742,0.08403;0.0,0.0,0.0,0.0,0.0,0.1919,0.000769,0.000769,0.0,0.002303,0.3421,0.000944,0.01564,0.008361,0.000769,0.00665,0.000769,0.01583,0.00555,0.04305,0.01583,0.0183,0.003596;0.0,0.0,0.0,0.0,0.0,0.2996,0.05368,0.7266,0.0,0.9222,0.8957,0.2368,0.9159,0.2411,0.3968,0.3791,0.606,0.4069,0.6829,0.3698,0.2647,0.2778,0.7437;0.0,0.0,0.0,0.0,0.0,0.8777,0.4177,0.7871,0.0,0.04067,0.05325,0.7598,0.5291,0.3189,0.005397,0.3863,0.1334,0.7975,0.7984,0.362,0.6646,0.8101,0.4879;0.0,0.0,0.0,0.0,0.0,0.3941,0.1349,0.9241,0.0,0.2006,0.831,0.5441,0.7452,0.4929,0.5987,0.3138,0.0809,0.8219,0.8304,0.7152,0.8848,0.3506,0.8114;0.0,0.0,0.0,0.0,0.0,0.2278,0.8791,0.9696,0.0,0.3094,0.01829,0.177,0.4005,0.485,0.279,0.1832,0.06535,0.8616,0.455,0.6685,0.3144,0.5754,0.4345:0.0,0.0,0.0,0.0,0.0,0.1861,0.7817,0.9651,0.0,0.06546,0.2877,0.7685,0.3491,0.1974,0.9377,0.5243,0.04937,0.1043,0.01213,0.1792,0.7676,0.7979,0.3373;0.0,0.0,0.0,0.0,0.0,0.001605,0.03148,0.5739,0.0,0.3597,0.7166,0.07075,0.04999,0.6658,0.06196,0.1193,0.7947,0.6973,0.3774,0.2657,0.000727,0.4091,0.04112;0.0,0.0,0.0,0.0,0.0,6e-05,0.0,0.004974,0.0,0.004974,0.0,0.004974,0.07814,0.007562,0.004974,0.02905,0.004974,0.004974,0.004974,0.004974,0.000311,1e-06,0.004974;0.0,0.0,0.0,0.0,0.0,0.01262,0.000782,0.219,0.0,0.05429,0.000394,0.1738,0.6961,4.5e-05,5.3e-05,0.5442,0.1021,0.7771,0.1392,0.5374,0.02656,0.07791,0.1021;0.0,0.0,0.0,0.0,0.0,0.1077,0.04774,0.08922,0.0,0.02254,0.08922,1e-06,0.6134,0.108,0.5945,0.1994,0.04774,0.1527,0.04774,0.04774,0.3135,0.04384,0.03311;0.0,0.0,0.0,0.0,0.0,0.4679,0.04251,0.6654,0.0,0.3612,0.1842,0.07584,0.5926,0.0546,0.5566,0.3746,0.05015,0.3612,0.01384,0.04635,0.2101,0.6473,0.2712;0.0,0.0,0.0,0.0,0.0,0.156,0.1201,0.9517,0.0,0.003684,0.0384,0.5745,0.02646,0.5193,0.003684,0.7747,0.4969,0.6241,0.2316,0.5504,0.02089,0.08728,0.2069;0.0,0.0,0.0,0.0,0.0,0.7375,0.5934,0.95,0.0,0.7684,0.4695,0.95,0.09574,0.8076,0.7328,0.4657,0.95,0.9029,0.2808,0.7015,0.6911,0.6125,0.6109;0.0,0.0,0.0,0.0,0.0,0.3751,0.07769,0.9328,0.0,0.07769,0.02243,0.7429,0.4735,0.009793,0.8206,0.3839,0.02018,0.6249,0.2087,0.8283,0.2156,0.1437,0.3227;0.0,0.0,0.0,0.0,0.0,0.9432,0.2052,0.709,0.0,0.6586,0.3789,0.9787,0.8313,0.6013,0.9259,0.2675,0.5539,0.5751,0.9109,0.1133,0.8003,0.4578,0.9648;0.0,0.0,0.0,0.0,0.0,0.5708,0.7251,0.6129,0.0,0.5011,0.06632,0.2118,0.9965,0.565,0.6297,0.3896,0.1083,0.7251,0.1083,0.6547,0.8356,0.3204,0.7793;0.0,0.0,0.0,0.0,0.0,0.2408,0.4018,0.8532,0.0,0.4263,0.8568,0.7607,0.1051,0.7457,0.776,0.5236,0.7191,0.3232,0.4114,0.7993,0.4063,0.4428,0.5129;0.0,0.0,0.0,0.0,0.0,0.003584,0.009918,0.5039,0.0,0.05456,0.01488,0.04776,0.4486,0.1718,0.04776,0.3586,0.02322,0.1704,0.004715,0.06801,0.5461,0.008012,0.02322;0.0,0.0,0.0,0.0,0.0,0.7884,0.6944,0.721,0.0,0.01443,0.04337,0.6694,0.0115,0.1233,0.6944,0.4294,0.7725,0.4133,0.005571,0.4133,0.5586,0.3935,0.9004;0.0,0.0,0.0,0.0,0.0,0.3246,0.8435,0.7375,0.0,0.4786,0.6134,0.2312,0.7106,0.2813,0.8791,0.8245,0.7483,0.7219,0.2522,0.2245,0.7917,0.5661,0.8257;0.0,0.0,0.0,0.0,0.0,0.0,0.03735,0.03735,0.0,0.03735,0.0,0.0,4e-06,0.04844,0.03735,0.1117,0.0,0.03861,0.004322,0.03735,0.1683,0.0,0.03735;0.0,0.0,0.0,0.0,0.0,0.1011,0.7301,0.8909,0.0,0.8536,0.5175,0.6099,0.8602,0.01731,0.5175,0.9259,0.5175,0.5932,0.1594,0.8909,0.4113,0.6354,0.4095;0.0,0.0,0.0,0.0,0.0,1e-06,0.0,0.0,0.0,0.0,0.0,0.0,3.7e-05,0.0,0.0,1e-06,0.0,0.0,0.0,0.0,1e-05,0.0,0.0;0.0,0.0,0.0,0.0,0.0,0.2751,0.000278,0.1356,0.0,0.1356,0.9364,0.1356,0.02148,0.000539,0.000278,0.7626,0.9364,0.1384,0.6632,0.1356,0.01277,0.1604,0.1356;0.0,0.0,0.0,0.0,0.0,0.815,0.09166,0.8894,0.0,0.248,0.4583,0.3267,0.5037,0.9318,0.107,0.1845,0.2257,0.8904,0.3604,0.7726,0.1454,0.7835,0.3895;0.0,0.0,0.0,0.0,0.0,0.9589,0.5324,0.9493,0.0,0.1234,0.01397,0.9675,0.7492,0.3636,0.7945,0.8316,0.1661,0.9038,0.9592,0.7788,0.4151,0.6111,0.508;0.0,0.0,0.0,0.0,0.0,0.919,0.3115,0.8783,0.0,0.000444,0.000444,0.000444,0.5738,0.000822,0.3115,0.005924,0.3115,0.00048,0.3115,0.3115,0.0156,0.3432,0.3115;0.0,0.0,0.0,0.0,0.0,0.9675,0.9929,0.9719,0.0,0.1598,0.5975,0.3678,0.14,0.07326,0.6736,0.3739,0.697,0.07329,0.3274,0.3274,0.002209,0.3996,0.4507;0.0,0.0,0.0,0.0,0.0,0.7477,0.7502,0.9995,0.0,0.9766,0.9993,0.9468,0.8268,0.9227,0.7595,0.6506,0.964,0.8992,0.9919,0.8865,0.2294,0.8338,0.8202;0.0,0.0,0.0,0.0,0.0,0.6878,0.6721,0.9922,0.0,0.9965,0.9982,0.9402,0.5907,0.9725,0.6721,0.6419,0.8428,0.9354,0.8941,0.6986,0.3983,0.7313,0.784;0.0,0.0,0.0,0.0,0.0,0.3454,0.1727,0.6134,0.0,0.006719,0.2888,0.4716,0.6675,0.07237,0.3605,0.7166,0.002804,0.3605,0.1453,0.6348,0.000107,0.02067,2.4e-05;0.0,0.0,0.0,0.0,0.0,0.0,0.0,0.07009,0.0,0.0,0.07009,0.07009,3e-06,0.0868,0.0,0.0,0.0,0.0,0.07009,0.07009,0.0,0.0876,0.0;0.0,0.0,0.0,0.0,0.0,0.0583,0.2551,0.7526,0.0,0.2551,0.2551,0.2551,0.07246,0.2842,0.2551,0.05498,0.004209,0.7548,0.2551,0.2551,0.3511,0.2855,0.2551;0.0,0.0,0.0,0.0,0.0,0.4256,0.5938,0.7845,0.0,0.8591,0.9599,0.3968,0.01908,0.5498,0.7845,0.7693,0.7999,0.5356,0.4589,0.6833,0.1519,0.5893,0.5222;0.0,0.0,0.0,0.0,0.0,0.08451,0.5787,0.5155,0.0,0.04081,0.1082,0.02859,0.9375,0.3884,0.6047,0.5379,0.006711,0.4765,0.1651,0.8933,0.177,0.7195,0.07332;0.0,0.0,0.0,0.0,0.0,0.7647,0.2194,0.9863,0.0,0.6628,0.4463,0.08938,0.3311,0.04957,0.2543,0.3134,0.4716,0.3779,0.4716,0.9235,0.477,0.1199,0.4463;0.0,0.0,0.0,0.0,0.0,0.4618,0.6115,0.8822,0.0,0.05493,0.6115,0.4131,0.7898,0.6358,0.6115,0.09146,0.5349,0.6115,0.2868,0.6115,0.2841,0.0536,0.6115;0.0,0.0,0.0,0.0,0.0,0.446,0.06763,0.8721,0.0,0.5668,0.7537,0.08451,0.02617,0.2873,0.000483,0.07997,0.3964,0.693,0.1765,0.7856,0.3363,0.8163,0.5668;0.0,0.0,0.0,0.0,0.0,0.1252,0.3664,0.7059,0.0,0.2422,0.7059,0.06934,0.8459,0.3966,0.1477,0.7926,0.7059,0.3664,0.7059,0.7059,0.0981,0.3979,0.7059;0.0,0.0,0.0,0.0,0.0,0.02775,0.004157,0.004157,0.0,0.004157,0.004157,0.004157,0.07169,0.006411,0.004157,0.02578,0.004157,0.004394,0.004157,0.004157,0.05097,0.00653,0.004157;0.0,0.0,0.0,0.0,0.0,0.3113,0.7165,0.5125,0.0,0.3316,0.5207,0.2654,0.29,0.1162,0.7849,0.1114,0.2852,0.2321,0.2654,0.8118,0.2676,0.4803,0.3567;0.0,0.0,0.0,0.0,0.0,0.2878,0.3805,0.7162,0.0,0.01029,0.2161,0.03856,0.3066,0.002561,0.3915,0.2909,0.3915,0.1731,0.3442,0.3657,0.000797,0.2978,0.9637;0.0,0.0,0.0,0.0,0.0,0.1546,0.1395,0.3744,0.0,0.4537,0.3244,0.04043,0.3893,0.126,0.4296,0.1055,0.401,0.494,0.6373,0.3836,0.1818,0.07723,0.1054;0.0,0.0,0.0,0.0,0.0,2e-06,0.0,0.0,0.0,0.0,0.0,0.0,5.3e-05,0.0,0.0,1e-06,0.0,0.0,0.0,0.0,1.5e-05,0.0,0.0;0.0,0.0,0.0,0.0,0.0,0.3188,0.1119,0.6347,0.0,0.1617,0.4256,0.03225,0.224,0.1677,0.09111,0.04974,0.4652,0.2362,0.9076,0.3451,0.08817,0.2096,0.2246;0.0,0.0,0.0,0.0,0.0,2e-06,0.0,0.0,0.0,0.0,0.0,0.0,5.3e-05,0.0,0.0,1e-06,0.0,0.0,0.0,0.0,1.5e-05,0.0,0.0;0.0,0.0,0.0,0.0,0.0,0.8672,0.3334,0.9729,0.0,0.5783,0.8345,0.273,0.9518,0.1641,0.6727,0.946,0.642,0.9546,0.4475,0.8345,0.9741,0.2799,0.8556;0.0,0.0,0.0,0.0,0.0,0.1005,0.1547,0.7778,0.0,0.08528,0.561,0.4968,0.4092,0.117,0.2086,0.03181,0.007424,0.6988,0.02959,0.001205,0.1487,0.01414,0.9445;0.0,0.0,0.0,0.0,0.0,0.08477,0.4273,0.7556,0.0,0.277,0.05899,0.2399,0.2676,2e-06,0.7445,0.9668,0.1192,0.1147,6e-06,0.7781,0.0991,0.8975,0.2552;0.0,0.0,0.0,0.0,0.0,0.8672,0.06458,0.96,0.0,0.02352,0.4141,0.5183,0.6873,0.005987,0.9393,0.6033,0.3443,0.7302,0.03052,0.9549,0.1057,0.7369,0.7766;0.0,0.0,0.0,0.0,0.0,0.6744,0.07441,0.9935,0.0,0.05979,0.08517,0.3598,0.2195,0.221,0.04044,0.0766,0.3598,0.7271,0.002403,0.03709,0.6339,0.9299,0.3469;0.0,0.0,0.0,0.0,0.0,0.07205,0.2095,0.4913,0.0,0.2832,0.4913,0.4913,0.7106,0.5196,0.4913,0.6223,0.4913,0.4948,0.4913,0.2832,0.3547,0.2383,0.4913;0.0,0.0,0.0,0.0,0.0,0.09938,0.01502,0.2034,0.0,0.4332,0.5817,0.06511,0.006585,0.002292,0.1006,0.0,0.01352,0.01352,0.036,0.007608,0.0141,0.2635,0.221;0.0,0.0,0.0,0.0,0.0,0.9518,0.7216,0.6615,0.0,0.3717,0.9884,0.7059,0.9111,0.02014,0.2295,0.2432,0.7059,0.1884,0.249,0.5032,0.5533,0.4504,0.3717;0.0,0.0,0.0,0.0,0.0,0.005627,0.8139,0.653,0.0,0.01497,0.01497,0.01497,0.1332,0.02088,0.01497,0.8717,0.01497,0.8156,0.01497,0.01497,0.1025,0.02117,0.01497;0.0,0.0,0.0,0.0,0.0,0.3041,0.009413,0.7982,0.0,0.002338,0.009413,0.1027,0.06598,0.5029,0.1027,0.05786,0.3872,0.4741,0.01473,0.7982,0.3803,0.147,0.3872;0.0,0.0,0.0,0.0,0.0,0.5709,0.6129,0.8871,0.0,0.4101,0.2963,0.7518,0.87,0.9433,0.5446,0.3414,0.4583,0.7971,0.157,0.06044,0.1295,0.3047,0.5331;0.0,0.0,0.0,0.0,0.0,0.0,0.001814,0.001814,0.0,0.001814,0.001814,0.001814,0.04812,0.002987,0.001814,0.01482,0.0,0.001933,0.001814,0.001814,0.0325,0.0,0.001814;0.0,0.0,0.0,0.0,0.0,0.008667,0.01502,0.3145,0.0,9.9e-05,0.02201,0.000476,0.06882,0.1568,0.7247,0.3217,0.000345,0.4984,0.08476,0.04091,0.00014,0.01243,0.009677;0.0,0.0,0.0,0.0,0.0,0.05265,0.000427,0.3785,0.0,0.1146,0.08446,0.61,0.1704,0.2296,0.3396,0.2368,0.000713,0.2602,0.3108,0.4177,0.4835,0.3714,0.61;0.0,0.0,0.0,0.0,0.0,0.001788,0.2475,0.4327,0.0,0.5442,0.2475,0.4327,0.6695,0.06288,0.1979,0.2834,0.04956,0.3412,0.7998,0.04956,0.01194,0.2777,0.5076;0.0,0.0,0.0,0.0,0.0,0.006307,1e-05,0.2283,0.0,0.000419,0.000419,0.000419,0.4943,0.5522,0.07172,0.000482,0.07172,0.2318,0.898,0.07172,1e-06,0.000799,0.000419;0.0,0.0,0.0,0.0,0.0,0.4854,0.3311,0.3311,0.0,0.05794,0.3311,0.05794,0.5878,0.3613,0.3311,0.4783,0.05794,0.3348,0.3311,0.3311,0.213,0.2425,0.2136;0.0,0.0,0.0,0.0,0.0,0.006041,1.8e-05,0.5106,0.0,0.002014,0.1025,0.1925,0.7801,0.8495,0.4161,0.03823,0.2441,0.02287,0.002014,0.6401,0.5701,0.0243,0.1025;0.0,0.0,0.0,0.0,0.0,0.005082,1.1e-05,0.5896,0.0,4.1e-05,0.3928,0.2369,0.9032,0.2655,0.4311,0.1641,0.1855,0.06997,0.003704,0.3709,0.6337,0.003693,0.3928;0.0,0.0,0.0,0.0,0.0,0.7803,0.2458,0.9084,0.0,0.8449,0.4158,0.8937,0.9478,0.8746,0.8937,0.05446,0.08383,0.7233,0.06097,0.395,0.913,0.2387,0.981;0.0,0.0,0.0,0.0,0.0,0.06057,0.007479,0.9165,0.0,0.7216,0.03259,0.6201,0.2721,0.8686,0.1231,0.005931,0.501,0.3437,0.8581,0.6201,0.5204,0.004533,0.3437;0.0,0.0,0.0,0.0,0.0,0.8282,0.05431,0.8551,0.0,0.6759,0.3796,0.9562,0.1186,0.725,0.9562,0.1092,0.03608,0.6759,0.7053,0.4942,0.6825,0.5238,0.7494;0.0,0.0,0.0,0.0,0.0,0.9189,0.333,0.8644,0.0,0.04978,0.203,0.1424,0.9681,0.008225,0.2124,0.794,0.1424,0.552,0.01014,0.1035,0.07915,0.125,0.161;0.0,0.0,0.0,0.0,0.0,1e-06,0.06774,0.06774,0.0,0.06774,0.06774,0.0,0.2755,0.0,0.825,0.0,0.06774,0.06774,0.0,0.06774,6e-06,0.08462,0.825;0.0,0.0,0.0,0.0,0.0,0.597,0.07452,0.5735,0.0,0.3693,0.5735,0.05552,0.7655,0.4836,0.4543,0.4612,0.2119,0.5735,0.3693,0.5735,0.5328,0.03858,0.1502;0.0,0.0,0.0,0.0,0.0,0.6544,0.5227,0.5227,0.0,0.5227,0.5227,0.182,0.4921,0.5502,0.5227,0.6487,0.5227,0.5262,0.5227,0.5227,0.3966,0.5514,0.5227;0.0,0.0,0.0,0.0,0.0,0.3523,0.002168,0.2626,0.0,0.2626,0.06814,0.0364,0.5265,0.1271,0.2719,0.3448,0.2024,0.1217,4.9e-05,0.02257,0.4207,0.03086,0.2024;0.0,0.0,0.0,0.0,0.0,0.001774,0.6645,0.497,0.0,0.2414,0.6992,0.1919,0.1355,0.2799,0.3084,0.06064,0.1457,0.2657,0.02227,0.6581,0.6945,0.107,0.7672;0.0,0.0,0.0,0.0,0.0,0.9294,0.919,0.9841,0.0,0.003667,0.4863,0.004863,0.1099,0.003198,0.1864,0.07395,0.05793,0.2486,0.109,0.01763,0.000999,0.001296,0.5622;0.0,0.0,0.0,0.0,0.0,0.3411,0.05649,0.04203,0.0,0.2255,0.01219,0.2924,0.2268,0.1809,0.1402,0.02146,0.09834,0.8198,0.4909,0.4116,0.07652,0.1649,0.2255;0.0,0.0,0.0,0.0,0.0,0.002519,0.0751,0.0751,0.0,0.0,0.0751,0.0751,0.2881,0.0,0.0751,0.0,0.000106,0.000116,0.0751,0.000106,0.006954,0.0,0.000106;0.0,0.0,0.0,0.0,0.0,0.732,0.1094,0.8007,0.0,0.02507,0.02507,0.5976,0.5392,0.4233,0.0108,0.8624,0.1094,0.1412,0.1554,0.5976,0.1782,0.3163,0.01218;0.0,0.0,0.0,0.0,0.0,0.003825,0.000711,0.7097,0.0,0.07704,0.1135,0.003349,0.04029,0.003579,0.4822,0.93
[truncated: 25,931 more chars]
